# Supplementary material for: Valsartan attenuates LPS-induced ALI by modulating NF-κB and MAPK pathways
Source: Front Pharmacol. 2024 Jan 15;15:1321095. doi: 10.3389/fphar.2024.1321095 (PMC10822936; doi:10.3389/fphar.2024.1321095)
Supplement: Supplementary file 1 [file Table2.XLSX]

## Sheet: Sheet1
	CCK8（Fig1B)				pulmonary function(Fig2A-E)								BALF neutrophil of Giemsa（x105）（Fig3D）			MPO：neutrophil （field)(Fig3I)
Val(µM)	Val(0 µM)	0.969493			TV (Fig2A)	MV (Fig2B)	f (Fig2C)	PEF (Fig2D)	PIF (Fig2E)				con	0.17		control	11
	Val(0 µM)	1.16825			ml	ml	bpm	ml/s	ml/s					0.21			10
	Val(0 µM)	0.862259		CON	0.255	171.167	671	10.9383	7.585					0.39			6
					0.263333	153.833	587.167	10.4517	6.725					0.11			10
					0.26	170.167	658.833	9.74667	8.23167					0.08			7
	Val(20 µM)	0.980572			0.251667	156.667	609.333	9.10333	7.75167								6
	Val(20 µM)	1.01958			0.278333	190.667	693.667	10.58	8.65				LPS	6.85			2
	Val(20 µM)	0.957944			0.236667	102.167	427.167	6.785	5.18667					6.66			2
														6.66			0
	Val(40 µM)	0.964994		LPS	0.155	34.8333	224	3.98667	4.32833					6.29			4
	Val(40µM)	0.961301			0.18	38.6667	215.5	4.795	4.57667					7.51
	Val(40 µM)	0.977685			0.162	48.4	301.8	6.1	4.26					4.84		LPS	84
					0.156667	24.5	158.333	3.6	4.15167								96
	Val(80µM)	1.01059			0.151667	27.3333	177.833	3.18333	3.96833				LPS+Val-L	3.84			71
	Val(80 µM)	0.978826			0.173333	59.8333	341.833	6.39167	4.00833					4.31			63
	Val(80 µM)	0.881396												5.73			54
				LPS+Val-L	0.288333	67	224.667	6.25	5.595					3.33			74
	Val(100µM)	0.847151			0.268571	155.429	582.714	10.8414	7.96					4.19			76
	Val(100 µM)	0.978423			0.263333	143.5	544.167	11.4433	7.00833					4.3			68
	Val(100 µM)	0.847151			0.281667	86.8333	337.5	9.98833	6.38667								42
					0.273333	51.6667	191.167	7.76333	6.53				LPS+Val-H	1.28			46
	Val(120 µM)	0.824656			0.286667	62.3333	222.333	8.65833	6.655					1.7
	Val(120 µM)	0.67465												2.6		LPS+Val-L	39
	Val(120 µM)	0.620596		LPS+Val-H	0.266667	139.667	521.5	9.385	6.57333					1.31			25
					0.28	76.5	272.333	7.975	5.49					2.45			23
	Val(160µM)	0.587157			0.268333	69	255.5	7.06333	5.48667					3.71			43
	Val(160 µM)	0.653095			0.263333	60	232	7.395	6.32167								36
	Val(160 µM)	0.637853			0.265	69.1667	264.333	7.48333	5.77167								57
					0.231667	98.6667	435	8.61167	5.30833								24
																	49
		BEAS-2B cells ELISA(Fig4D-F) and ALI mice ELISA(Fig4M-R)															30
BEAS-2B cells	TNF-α（Fig4D）	IL-1β（Fig4E）	IL-6（Fig4F）		MICE	TNF-α（Fig4M）	IL-1β（Fig4N）	IL-6（Fig4O）	CXCL-1（Fig4P）	CXCL-2(Fig4Q）	IL-10（Fig4R）						63
con	134.511	10.5874	47.5155		con	99.205	28.3692	1298.03	122.908	389.195	76.5784
	142.143	11.0077	49.8232			88.7055	23.9311	1281.54	126.047	408.511	67.9227					LPS+Val-H	26
	148.559	11.5846	49.5555			95.7981	27.8721	1269.4	122.043	402.617	76.4736						22
						98.2302	28.21	1297.16	127.889	392.134	68.9793						35
LPS	243.766	27.0507	111.9			92.2439	27.5349	1199.63	128.756	410.538	66.9034						30
	260.094	23.1082	116.625			98.6363	25.175	1290.22	118.693	418.101	66.8017						33
	268.35	20.6325	115.225														43
					LPS	373.087	566.888	5608.62	1525.36	7371.82	44.7975						32
LPS+Val（20 µM）	164.489	13.1128	83.4343			370.148	676.51	4764.64	1428.99	6886.07	47.4753						41
	172.334	13.0573	91.0466			369.414	808.569	5231.26	1371.11	7966.76	49.5292						14
	193.435	14.3106	103.18			404.405	660.202	5157.3	1555.1	6613.4	43.5609						29
						381.82	699.264	5085.22	1664.56	6701.11	44.7975
LPS+Val（40 µM）	176.773	11.2456	82.0871			349.079	696.24	5426.42	1721.06	6686.94	47.4113
	175.389	11.2547	72.7538
	163.453	17.3482	80.6863		LPS+Val-L	102.38	34.2492	1172.79	490.768	2330.06	53.5112
						97.0944	36.9733	1233.85	491.814	2342.6	53.2834
LPS+Val（80 µM）	152.665	9.33846	66.018			118.998	39.2719	1306.28	505.072	2451.22	64.9081
	173.087	9.41131	78.172			129.496	36.4084	1319.3	454.456	2724.25	56.4879
	178.011	8.66469	68.1792			107.205	33.9812	1233.85	501.257	2430.4	55.3727
						104.667	36.8267	1243.82	562.567	2296.56	60.4547
					LPS+Val-H	104.994	40.1227	1266.8	347.424	2152.38	50.4316
						103.768	38.2983	1180.14	411.453	2193.66	52.6331
						122.82	45.4629	1270.7	341.95	2283.09	57.673
						137.134	42.4394	1416.2	353.769	2549.16	49.3683
						112.632	39.8032	1346.22	366.4	2336.33	50.0768
						121.074	46.7162	1310.18	389.544	2338.34	60.3882
	qRT-PCR of CXCL-1,CXCL-2,and IL-10(Fig4J-L)
	CXCL-1(Fig4J)	CXCL-2(Fig4K)	IL-10(Fig4L)
CON	1.14396	0.892367	1.13744
	0.951258	0.93969	0.791466
	0.762263	0.987622	1.15012
	0.841871	1.06127	0.925039
	1.04438	1.07882	1.08405
	1.37113	1.05465	0.96313
LPS	25.428	32.2393	0.367394
	28.3864	32.7897	0.334549
	27.6344	31.5681	0.451588
	27.906	32.6629	0.42557
	26.4678	31.2566	0.439941
	27.0083	31.6029	0.436748
LPS+Val-L	6.94177	8.42016	0.769695
	6.6394	7.69161	0.97727
	6.45714	8.51867	0.925333
	7.19865	6.17532	0.90649
	6.75696	6.87126	1.00832
	7.48618	8.44042	0.920411
LPS+Val-H	6.05673	3.41957	1.35253
	6.61557	4.05735	1.29129
	5.9415	3.27806	1.27896
	6.17754	3.68613	1.2147
	5.93125	3.04721	1.15583
	6.30572	3.62684	1.24056
