# Supplementary material for: Valsartan attenuates LPS-induced ALI by modulating NF-κB and MAPK pathways
Source: Front Pharmacol. 2024 Jan 15;15:1321095. doi: 10.3389/fphar.2024.1321095 (PMC10822936; doi:10.3389/fphar.2024.1321095)
Supplement: Supplementary file 2 [file DataSheet3.ZIP]

Archive with 37 entries (35 files):
- JNK1/
- JNK1/JNK 1.tif
- JNK1/JNK 2.tif
- JNK1/JNK 3.tif
- JNK1/JNK CYPB 1.tif
- JNK1/JNK CYPB 2.tif
- JNK1/JNK CYPB 4.tif
- JNK1/JNK CYPB q.tif
- JNK1/JNK1.xlsx
- JNK1/p-JNK  CYPB 1.tif
- JNK1/p-JNK  CYPB 2.tif
- JNK1/p-JNK  CYPB 3.tif
- JNK1/p-JNK  CYPB q.tif
- JNK1/p-JNK 1.tif
- JNK1/p-JNK 2.tif
- JNK1/p-JNK 3.tif
- JNK1/p-JNK q.tif
- JNK1/ResultsJNK.xls
- JNK1/ResultsP-JNK.xls
- JNK2/
- JNK2/CYPB 5.tif
- JNK2/CYPB 6.tif
- JNK2/JNK 1.tif
- JNK2/JNK 3.tif
- JNK2/JNK 4.tif
- JNK2/JNK q.tif
- JNK2/JNK2.xlsx
- JNK2/p-JNK--2.tif
- JNK2/p-JNK--4.tif
- JNK2/p-JNK--5.tif
- JNK2/p-JNK--q.tif
- JNK2/P-jnkCYPB 1.tif
- JNK2/P-jnkCYPB 2.tif
- JNK2/P-jnkCYPB 7.tif
- JNK2/P-jnkCYPB q.tif
- JNK2/ResultsJNK.xls
- JNK2/ResultsP-JNK.xls
