# Supplementary material for: Valsartan attenuates LPS-induced ALI by modulating NF-κB and MAPK pathways
Source: Front Pharmacol. 2024 Jan 15;15:1321095. doi: 10.3389/fphar.2024.1321095 (PMC10822936; doi:10.3389/fphar.2024.1321095)
Supplement: Supplementary file 2 [file DataSheet3.ZIP › JNK1/JNK1.xlsx]

## Sheet: Sheet1
P-JNK		Area	Mean	Min	Max	IntDen	RawIntDen
P-JNK	1	1386	42.424	13	60	58799	58799			58799	136896		0.429516	1.21609		0.353195
	2	1386	43.645	12	66	60492	60492			60492	168654		0.358675	0.94944		0.377776
	3	1386	36.403	7	54	50454	50454			50454	153383		0.328941	1.16959		0.281246
	4	1386	85.013	33	113	117828	117828			117828	156930		0.750832	1.0934		0.686695
	5	1386	62.795	24	83	87034	87034			87034	156805		0.555046	0.73419		0.755998
	6	1386	67.312	11	91	93294	93294			93294	159184		0.586076	1.2085		0.484963
	7	1386	42.359	8	63	58709	58709			58709	152429		0.385156	1.15262		0.334157
	8	1386	49.74	18	78	68939	68939			68939	145942		0.472373	0.98615		0.479007
	9	1386	42.953	12	67	59533	59533			59533	169085		0.352089	0.857542		0.410579
	10	1386	44.488	8	65	61661	61661			61661	155408		0.396769	0.888761		0.446429
	11	1386	27.095	1	41	37554	37554			37554	154179		0.243574	0.820985		0.296685
	12	1386	29.716	5	48	41187	41187			41187	124030		0.332073	1.23575		0.268721
CYPB	13	1140	120.084	49	207	136896	136896
	14	1140	147.942	84	255	168654	168654
	15	1140	134.546	87	215	153383	153383
	16	1140	137.658	77	228	156930	156930
	17	1140	137.548	85	217	156805	156805
	18	1140	139.635	90	218	159184	159184
	19	1140	133.71	70	227	152429	152429
	20	1140	128.019	69	211	145942	145942
	21	1140	148.32	75	247	169085	169085
	22	1140	136.323	71	241	155408	155408
	23	1140	135.245	69	250	154179	154179
	24	1140	108.798	38	216	124030	124030
JNK		Area	Mean	Min	Max	IntDen	RawIntDen			63611	52308		1.21609
JNK	1	2350	27.069	0	86	63611	63611			64372	67800		0.94944
	2	2350	27.392	0	77	64372	64372			74671	63844		1.16959
	3	2350	31.775	0	98	74671	74671			83095	75997		1.0934
	4	2350	35.36	0	98	83095	83095			78040	106294		0.73419
	5	2350	33.209	0	89	78040	78040			78040	64576		1.2085
	6	2350	33.209	0	89	78040	78040			93058	80736		1.15262
	7	2350	39.599	0	94	93058	93058			84519	85706		0.98615
	8	2350	35.966	0	100	84519	84519			84052	98015		0.857542
	9	2350	35.767	0	113	84052	84052			69726	78453		0.888761
	10	2350	29.671	0	78	69726	69726			80005	97450		0.820985
	11	2350	34.045	0	90	80005	80005			75539	61128		1.23575
	12	2350	32.144	0	110	75539	75539
CYPB	13	1248	41.913	5	114	52308	52308
	14	1248	54.327	12	133	67800	67800
	15	1248	51.157	15	111	63844	63844
	16	1248	60.895	13	152	75997	75997
	17	1248	85.171	16	203	106294	106294
	18	1248	51.744	17	103	64576	64576
	19	1248	64.692	15	142	80736	80736
	20	1248	68.675	19	144	85706	85706
	21	1248	78.538	19	208	98015	98015
	22	1248	62.863	18	146	78453	78453
	23	1248	78.085	18	195	97450	97450
	24	1248	48.981	1	133	61128	61128
