# Supplementary material for: Valsartan attenuates LPS-induced ALI by modulating NF-κB and MAPK pathways
Source: Front Pharmacol. 2024 Jan 15;15:1321095. doi: 10.3389/fphar.2024.1321095 (PMC10822936; doi:10.3389/fphar.2024.1321095)
Supplement: Supplementary file 2 [file DataSheet3.ZIP › JNK1/ResultsJNK.xls]

	Area	Mean	Min	Max	IntDen	RawIntDen
1	2350	27.069	0	86	63611	63611
2	2350	27.392	0	77	64372	64372
3	2350	31.775	0	98	74671	74671
4	2350	35.36	0	98	83095	83095
5	2350	33.209	0	89	78040	78040
6	2350	33.209	0	89	78040	78040
7	2350	39.599	0	94	93058	93058
8	2350	35.966	0	100	84519	84519
9	2350	35.767	0	113	84052	84052
10	2350	29.671	0	78	69726	69726
11	2350	34.045	0	90	80005	80005
12	2350	32.144	0	110	75539	75539
13	1248	41.913	5	114	52308	52308
14	1248	54.327	12	133	67800	67800
15	1248	51.157	15	111	63844	63844
16	1248	60.895	13	152	75997	75997
17	1248	85.171	16	203	106294	106294
18	1248	51.744	17	103	64576	64576
19	1248	64.692	15	142	80736	80736
20	1248	68.675	19	144	85706	85706
21	1248	78.538	19	208	98015	98015
22	1248	62.863	18	146	78453	78453
23	1248	78.085	18	195	97450	97450
24	1248	48.981	1	133	61128	61128
