# Supplementary material for: Valsartan attenuates LPS-induced ALI by modulating NF-κB and MAPK pathways
Source: Front Pharmacol. 2024 Jan 15;15:1321095. doi: 10.3389/fphar.2024.1321095 (PMC10822936; doi:10.3389/fphar.2024.1321095)
Supplement: Supplementary file 2 [file DataSheet3.ZIP › JNK1/ResultsP-JNK.xls]

	Area	Mean	Min	Max	IntDen	RawIntDen
1	1386.000	42.424	13	60	58799.000	58799.000
2	1386.000	43.645	12	66	60492.000	60492.000
3	1386.000	36.403	7	54	50454.000	50454.000
4	1386.000	85.013	33	113	117828.000	117828.000
5	1386.000	62.795	24	83	87034.000	87034.000
6	1386.000	67.312	11	91	93294.000	93294.000
7	1386.000	42.359	8	63	58709.000	58709.000
8	1386.000	49.740	18	78	68939.000	68939.000
9	1386.000	42.953	12	67	59533.000	59533.000
10	1386.000	44.488	8	65	61661.000	61661.000
11	1386.000	27.095	1	41	37554.000	37554.000
12	1386.000	29.716	5	48	41187.000	41187.000
13	1140.000	120.084	49	207	136896.000	136896.000
14	1140.000	147.942	84	255	168654.000	168654.000
15	1140.000	134.546	87	215	153383.000	153383.000
16	1140.000	137.658	77	228	156930.000	156930.000
17	1140.000	137.548	85	217	156805.000	156805.000
18	1140.000	139.635	90	218	159184.000	159184.000
19	1140.000	133.710	70	227	152429.000	152429.000
20	1140.000	128.019	69	211	145942.000	145942.000
21	1140.000	148.320	75	247	169085.000	169085.000
22	1140.000	136.323	71	241	155408.000	155408.000
23	1140.000	135.245	69	250	154179.000	154179.000
24	1140.000	108.798	38	216	124030.000	124030.000
