# Supplementary material for: Valsartan attenuates LPS-induced ALI by modulating NF-κB and MAPK pathways
Source: Front Pharmacol. 2024 Jan 15;15:1321095. doi: 10.3389/fphar.2024.1321095 (PMC10822936; doi:10.3389/fphar.2024.1321095)
Supplement: Supplementary file 2 [file DataSheet3.ZIP › JNK2/JNK2.xlsx]

## Sheet: Sheet1
P-JNK		Area	Mean	Min	Max	IntDen	RawIntDen
P-JNK	1	1134	43.583	6	66	49423	49423			49423	117494		0.420643	1.27353		0.330297
	2	1134	39.783	5	60	45114	45114			45114	94949		0.475139	0.724679		0.655655
	3	1134	32.759	3	54	37149	37149			37149	104401		0.35583	0.969296		0.367101
	4	1134	75.039	24	105	85094	85094			85094	107385		0.79242	0.932642		0.849651
	5	1134	81.239	26	108	92125	92125			92125	101440		0.908172	0.824416		1.10159
	6	1134	70.034	10	133	79418	79418			79418	132443		0.599639	0.860307		0.697006
	7	1134	29.325	0	49	33254	33254			33254	117670		0.282604	0.946954		0.298435
	8	1134	35.965	4	58	40784	40784			40784	130372		0.312828	0.881064		0.355057
	9	1134	37.884	10	59	42961	42961			42961	100329		0.428201	0.73329		0.583945
	10	1134	35.89	3	58	40699	40699			40699	99997		0.407002	0.77303		0.526502
	11	1134	36.365	5	53	41238	41238			41238	80042		0.515205	0.843368		0.61089
	12	1134	34.161	10	57	38739	38739			38739	78063		0.496253	0.871681		0.569306
CYPB	13	1012	116.101	58	162	117494	117494
	14	1012	93.823	27	150	94949	94949
	15	1012	103.163	38	160	104401	104401
	16	1012	106.112	34	177	107385	107385
	17	1012	100.237	39	144	101440	101440
	18	1012	130.873	46	207	132443	132443
	19	1012	116.275	39	183	117670	117670
	20	1012	128.826	55	204	130372	130372
	21	1012	99.139	32	161	100329	100329
	22	1012	98.811	32	161	99997	99997
	23	1012	79.093	35	125	80042	80042
	24	1012	77.137	24	125	78063	78063
JNK		Area	Mean	Min	Max	IntDen	RawIntDen
CYPB	1	1776	46.298	0	105	82225	82225		104716	82225		1.27353
	2	882	112.468	36	205	99197	99197		71886	99197		0.724679
	3	882	107.051	44	191	94419	94419		91520	94419		0.969296
	4	882	106.867	44	191	94257	94257		87908	94257		0.932642
	5	882	113.544	42	228	100146	100146		82562	100146		0.824416
	6	882	112.573	44	181	99289	99289		85419	99289		0.860307
	7	882	105.159	46	162	92750	92750		87830	92750		0.946954
	8	882	107.024	45	172	94395	94395		83168	94395		0.881064
	9	882	108.324	48	167	95542	95542		70060	95542		0.73329
	10	882	112.16	47	187	98925	98925		76472	98925		0.77303
	11	882	108.433	39	219	95638	95638		80658	95638		0.843368
	12	882	104.57	19	217	92231	92231		80396	92231		0.871681
JNK	13	1776	58.962	7	156	104716	104716
	14	1776	40.476	2	148	71886	71886
	15	1776	51.532	0	147	91520	91520
	16	1776	49.498	5	142	87908	87908
	17	1776	46.488	2	119	82562	82562
	18	1776	48.096	6	119	85419	85419
	19	1776	49.454	5	148	87830	87830
	20	1776	46.829	3	139	83168	83168
	21	1776	39.448	5	106	70060	70060
	22	1776	43.059	5	101	76472	76472
	23	1776	45.416	4	105	80658	80658
	24	1776	45.268	2	105	80396	80396
