# Supplementary material for: Valsartan attenuates LPS-induced ALI by modulating NF-κB and MAPK pathways
Source: Front Pharmacol. 2024 Jan 15;15:1321095. doi: 10.3389/fphar.2024.1321095 (PMC10822936; doi:10.3389/fphar.2024.1321095)
Supplement: Supplementary file 2 [file DataSheet3.ZIP › JNK2/ResultsJNK.xls]

	Area	Mean	Min	Max	IntDen	RawIntDen
1	1776	46.298	0	105	82225.000	82225.000
2	882	112.468	36	205	99197.000	99197.000
3	882	107.051	44	191	94419.000	94419.000
4	882	106.867	44	191	94257.000	94257.000
5	882	113.544	42	228	100146.000	100146.000
6	882	112.573	44	181	99289.000	99289.000
7	882	105.159	46	162	92750.000	92750.000
8	882	107.024	45	172	94395.000	94395.000
9	882	108.324	48	167	95542.000	95542.000
10	882	112.160	47	187	98925.000	98925.000
11	882	108.433	39	219	95638.000	95638.000
12	882	104.570	19	217	92231.000	92231.000
13	1776	58.962	7	156	104716.000	104716.000
14	1776	40.476	2	148	71886.000	71886.000
15	1776	51.532	0	147	91520.000	91520.000
16	1776	49.498	5	142	87908.000	87908.000
17	1776	46.488	2	119	82562.000	82562.000
18	1776	48.096	6	119	85419.000	85419.000
19	1776	49.454	5	148	87830.000	87830.000
20	1776	46.829	3	139	83168.000	83168.000
21	1776	39.448	5	106	70060.000	70060.000
22	1776	43.059	5	101	76472.000	76472.000
23	1776	45.416	4	105	80658.000	80658.000
24	1776	45.268	2	105	80396.000	80396.000
