# Supplementary material for: Valsartan attenuates LPS-induced ALI by modulating NF-κB and MAPK pathways
Source: Front Pharmacol. 2024 Jan 15;15:1321095. doi: 10.3389/fphar.2024.1321095 (PMC10822936; doi:10.3389/fphar.2024.1321095)
Supplement: Supplementary file 2 [file DataSheet3.ZIP › JNK2/ResultsP-JNK.xls]

	Area	Mean	Min	Max	IntDen	RawIntDen
1	1134	43.583	6	66	49423	49423
2	1134	39.783	5	60	45114	45114
3	1134	32.759	3	54	37149	37149
4	1134	75.039	24	105	85094	85094
5	1134	81.239	26	108	92125	92125
6	1134	70.034	10	133	79418	79418
7	1134	29.325	0	49	33254	33254
8	1134	35.965	4	58	40784	40784
9	1134	37.884	10	59	42961	42961
10	1134	35.89	3	58	40699	40699
11	1134	36.365	5	53	41238	41238
12	1134	34.161	10	57	38739	38739
13	1012	116.101	58	162	117494	117494
14	1012	93.823	27	150	94949	94949
15	1012	103.163	38	160	104401	104401
16	1012	106.112	34	177	107385	107385
17	1012	100.237	39	144	101440	101440
18	1012	130.873	46	207	132443	132443
19	1012	116.275	39	183	117670	117670
20	1012	128.826	55	204	130372	130372
21	1012	99.139	32	161	100329	100329
22	1012	98.811	32	161	99997	99997
23	1012	79.093	35	125	80042	80042
24	1012	77.137	24	125	78063	78063
