# Supplementary material for: Valsartan attenuates LPS-induced ALI by modulating NF-κB and MAPK pathways
Source: Front Pharmacol. 2024 Jan 15;15:1321095. doi: 10.3389/fphar.2024.1321095 (PMC10822936; doi:10.3389/fphar.2024.1321095)
Supplement: Supplementary file 3 [file DataSheet11.ZIP]

Archive with 42 entries (39 files):
- 1/
- 1/p-p65 1.tif
- 1/p-p65 2.tif
- 1/p-p65 GAPDH 1.tif
- 1/p-p65 GAPDH 3.tif
- 1/p-p65 GAPDH q.tif
- 1/p-p65.tif
- 1/p65 1.tif
- 1/p65 2.tif
- 1/p65 GAPDH 2.tif
- 1/p65 GAPDH 3.tif
- 1/p65 GAPDH q.tif
- 1/p65 q.tif
- 1/Results-1.xls
- 2/
- 2/p-p65 3.tif
- 2/p-p65 4.tif
- 2/p-p65 GAPDH 1.tif
- 2/p-p65 GAPDH 2.tif
- 2/p-p65 GAPDH q.tif
- 2/p-p65 q.tif
- 2/p65 1.tif
- 2/p65 2.tif
- 2/p65 GAPDH 1.tif
- 2/p65 GAPDH 2.tif
- 2/p65 GAPDH q.tif
- 2/p65 q.tif
- 2/Results2.xls
- 3/
- 3/p-p65 1.tif
- 3/p-p65 2.tif
- 3/p-p65 GAPDH 1.tif
- 3/p-p65 GAPDH q.tif
- 3/p-p65 q 1.tif
- 3/p-p65 q.tif
- 3/p65 1.tif
- 3/p65 2.tif
- 3/p65 GAPDH 1.tif
- 3/p65 GAPDH 2.tif
- 3/p65 GAPDH q.tif
- 3/p65 q.tif
- 3/Results-3.xls
