# Supplementary material for: Valsartan attenuates LPS-induced ALI by modulating NF-κB and MAPK pathways
Source: Front Pharmacol. 2024 Jan 15;15:1321095. doi: 10.3389/fphar.2024.1321095 (PMC10822936; doi:10.3389/fphar.2024.1321095)
Supplement: Supplementary file 3 [file DataSheet11.ZIP › 1/Results-1.xls]

	Area	Mean	Min	Max	IntDen	RawIntDen
1	960	97.528	8	244	93627	93627	P65	93627	95209		0.983383924
2	960	125.726	23	239	120697	120697		120697	103079		1.170917452
3	960	128.614	23	238	123469	123469		123469	102981		1.198949321
4	960	139.651	31	238	134065	134065		134065	92877		1.443468243
5	960	133.727	20	241	128378	128378		128378	106421		1.20632206
6	846	112.54	20	208	95209	95209	P65GAPDH
7	846	121.843	23	208	103079	103079		30942	93781		0.3299389	0.983383924		0.335513823	0.335513823		1
8	846	121.727	25	208	102981	102981		92412	118678		0.778678441	1.170917452		0.665015659	0.335513823		1.982081251
9	846	109.784	25	211	92877	92877		80152	115990		0.691025088	1.198949321		0.576358881	0.335513823		1.717839446
10	846	125.793	13	218	106421	106421		76678	117241		0.654020351	1.443468243		0.453089532	0.335513823		1.350434768
11	630	49.114	8	99	30942	30942	p-P65	52301	104794		0.499083917	1.20632206		0.413723609	0.335513823		1.233104512
12	630	146.686	51	207	92412	92412
13	630	127.225	34	206	80152	80152
14	630	121.711	25	210	76678	76678
15	630	83.017	13	172	52301	52301	P-P65GAPDH
16	880	106.569	10	225	93781	93781
17	880	134.861	40	226	118678	118678
18	880	131.807	42	226	115990	115990
19	880	133.228	33	226	117241	117241
20	880	119.084	28	226	104794	104794
