# Supplementary material for: Valsartan attenuates LPS-induced ALI by modulating NF-κB and MAPK pathways
Source: Front Pharmacol. 2024 Jan 15;15:1321095. doi: 10.3389/fphar.2024.1321095 (PMC10822936; doi:10.3389/fphar.2024.1321095)
Supplement: Supplementary file 3 [file DataSheet11.ZIP › 2/Results2.xls]

	Area	Mean	Min	Max	IntDen	RawIntDen
1	1080	97.094	16	213	104862	104862		104862	66448		1.578106188
2	1080	116.64	32	213	125971	125971		125971	65763		1.915530009
3	1080	107.961	30	218	116598	116598		116598	62621		1.861963239
4	1080	127.302	24	217	137486	137486		137486	71402		1.925520294
5	1080	118.67	19	218	128164	128164		128164	69579		1.841992555
6	874	76.027	19	120	66448	66448
7	874	75.244	17	120	65763	65763		38678	44735		0.86460266	1.578106188		0.547873563	0.547873563		1
8	874	71.649	0	120	62621	62621		86594	45208		1.915457441	1.915530009		0.999962116	0.547873563		1.825169498
9	874	81.696	30	116	71402	71402		59385	48796		1.217005492	1.861963239		0.653614135	0.547873563		1.193001779
10	874	79.61	21	120	69579	69579		62282	53522		1.163671014	1.925520294		0.60434108	0.547873563		1.103066694
11	1056	36.627	8	67	38678	38678		63713	49140		1.296560847	1.841992555		0.703890384	0.547873563		1.284767931
12	1056	82.002	14	153	86594	86594
13	1056	56.236	23	85	59385	59385
14	1056	58.979	20	107	62282	62282
15	1056	60.334	25	99	63713	63713
16	782	57.206	4	114	44735	44735
17	782	57.811	7	100	45208	45208
18	782	62.399	15	88	48796	48796
19	782	68.442	10	87	53522	53522
20	782	62.839	7	87	49140	49140
