# Supplementary material for: Valsartan attenuates LPS-induced ALI by modulating NF-κB and MAPK pathways
Source: Front Pharmacol. 2024 Jan 15;15:1321095. doi: 10.3389/fphar.2024.1321095 (PMC10822936; doi:10.3389/fphar.2024.1321095)
Supplement: Supplementary file 3 [file DataSheet11.ZIP › 3/Results-3.xls]

	Area	Mean	Min	Max	IntDen	RawIntDen
1	1056	106.373	16	220	112330	112330		112330	34159		3.288445212
2	1056	123.413	32	217	130324	130324		130324	37483		3.476882854
3	1056	118.451	34	220	125084	125084		125084	41324		3.026909302
4	1056	145.541	44	221	153691	153691		153691	41667		3.688554492
5	1056	141.347	17	226	149262	149262		149262	54591		2.734186954
6	748	45.667	14	80	34159	34159
7	748	50.111	14	88	37483	37483		47152	35567		1.325723283	3.288445212		0.403145924	0.403145924		1
8	748	55.246	22	90	41324	41324		104121	39723		2.621176648	3.476882854		0.753886961	0.403145924		1.870010129
9	748	55.705	17	96	41667	41667		71186	44804		1.588831354	3.026909302		0.524902201	0.403145924		1.302015399
10	748	72.983	24	120	54591	54591		65186	47098		1.384050278	3.688554492		0.375228367	0.403145924		0.93075074
11	924	51.03	21	88	47152	47152		66350	48736		1.361416612	2.734186954		0.497923747	0.403145924		1.235095575
12	924	112.685	32	147	104121	104121
13	924	77.041	37	112	71186	71186
14	924	70.548	27	112	65186	65186
15	924	71.807	33	117	66350	66350
16	820	43.374	9	103	35567	35567
17	820	48.443	5	105	39723	39723
18	820	54.639	14	101	44804	44804
19	820	57.437	13	95	47098	47098
20	820	59.434	6	115	48736	48736
