# Supplementary material for: Valsartan attenuates LPS-induced ALI by modulating NF-κB and MAPK pathways
Source: Front Pharmacol. 2024 Jan 15;15:1321095. doi: 10.3389/fphar.2024.1321095 (PMC10822936; doi:10.3389/fphar.2024.1321095)
Supplement: Supplementary file 4 [file DataSheet8.ZIP]

Archive with 42 entries (39 files):
- JNK1/
- JNK1/JNK 1.tif
- JNK1/JNK 2.tif
- JNK1/JNK GAPDH 1.tif
- JNK1/JNK GAPDH 2.tif
- JNK1/JNK GAPDH q.tif
- JNK1/JNK q.tif
- JNK1/p-JNK 1.tif
- JNK1/p-JNK 2.tif
- JNK1/p-JNK GAPDH 1.tif
- JNK1/p-JNK GAPDH 2.tif
- JNK1/p-JNK GAPDH q.tif
- JNK1/p-JNK q.tif
- JNK1/Results.xls
- JNK2/
- JNK2/JNK 1.tif
- JNK2/JNK 2.tif
- JNK2/JNK GAPDH 3.tif
- JNK2/JNK GAPDH 5.tif
- JNK2/JNK GAPDH q.tif
- JNK2/JNK q.tif
- JNK2/p-JNK 1.tif
- JNK2/p-JNK 2.tif
- JNK2/p-JNK GAPDH 2.tif
- JNK2/p-JNK GAPDH 3.tif
- JNK2/p-JNK GAPDH q.tif
- JNK2/p-JNK q.tif
- JNK2/Results1.xls
- JNK3/
- JNK3/JNK 1.tif
- JNK3/JNK 2.tif
- JNK3/JNK GAPDH 1.tif
- JNK3/JNK GAPDH 2.tif
- JNK3/JNK GAPDH q.tif
- JNK3/JNK q.tif
- JNK3/p-JNK 1.tif
- JNK3/p-JNK 2.tif
- JNK3/p-JNK GAPDH 1.tif
- JNK3/p-JNK GAPDH 2.tif
- JNK3/p-JNK GAPDH q.tif
- JNK3/p-JNK q.tif
- JNK3/Results2.xls
