# Supplementary material for: Valsartan attenuates LPS-induced ALI by modulating NF-κB and MAPK pathways
Source: Front Pharmacol. 2024 Jan 15;15:1321095. doi: 10.3389/fphar.2024.1321095 (PMC10822936; doi:10.3389/fphar.2024.1321095)
Supplement: Supplementary file 4 [file DataSheet8.ZIP › JNK1/Results.xls]

	Area	Mean	Min	Max	IntDen	RawIntDen
P-JNK	1935	55.181	7	178	106775	106775		106775	138262		0.772265698	1.56300325		0.49409091	0.49409091		1
	1935	81.413	4	230	157534	157534		157534	146313		1.07669175	1.412870633		0.762059685	0.49409091		1.542347105
	1935	64.004	3	229	123848	123848		123848	154052		0.803936333	1.52132401		0.528445175	0.49409091		1.069530251
	1935	52.436	3	193	101464	101464		101464	138789		0.731066583	1.212832986		0.602775973	0.49409091		1.219969767
	1935	43.61	2	156	84386	84386		84386	140628		0.600065421	1.144448094		0.524327336	0.49409091		1.061196078
P-JNK GAPDH	1428	96.822	13	216	138262	138262
	1428	102.46	25	217	146313	146313		162085	103701		1.56300325
	1428	107.88	23	237	154052	154052		147669	104517		1.412870633
	1428	97.191	24	206	138789	138789		158382	104108		1.52132401
	1428	98.479	10	216	140628	140628		135129	111416		1.212832986
JNK	2695	60.143	1	241	162085	162085		142842	124813		1.144448094
	2695	54.794	2	212	147669	147669
	2695	58.769	1	233	158382	158382
	2695	50.141	0	205	135129	135129
	2695	53.003	1	203	142842	142842
JNK GAPDH	1104	93.932	9	210	103701	103701
	1104	94.671	22	212	104517	104517
	1104	94.301	23	191	104108	104108
	1104	100.92	22	217	111416	111416
	1104	113.055	22	240	124813	124813
