# Supplementary material for: Valsartan attenuates LPS-induced ALI by modulating NF-κB and MAPK pathways
Source: Front Pharmacol. 2024 Jan 15;15:1321095. doi: 10.3389/fphar.2024.1321095 (PMC10822936; doi:10.3389/fphar.2024.1321095)
Supplement: Supplementary file 4 [file DataSheet8.ZIP › JNK2/Results1.xls]

	Area	Mean	Min	Max	IntDen	RawIntDen
P-JNK	2438	41.991	1	153	102373	102373		102373	112359		0.911124165	1.245258692		0.731674607	0.731674607		1
	2438	83.204	8	209	202852	202852		202852	140472		1.444074264	1.178830933		1.225005405	0.731674607		1.674248897
	2438	79.805	4	214	194564	194564		194564	130027		1.496335376	1.442607844		1.037243339	0.731674607		1.417629269
	2438	67.044	5	217	163454	163454		163454	129660		1.260635508	1.335670549		0.943822194	0.731674607		1.289947997
	2438	49.072	0	202	119638	119638		119638	109089		1.096700859	1.79803594		0.609943792	0.731674607		0.833627115
P-JNK GAPDH	1323	84.927	13	191	112359	112359
	1323	106.177	27	231	140472	140472
	1323	98.282	28	223	130027	130027		142942	114789		1.245258692
	1323	98.005	22	208	129660	129660		145364	123312		1.178830933
	1323	82.456	6	214	109089	109089		148717	103089		1.442607844
JNK	2809	50.887	2	239	142942	142942		124773	93416		1.335670549
	2809	51.749	2	227	145364	145364		158193	87981		1.79803594
	2809	52.943	1	236	148717	148717
	2809	44.419	0	205	124773	124773
	2809	56.316	5	236	158193	158193
JNK GAPDH	1092	105.118	9	236	114789	114789
	1092	112.923	24	234	123312	123312
	1092	94.404	18	234	103089	103089
	1092	85.546	18	201	93416	93416
	1092	80.569	10	179	87981	87981
