# Supplementary material for: Valsartan attenuates LPS-induced ALI by modulating NF-κB and MAPK pathways
Source: Front Pharmacol. 2024 Jan 15;15:1321095. doi: 10.3389/fphar.2024.1321095 (PMC10822936; doi:10.3389/fphar.2024.1321095)
Supplement: Supplementary file 4 [file DataSheet8.ZIP › JNK3/Results2.xls]

	Area	Mean	Min	Max	IntDen	RawIntDen
P-JNK	2484	38.591	0	141	95861	95861
	2484	77.891	2	173	193482	193482
	2484	46.981	2	175	116700	116700		95861	107431		0.892302967	1.039240289		0.85861083	0.85861083		1
	2484	39.247	2	177	97489	97489		193482	116274		1.664017751	0.982563193		1.693547818	0.85861083		1.972427739
	2484	34.188	0	151	84924	84924		116700	118682		0.983299911	0.774839833		1.269036346	0.85861083		1.478011111
P-JNK GAPDH	940	114.288	18	210	107431	107431		97489	112026		0.870235481	0.749755649		1.160692129	0.85861083		1.351825634
	940	123.696	26	211	116274	116274		84924	119991		0.707753081	0.708683494		0.998687126	0.85861083		1.163142941
	940	126.257	30	210	118682	118682
	940	119.177	33	216	112026	112026
	940	127.65	26	218	119991	119991		120926	116360		1.039240289
JNK	1560	77.517	12	239	120926	120926		111911	113897		0.982563193
	1560	71.738	14	199	111911	111911		96996	125182		0.774839833
	1560	62.177	11	186	96996	96996		102790	137098		0.749755649
	1560	65.891	10	199	102790	102790		97821	138032		0.708683494
	1560	62.706	10	214	97821	97821
JNK GAPDH	1020	114.078	8	237	116360	116360
	1020	111.664	27	235	113897	113897
	1020	122.727	29	234	125182	125182
	1020	134.41	36	233	137098	137098
	1020	135.325	21	236	138032	138032
