# Supplementary material for: Valsartan attenuates LPS-induced ALI by modulating NF-κB and MAPK pathways
Source: Front Pharmacol. 2024 Jan 15;15:1321095. doi: 10.3389/fphar.2024.1321095 (PMC10822936; doi:10.3389/fphar.2024.1321095)
Supplement: Supplementary file 5 [file DataSheet9.ZIP]

Archive with 26 entries (23 files):
- 1/
- 1/muc5ac 1.tif
- 1/muc5ac 2.tif
- 1/muc5ac 3.tif
- 1/muc5ac q.tif
- 1/muc5ac tublin 1.tif
- 1/muc5ac tublin 2.tif
- 1/muc5ac tublin 3.tif
- 1/muc5ac tublin q.tif
- 1/Results.xls
- 2/
- 2/muc5ac 1.tif
- 2/muc5ac 2.tif
- 2/muc5ac q.tif
- 2/muc5ac tublin 1.tif
- 2/muc5ac tublin 2.tif
- 2/muc5ac tublin q.tif
- 2/Results.xls
- 3/
- 3/muc5ac 1.tif
- 3/muc5ac 2.tif
- 3/muc5ac q.tif
- 3/muc5ac tublin 1.tif
- 3/muc5ac tublin 2.tif
- 3/muc5ac tublin.tif
- 3/Results.xls
