# Supplementary material for: Valsartan attenuates LPS-induced ALI by modulating NF-κB and MAPK pathways
Source: Front Pharmacol. 2024 Jan 15;15:1321095. doi: 10.3389/fphar.2024.1321095 (PMC10822936; doi:10.3389/fphar.2024.1321095)
Supplement: Supplementary file 5 [file DataSheet9.ZIP › 1/Results.xls]

	Area	Mean	Min	Max	IntDen	RawIntDen
MUC5ac	1035	25.94	3	54	26848	26848		26848	84895		0.316249485	0.316249485		1
	1035	68.025	5	114	70406	70406		70406	92332		0.762530867	0.316249485		2.411168726
	1035	43.257	2	98	44771	44771		44771	99836		0.448445451	0.316249485		1.41801164
	1035	38.075	0	95	39408	39408		39408	91639		0.430035247	0.316249485		1.359797463
	1035	34.119	2	84	35313	35313		35313	93742		0.376704145	0.316249485		1.191161294
tublin	1431	59.326	10	186	84895	84895
	1431	64.523	10	171	92332	92332
	1431	69.767	9	173	99836	99836
	1431	64.038	8	171	91639	91639
	1431	65.508	1	180	93742	93742
