# Supplementary material for: Valsartan attenuates LPS-induced ALI by modulating NF-κB and MAPK pathways
Source: Front Pharmacol. 2024 Jan 15;15:1321095. doi: 10.3389/fphar.2024.1321095 (PMC10822936; doi:10.3389/fphar.2024.1321095)
Supplement: Supplementary file 5 [file DataSheet9.ZIP › 2/Results.xls]

	Area	Mean	Min	Max	IntDen	RawIntDen
1	1056	18.905	0	42	19964	19964
2	1056	44.816	2	87	47326	47326		19964	82629		0.241610088	0.241610088		1
3	1056	25.391	2	52	26813	26813		47326	74862		0.632176538	0.241610088		2.616515486
4	1056	14.718	0	40	15542	15542		26813	71240		0.376375632	0.241610088		1.557781109
5	1056	20.637	0	48	21793	21793		15542	71635		0.216960983	0.241610088		0.897979816
6	1127	73.318	14	166	82629	82629		21793	75990		0.286787735	0.241610088		1.186985763
7	1127	66.426	10	162	74862	74862
8	1127	63.212	9	163	71240	71240
9	1127	63.563	14	158	71635	71635
10	1127	67.427	11	151	75990	75990
