# Supplementary material for: Valsartan attenuates LPS-induced ALI by modulating NF-κB and MAPK pathways
Source: Front Pharmacol. 2024 Jan 15;15:1321095. doi: 10.3389/fphar.2024.1321095 (PMC10822936; doi:10.3389/fphar.2024.1321095)
Supplement: Supplementary file 5 [file DataSheet9.ZIP › 3/Results.xls]

	Area	Mean	Min	Max	IntDen	RawIntDen
1	1012	7.986	0	54	8082	8082		8082	41548		0.194521999	0.194521999		1
2	1012	23.522	0	54	23804	23804		23804	40373		0.589601962	0.194521999		3.031029733
3	1012	21.041	1	42	21293	21293		21293	42213		0.50441807	0.194521999		2.593115811
4	1012	18.148	1	39	18366	18366		18366	55567		0.330519913	0.194521999		1.699138993
5	1012	21.862	0	50	22124	22124		22124	56551		0.391222083	0.194521999		2.011197116
6	960	43.279	0	104	41548	41548
7	960	42.055	0	115	40373	40373
8	960	43.972	0	108	42213	42213
9	960	57.882	2	125	55567	55567
10	960	58.907	6	123	56551	56551
