# Supplementary material for: Valsartan attenuates LPS-induced ALI by modulating NF-κB and MAPK pathways
Source: Front Pharmacol. 2024 Jan 15;15:1321095. doi: 10.3389/fphar.2024.1321095 (PMC10822936; doi:10.3389/fphar.2024.1321095)
Supplement: Supplementary file 12 [file DataSheet4.ZIP]

Archive with 22 entries (20 files):
- MUC5AC1/
- MUC5AC1/MUC5ac 1.tif
- MUC5AC1/MUC5ac 2.tif
- MUC5AC1/MUC5ac 3.tif
- MUC5AC1/MUC5ac b-actin 2.tif
- MUC5AC1/MUC5ac b-actin 3.tif
- MUC5AC1/MUC5ac b-actin 4.tif
- MUC5AC1/MUC5ac b-actin q.tif
- MUC5AC1/MUC5ac gb.tif
- MUC5AC1/MUC5AC1.xlsx
- MUC5AC1/Results1.xls
- MUC5AC2/
- MUC5AC2/MUC5ac 1.tif
- MUC5AC2/MUC5ac 2.tif
- MUC5AC2/MUC5ac 3.tif
- MUC5AC2/MUC5ac b-actin 1.tif
- MUC5AC2/MUC5ac b-actin 2.tif
- MUC5AC2/MUC5ac b-actin 3.tif
- MUC5AC2/MUC5ac b-actin.tif
- MUC5AC2/MUC5ac q.tif
- MUC5AC2/MUC5ac2.xlsx
- MUC5AC2/Results2.xls
