# Supplementary material for: Valsartan attenuates LPS-induced ALI by modulating NF-κB and MAPK pathways
Source: Front Pharmacol. 2024 Jan 15;15:1321095. doi: 10.3389/fphar.2024.1321095 (PMC10822936; doi:10.3389/fphar.2024.1321095)
Supplement: Supplementary file 12 [file DataSheet4.ZIP › MUC5AC1/MUC5AC1.xlsx]

## Sheet: Sheet1
	Area	Mean	Min	Max	IntDen	RawIntDen			23274	142096		0.163791
1	902	25.803	11	37	23274	23274			15746	178425		0.08825
2	902	17.457	10	78	15746	15746			14743	181401		0.081273
3	902	16.345	4	23	14743	14743			48184	218168		0.220857
4	902	53.419	16	79	48184	48184			53638	238669		0.224738
5	902	59.466	24	86	53638	53638			56503	212839		0.265473
6	902	62.642	18	99	56503	56503			7846	175793		0.044632
7	902	8.698	0	21	7846	7846			7938	188275		0.0421617
8	902	8.8	0	16	7938	7938			9439	204713		0.0461085
9	902	10.465	1	19	9439	9439			30768	236253		0.130233
10	902	34.111	4	60	30768	30768			32975	239721		0.137556
11	902	36.558	12	60	32975	32975			27619	205479		0.134413
12	902	30.62	5	58	27619	27619
13	1584	89.707	3	176	142096	142096
14	1584	112.642	45	185	178425	178425
15	1584	114.521	45	185	181401	181401
16	1584	137.732	56	210	218168	218168
17	1584	150.675	55	219	238669	238669
18	1584	134.368	43	198	212839	212839
19	1584	110.98	45	166	175793	175793
20	1584	118.86	46	195	188275	188275
21	1584	129.238	53	204	204713	204713
22	1584	149.15	55	231	236253	236253
23	1584	151.339	50	231	239721	239721
24	1584	129.722	10	230	205479	205479
