# Supplementary material for: Valsartan attenuates LPS-induced ALI by modulating NF-κB and MAPK pathways
Source: Front Pharmacol. 2024 Jan 15;15:1321095. doi: 10.3389/fphar.2024.1321095 (PMC10822936; doi:10.3389/fphar.2024.1321095)
Supplement: Supplementary file 12 [file DataSheet4.ZIP › MUC5AC1/Results1.xls]

	Area	Mean	Min	Max	IntDen	RawIntDen
1	902	25.803	11	37	23274.000	23274.000
2	902	17.457	10	78	15746.000	15746.000
3	902	16.345	4	23	14743.000	14743.000
4	902	53.419	16	79	48184.000	48184.000
5	902	59.466	24	86	53638.000	53638.000
6	902	62.642	18	99	56503.000	56503.000
7	902	8.698	0	21	7846.000	7846.000
8	902	8.800	0	16	7938.000	7938.000
9	902	10.465	1	19	9439.000	9439.000
10	902	34.111	4	60	30768.000	30768.000
11	902	36.558	12	60	32975.000	32975.000
12	902	30.620	5	58	27619.000	27619.000
13	1584	89.707	3	176	142096.000	142096.000
14	1584	112.642	45	185	178425.000	178425.000
15	1584	114.521	45	185	181401.000	181401.000
16	1584	137.732	56	210	218168.000	218168.000
17	1584	150.675	55	219	238669.000	238669.000
18	1584	134.368	43	198	212839.000	212839.000
19	1584	110.980	45	166	175793.000	175793.000
20	1584	118.860	46	195	188275.000	188275.000
21	1584	129.238	53	204	204713.000	204713.000
22	1584	149.150	55	231	236253.000	236253.000
23	1584	151.339	50	231	239721.000	239721.000
24	1584	129.722	10	230	205479.000	205479.000
