# Supplementary material for: Valsartan attenuates LPS-induced ALI by modulating NF-κB and MAPK pathways
Source: Front Pharmacol. 2024 Jan 15;15:1321095. doi: 10.3389/fphar.2024.1321095 (PMC10822936; doi:10.3389/fphar.2024.1321095)
Supplement: Supplementary file 12 [file DataSheet4.ZIP › MUC5AC2/MUC5ac2.xlsx]

## Sheet: Sheet1
	Area	Mean	Min	Max	IntDen	RawIntDen			14331	72435		0.197846
1	860	16.664	5	26	14331	14331			18411	75962		0.242371
2	860	21.408	12	28	18411	18411			14773	84152		0.175551
3	860	17.178	9	26	14773	14773			45335	91152		0.497356
4	860	52.715	20	77	45335	45335			47839	96101		0.497799
5	860	55.627	22	79	47839	47839			42570	90088		0.472538
6	860	49.5	15	72	42570	42570			9231	87132		0.105943
7	860	10.734	3	16	9231	9231			8389	86920		0.096514
8	860	9.755	0	98	8389	8389			9720	110760		0.0877573
9	860	11.302	7	17	9720	9720			25388	119278		0.212847
10	860	29.521	8	45	25388	25388			28222	118025		0.239119
11	860	32.816	16	45	28222	28222			28747	136647		0.210374
12	860	33.427	10	50	28747	28747
13	1200	60.362	3	108	72435	72435
14	1200	63.302	15	106	75962	75962
15	1200	70.127	24	112	84152	84152
16	1200	75.96	27	113	91152	91152
17	1200	80.084	31	114	96101	96101
18	1200	75.073	28	112	90088	90088
19	1200	72.61	25	111	87132	87132
20	1200	72.433	25	112	86920	86920
21	1200	92.3	32	143	110760	110760
22	1200	99.398	36	148	119278	119278
23	1200	98.354	30	154	118025	118025
24	1200	113.873	21	178	136647	136647
