# Supplementary material for: Valsartan attenuates LPS-induced ALI by modulating NF-κB and MAPK pathways
Source: Front Pharmacol. 2024 Jan 15;15:1321095. doi: 10.3389/fphar.2024.1321095 (PMC10822936; doi:10.3389/fphar.2024.1321095)
Supplement: Supplementary file 12 [file DataSheet4.ZIP › MUC5AC2/Results2.xls]

	Area	Mean	Min	Max	IntDen	RawIntDen
1	860	16.664	5	26	14331.000	14331.000
2	860	21.408	12	28	18411.000	18411.000
3	860	17.178	9	26	14773.000	14773.000
4	860	52.715	20	77	45335.000	45335.000
5	860	55.627	22	79	47839.000	47839.000
6	860	49.500	15	72	42570.000	42570.000
7	860	10.734	3	16	9231.000	9231.000
8	860	9.755	0	98	8389.000	8389.000
9	860	11.302	7	17	9720.000	9720.000
10	860	29.521	8	45	25388.000	25388.000
11	860	32.816	16	45	28222.000	28222.000
12	860	33.427	10	50	28747.000	28747.000
13	1200	60.362	3	108	72435.000	72435.000
14	1200	63.302	15	106	75962.000	75962.000
15	1200	70.127	24	112	84152.000	84152.000
16	1200	75.960	27	113	91152.000	91152.000
17	1200	80.084	31	114	96101.000	96101.000
18	1200	75.073	28	112	90088.000	90088.000
19	1200	72.610	25	111	87132.000	87132.000
20	1200	72.433	25	112	86920.000	86920.000
21	1200	92.300	32	143	110760.000	110760.000
22	1200	99.398	36	148	119278.000	119278.000
23	1200	98.354	30	154	118025.000	118025.000
24	1200	113.873	21	178	136647.000	136647.000
