# Supplementary material for: Valsartan attenuates LPS-induced ALI by modulating NF-κB and MAPK pathways
Source: Front Pharmacol. 2024 Jan 15;15:1321095. doi: 10.3389/fphar.2024.1321095 (PMC10822936; doi:10.3389/fphar.2024.1321095)
Supplement: Supplementary file 13 [file DataSheet13.ZIP]

Archive with 8 entries (8 files):
- Supplementary Data Sheet 1.csv
- Supplementary Data Sheet 2.csv
- Supplementary Data Sheet 3.csv
- Supplementary Data Sheet 4.xlsx
- Supplementary Data Sheet 5.xlsx
- Supplementary Data Sheet 6.xlsx
- Supplementary Data Sheet 7.xlsx
- Supplementary Table 1.docx
