# Supplementary material for: Valsartan attenuates LPS-induced ALI by modulating NF-κB and MAPK pathways
Source: Front Pharmacol. 2024 Jan 15;15:1321095. doi: 10.3389/fphar.2024.1321095 (PMC10822936; doi:10.3389/fphar.2024.1321095)
Supplement: Supplementary file 13 [file DataSheet13.ZIP › Supplementary Data Sheet 1.csv]

Target	Common name	Uniprot ID	ChEMBL ID	Target Class	Probability*
Type-1 angiotensin II receptor	AGTR1	P30556	CHEMBL227	Family A G protein-coupled receptor	0.945181581
Endothelin receptor ET-A (by homology)	EDNRA	P25101	CHEMBL252	Family A G protein-coupled receptor	0.106542926
Orexin receptor 2 (by homology)	HCRTR2	O43614	CHEMBL4792	Family A G protein-coupled receptor	0.106542926
Orexin receptor 1 (by homology)	HCRTR1	O43613	CHEMBL5113	Family A G protein-coupled receptor	0.106542926
Peroxisome proliferator-activated receptor delta	PPARD	Q03181	CHEMBL3979	Nuclear receptor	0.106542926
Hydroxycarboxylic acid receptor 2	HCAR2	Q8TDS4	CHEMBL3785	Family A G protein-coupled receptor	0.106542926
Bone morphogenetic protein 1	BMP1	P13497	CHEMBL3898	Protease	0.106542926
Prostanoid EP1 receptor (by homology)	PTGER1	P34995	CHEMBL1811	Family A G protein-coupled receptor	0.106542926
Thromboxane-A synthase	TBXAS1	P24557	CHEMBL1835	Cytochrome P450	0.106542926
Cytochrome P450 19A1	CYP19A1	P11511	CHEMBL1978	Cytochrome P450	0.106542926
Peroxisome proliferator-activated receptor alpha	PPARA	Q07869	CHEMBL239	Nuclear receptor	0.106542926
Sn1-specific diacylglycerol lipase alpha	DAGLA	Q9Y4D2	CHEMBL5545	Enzyme	0.106542926
Leukotriene B4 receptor 1	LTB4R	Q15722	CHEMBL3911	Family A G protein-coupled receptor	0.106542926
Cholecystokinin A receptor	CCKAR	P32238	CHEMBL1901	Family A G protein-coupled receptor	0.106542926
Matrix metalloproteinase 9	MMP9	P14780	CHEMBL321	Protease	0.106542926
Matrix metalloproteinase 2	MMP2	P08253	CHEMBL333	Protease	0.106542926
Endothelin-converting enzyme 1	ECE1	P42892	CHEMBL4791	Protease	0.106542926
Prostaglandin E synthase	PTGES	O14684	CHEMBL5658	Enzyme	0.106542926
Dihydroorotate dehydrogenase	DHODH	Q02127	CHEMBL1966	Oxidoreductase	0.106542926
Thromboxane A2 receptor	TBXA2R	P21731	CHEMBL2069	Family A G protein-coupled receptor	0.106542926
Receptor protein-tyrosine kinase erbB-2	ERBB2	P04626	CHEMBL1824	Kinase	0.106542926
Alpha-2b adrenergic receptor	ADRA2B	P18089	CHEMBL1942	Family A G protein-coupled receptor	0.106542926
Epidermal growth factor receptor erbB1	EGFR	P00533	CHEMBL203	Kinase	0.106542926
Adenosine A3 receptor	ADORA3	P0DMS8	CHEMBL256	Family A G protein-coupled receptor	0.106542926
Cytochrome P450 2C9	CYP2C9	P11712	CHEMBL3397	Cytochrome P450	0.106542926
Cytochrome P450 3A4	CYP3A4	P08684	CHEMBL340	Cytochrome P450	0.106542926
Integrin alpha-5/beta-1	ITGB1 ITGA5	P05556 P08648	CHEMBL2095226	Membrane receptor	0.106542926
5-lipoxygenase activating protein	ALOX5AP	P20292	CHEMBL4550	Other cytosolic protein	0.106542926
Plasma kallikrein	KLKB1	P03952	CHEMBL2000	Protease	0.106542926
Signal transducer and activator of transcription 3 (by homology)	STAT3	P40763	CHEMBL4026	Transcription factor	0.106542926
Aldose reductase	AKR1B1	P15121	CHEMBL1900	Enzyme	0.106542926
Aldo-keto reductase family 1 member B10	AKR1B10	O60218	CHEMBL5983	Enzyme	0.106542926
P2X purinoceptor 3	P2RX3	P56373	CHEMBL2998	Ligand-gated ion channel	0.106542926
Prostanoid EP3 receptor	PTGER3	P43115	CHEMBL3710	Family A G protein-coupled receptor	0.106542926
Free fatty acid receptor 1	FFAR1	O14842	CHEMBL4422	Family A G protein-coupled receptor	0.106542926
L-lactate dehydrogenase A chain	LDHA	P00338	CHEMBL4835	Enzyme	0.106542926
Integrin alpha-V/beta-3	ITGAV ITGB3	P06756 P05106	CHEMBL1907598	Membrane receptor	0.106542926
Inhibitor of nuclear factor kappa B kinase beta subunit	IKBKB	O14920	CHEMBL1991	Kinase	0.106542926
Integrin alpha-4	ITGA4	P13612	CHEMBL278	Membrane receptor	0.106542926
Eukaryotic translation initation factor	EIF4E	P06730	CHEMBL4848	Other nuclear protein	0.106542926
Endothelin receptor ET-B	EDNRB	P24530	CHEMBL1785	Family A G protein-coupled receptor	0.106542926
Coagulation factor IX	F9	P00740	CHEMBL2016	Protease	0.106542926
Lysosomal protective protein	CTSA	P10619	CHEMBL6115	Protease	0.106542926
Complement factor D	CFD	P00746	CHEMBL2176771	Protease	0.106542926
Casein kinase II alpha	CSNK2A1	P68400	CHEMBL3629	Kinase	0.106542926
Casein kinase II alpha (prime)	CSNK2A2	P19784	CHEMBL4070	Kinase	0.106542926
Cyclooxygenase-2	PTGS2	P35354	CHEMBL230	Oxidoreductase	0.106542926
Heat shock protein HSP 90-alpha	HSP90AA1	P07900	CHEMBL3880	Other cytosolic protein	0.106542926
Matrix metalloproteinase 7	MMP7	P09237	CHEMBL4073	Protease	0.106542926
Transient receptor potential cation channel subfamily M member 8	TRPM8	Q7Z2W7	CHEMBL1075319	Voltage-gated ion channel	0.106542926
Plectin	PLEC	Q15149	CHEMBL1293240	Unclassified protein	0.106542926
Monoacylglycerol lipase ABHD6	ABHD6	Q9BV23	CHEMBL2189127	Enzyme	0.106542926
Carboxypeptidase B	CPB1	P15086	CHEMBL2552	Protease	0.106542926
Liver glycogen phosphorylase	PYGL	P06737	CHEMBL2568	Enzyme	0.106542926
Integrin alpha-V/beta-5	ITGB5 ITGAV	P18084 P06756	CHEMBL2096675	Membrane receptor	0.106542926
Cytochrome P450 26A1	CYP26A1	O43174	CHEMBL5141	Cytochrome P450	0.106542926
Matrix metalloproteinase 16	MMP16	P51512	CHEMBL2200	Protease	0.106542926
11-beta-hydroxysteroid dehydrogenase 1	HSD11B1	P28845	CHEMBL4235	Enzyme	0.106542926
Lysine-specific demethylase 6B	KDM6B	O15054	CHEMBL1938211	Eraser	0.106542926
Bile acid receptor FXR	NR1H4	Q96RI1	CHEMBL2047	Nuclear receptor	0.106542926
Kelch-like ECH-associated protein 1	KEAP1	Q14145	CHEMBL2069156	Unclassified protein	0.106542926
Vitronectin receptor alpha	ITGAV	P06756	CHEMBL3660	Membrane receptor	0.106542926
Lysine-specific demethylase 5A	KDM5A	P29375	CHEMBL2424504	Eraser	0.106542926
Hematopoietic cell protein-tyrosine phosphatase 70Z-PEP	PTPN22	Q9Y2R2	CHEMBL2889	Phosphatase	0.106542926
L-lactate dehydrogenase B chain	LDHB	P07195	CHEMBL4940	Enzyme	0.106542926
Tyrosine-protein kinase SYK	SYK	P43405	CHEMBL2599	Kinase	0.106542926
Estradiol 17-beta-dehydrogenase 2	HSD17B2	P37059	CHEMBL2789	Enzyme	0.106542926
Phospholipase A2 group IIA	PLA2G2A	P14555	CHEMBL3474	Enzyme	0.106542926
Cysteinyl leukotriene receptor 1	CYSLTR1	Q9Y271	CHEMBL1798	Family A G protein-coupled receptor	0.106542926
Muscle glycogen phosphorylase	PYGM	P11217	CHEMBL3526	Enzyme	0.106542926
Aldehyde reductase	AKR1A1	P14550	CHEMBL2246	Enzyme	0.106542926
Phosphodiesterase 5A	PDE5A	O76074	CHEMBL1827	Phosphodiesterase	0.106542926
Prostanoid IP receptor	PTGIR	P43119	CHEMBL1995	Family A G protein-coupled receptor	0.106542926
Cannabinoid receptor 1	CNR1	P21554	CHEMBL218	Family A G protein-coupled receptor	0.106542926
Phosphodiesterase 4B	PDE4B	Q07343	CHEMBL275	Phosphodiesterase	0.106542926
Tyrosine-protein kinase JAK1	JAK1	P23458	CHEMBL2835	Kinase	0.106542926
Tyrosine-protein kinase JAK2	JAK2	O60674	CHEMBL2971	Kinase	0.106542926
Sodium-dependent proline transporter	SLC6A7	Q99884	CHEMBL3317335	Electrochemical transporter	0.106542926
T-cell protein-tyrosine phosphatase	PTPN2	P17706	CHEMBL3807	Phosphatase	0.106542926
Calpain 1	CAPN1 CAPNS1	P07384 P04632	CHEMBL2111357	Protease	0.106542926
c-Jun N-terminal kinase 3	MAPK10	P53779	CHEMBL2637	Kinase	0.106542926
Phosphodiesterase 4D	PDE4D	Q08499	CHEMBL288	Phosphodiesterase	0.106542926
Phospholipase A2 group 1B	PLA2G1B	P04054	CHEMBL4426	Enzyme	0.106542926
Aldo-keto-reductase family 1 member C3	AKR1C3	P42330	CHEMBL4681	Enzyme	0.106542926
Neurotensin receptor 3	SORT1	Q99523	CHEMBL3091	Membrane receptor	0.106542926
Fatty acid binding protein muscle	FABP3	P05413	CHEMBL3344	Fatty acid binding protein family	0.106542926
Ghrelin receptor	GHSR	Q92847	CHEMBL4616	Family A G protein-coupled receptor	0.106542926
Calpain 2	CAPN2	P17655	CHEMBL2382	Protease	0.106542926
Prostaglandin E synthase 2	PTGES2	Q9H7Z7	CHEMBL4411	Enzyme	0.106542926
Voltage-gated N-type calcium channel alpha-1B subunit	CACNA1B	Q00975	CHEMBL4478	Voltage-gated ion channel	0.106542926
Mitogen-activated protein kinase kinase kinase 5	MAP3K5	Q99683	CHEMBL5285	Kinase	0.106542926
C-C chemokine receptor type 9	CCR9	P51686	CHEMBL5815	Family A G protein-coupled receptor	0.106542926
Adenosine A1 receptor (by homology)	ADORA1	P30542	CHEMBL226	Family A G protein-coupled receptor	0.106542926
Adenosine A2a receptor (by homology)	ADORA2A	P29274	CHEMBL251	Family A G protein-coupled receptor	0.106542926
Cytosolic phospholipase A2	PLA2G4A	P47712	CHEMBL3816	Enzyme	0
Sodium channel protein type IX alpha subunit	SCN9A	Q15858	CHEMBL4296	Voltage-gated ion channel	0
Angiotensin II receptor	AGTR2	P50052	CHEMBL4607	Family A G protein-coupled receptor	0
Transcription factor AP1	FOS JUN	P01100 P05412	CHEMBL2111421	Transcription factor	0
Formyl peptide receptor 1	FPR1	P21462	CHEMBL3359	Family A G protein-coupled receptor	0
Proto-oncogene c-JUN	JUN	P05412	CHEMBL4977	Transcription factor	0
