# Supplementary material for: Valsartan attenuates LPS-induced ALI by modulating NF-κB and MAPK pathways
Source: Front Pharmacol. 2024 Jan 15;15:1321095. doi: 10.3389/fphar.2024.1321095 (PMC10822936; doi:10.3389/fphar.2024.1321095)
Supplement: Supplementary file 13 [file DataSheet13.ZIP › Supplementary Data Sheet 2.csv]

Gene Symbol	Description	Category	Uniprot ID	Gifts	GC Id	Relevance score	GeneCards Link
TP53	Tumor Protein P53	Protein Coding	P04637	60	GC17M007661	193.550705	https://www.genecards.org/cgi-bin/carddisp.pl?gene=TP53
EGFR	Epidermal Growth Factor Receptor	Protein Coding	P00533	62	GC07P055019	151.7654572	https://www.genecards.org/cgi-bin/carddisp.pl?gene=EGFR
TERT	Telomerase Reverse Transcriptase	Protein Coding	O14746	58	GC05M001253	138.5379791	https://www.genecards.org/cgi-bin/carddisp.pl?gene=TERT
KRAS	KRAS Proto-Oncogene, GTPase	Protein Coding	P01116	60	GC12M025583	121.138916	https://www.genecards.org/cgi-bin/carddisp.pl?gene=KRAS
CEBPA	CCAAT Enhancer Binding Protein Alpha	Protein Coding	P49715	53	GC19M033299	118.4404068	https://www.genecards.org/cgi-bin/carddisp.pl?gene=CEBPA
FLT3	Fms Related Receptor Tyrosine Kinase 3	Protein Coding	P36888	60	GC13M028003	97.95883942	https://www.genecards.org/cgi-bin/carddisp.pl?gene=FLT3
IL6	Interleukin 6	Protein Coding	P05231	58	GC07P022725	96.13863373	https://www.genecards.org/cgi-bin/carddisp.pl?gene=IL6
HRAS	HRas Proto-Oncogene, GTPase	Protein Coding	P01112	59	GC11M007933	94.92066956	https://www.genecards.org/cgi-bin/carddisp.pl?gene=HRAS
RANBP2	RAN Binding Protein 2	Protein Coding	P49792	53	GC02P108719	91.75622559	https://www.genecards.org/cgi-bin/carddisp.pl?gene=RANBP2
TNF	Tumor Necrosis Factor	Protein Coding	P01375	58	GC06P104098	89.77189636	https://www.genecards.org/cgi-bin/carddisp.pl?gene=TNF
NRAS	NRAS Proto-Oncogene, GTPase	Protein Coding	P01111	57	GC01M114704	89.31611633	https://www.genecards.org/cgi-bin/carddisp.pl?gene=NRAS
CDKN2A	Cyclin Dependent Kinase Inhibitor 2A	Protein Coding	Q8N726	58	GC09M021967	88.39053345	https://www.genecards.org/cgi-bin/carddisp.pl?gene=CDKN2A
MALAT1	Metastasis Associated Lung Adenocarcinoma Transcript 1	RNA Gene		27	GC11P072906	87.22531128	https://www.genecards.org/cgi-bin/carddisp.pl?gene=MALAT1
PTEN	Phosphatase And Tensin Homolog	Protein Coding	P60484	58	GC10P098516	86.3008728	https://www.genecards.org/cgi-bin/carddisp.pl?gene=PTEN
DNMT3A	DNA Methyltransferase 3 Alpha	Protein Coding	Q9Y6K1	58	GC02M025228	82.7725296	https://www.genecards.org/cgi-bin/carddisp.pl?gene=DNMT3A
BRAF	B-Raf Proto-Oncogene, Serine/Threonine Kinase	Protein Coding	P15056	61	GC07M140751	82.32266235	https://www.genecards.org/cgi-bin/carddisp.pl?gene=BRAF
MIR21	MicroRNA 21	RNA Gene		26	GC17P078777	81.15344238	https://www.genecards.org/cgi-bin/carddisp.pl?gene=MIR21
PIK3CA	Phosphatidylinositol-4,5-Bisphosphate 3-Kinase Catalytic Subunit Alpha	Protein Coding	P42336	59	GC03P179148	81.06310272	https://www.genecards.org/cgi-bin/carddisp.pl?gene=PIK3CA
KIT	KIT Proto-Oncogene, Receptor Tyrosine Kinase	Protein Coding	P10721	60	GC04P054657	80.21634674	https://www.genecards.org/cgi-bin/carddisp.pl?gene=KIT
IDH1	Isocitrate Dehydrogenase (NADP(+)) 1	Protein Coding	O75874	60	GC02M208236	79.28384399	https://www.genecards.org/cgi-bin/carddisp.pl?gene=IDH1
MYC	MYC Proto-Oncogene, BHLH Transcription Factor	Protein Coding	P01106	59	GC08P127735	77.6268692	https://www.genecards.org/cgi-bin/carddisp.pl?gene=MYC
PTPN11	Protein Tyrosine Phosphatase Non-Receptor Type 11	Protein Coding	Q06124	61	GC12P112418	77.24862671	https://www.genecards.org/cgi-bin/carddisp.pl?gene=PTPN11
MEG3	Maternally Expressed 3	RNA Gene		31	GC14P112719	76.21338654	https://www.genecards.org/cgi-bin/carddisp.pl?gene=MEG3
CTNNB1	Catenin Beta 1	Protein Coding	P35222	60	GC03P041194	75.6786499	https://www.genecards.org/cgi-bin/carddisp.pl?gene=CTNNB1
U2AF1	U2 Small Nuclear RNA Auxiliary Factor 1	Protein Coding	Q01081	49	GC21M043092	74.97449493	https://www.genecards.org/cgi-bin/carddisp.pl?gene=U2AF1
SFTPC	Surfactant Protein C	Protein Coding	P11686	48	GC08P022156	74.75272369	https://www.genecards.org/cgi-bin/carddisp.pl?gene=SFTPC
LRRC56	Leucine Rich Repeat Containing 56	Protein Coding	Q8IYG6	42	GC11P002827	74.50595093	https://www.genecards.org/cgi-bin/carddisp.pl?gene=LRRC56
AKT1	AKT Serine/Threonine Kinase 1	Protein Coding	P31749	60	GC14M104769	73.74748993	https://www.genecards.org/cgi-bin/carddisp.pl?gene=AKT1
RUNX1	RUNX Family Transcription Factor 1	Protein Coding	Q01196	56	GC21M034787	72.93614197	https://www.genecards.org/cgi-bin/carddisp.pl?gene=RUNX1
MIR155	MicroRNA 155	RNA Gene		24	GC21P025573	72.81516266	https://www.genecards.org/cgi-bin/carddisp.pl?gene=MIR155
MIR126	MicroRNA 126	RNA Gene		25	GC09P136670	72.27898407	https://www.genecards.org/cgi-bin/carddisp.pl?gene=MIR126
NPM1	Nucleophosmin 1	Protein Coding	P06748	57	GC05P171387	71.82836914	https://www.genecards.org/cgi-bin/carddisp.pl?gene=NPM1
STAT3	Signal Transducer And Activator Of Transcription 3	Protein Coding	P40763	61	GC17M042313	71.57602692	https://www.genecards.org/cgi-bin/carddisp.pl?gene=STAT3
ABCA3	ATP Binding Cassette Subfamily A Member 3	Protein Coding	Q99758	55	GC16M002275	71.49342346	https://www.genecards.org/cgi-bin/carddisp.pl?gene=ABCA3
MIR125A	MicroRNA 125a	RNA Gene		24	GC19P083773	70.60159302	https://www.genecards.org/cgi-bin/carddisp.pl?gene=MIR125A
MIRLET7C	MicroRNA Let-7c	RNA Gene		25	GC21P016559	69.81321716	https://www.genecards.org/cgi-bin/carddisp.pl?gene=MIRLET7C
ABL1	ABL Proto-Oncogene 1, Non-Receptor Tyrosine Kinase	Protein Coding	P00519	60	GC09P130713	69.5501709	https://www.genecards.org/cgi-bin/carddisp.pl?gene=ABL1
H19	H19 Imprinted Maternally Expressed Transcript	RNA Gene		30	GC11M001995	69.54524994	https://www.genecards.org/cgi-bin/carddisp.pl?gene=H19
ALK	ALK Receptor Tyrosine Kinase	Protein Coding	Q9UM73	57	GC02M029190	66.43664551	https://www.genecards.org/cgi-bin/carddisp.pl?gene=ALK
MIR221	MicroRNA 221	RNA Gene		23	GC0XM045746	66.3585434	https://www.genecards.org/cgi-bin/carddisp.pl?gene=MIR221
MAPK1	Mitogen-Activated Protein Kinase 1	Protein Coding	P28482	60	GC22M021759	66.29743958	https://www.genecards.org/cgi-bin/carddisp.pl?gene=MAPK1
NFE2L2	NFE2 Like BZIP Transcription Factor 2	Protein Coding	Q16236	58	GC02M177227	66.10382843	https://www.genecards.org/cgi-bin/carddisp.pl?gene=NFE2L2
PVT1	Pvt1 Oncogene	RNA Gene		29	GC08P127908	66.01200104	https://www.genecards.org/cgi-bin/carddisp.pl?gene=PVT1
MIR210	MicroRNA 210	RNA Gene		24	GC11M007939	65.43590546	https://www.genecards.org/cgi-bin/carddisp.pl?gene=MIR210
ERBB2	Erb-B2 Receptor Tyrosine Kinase 2	Protein Coding	P04626	62	GC17P039687	65.25630188	https://www.genecards.org/cgi-bin/carddisp.pl?gene=ERBB2
SFTPB	Surfactant Protein B	Protein Coding	P07988	51	GC02M085657	65.00585938	https://www.genecards.org/cgi-bin/carddisp.pl?gene=SFTPB
CXCL8	C-X-C Motif Chemokine Ligand 8	Protein Coding	P10145	50	GC04P073740	64.76976013	https://www.genecards.org/cgi-bin/carddisp.pl?gene=CXCL8
IL10	Interleukin 10	Protein Coding	P22301	54	GC01M206767	64.59588623	https://www.genecards.org/cgi-bin/carddisp.pl?gene=IL10
IFNG	Interferon Gamma	Protein Coding	P01579	57	GC12M068154	63.98752594	https://www.genecards.org/cgi-bin/carddisp.pl?gene=IFNG
HMBS	Hydroxymethylbilane Synthase	Protein Coding	P08397	51	GC11P119084	62.87288666	https://www.genecards.org/cgi-bin/carddisp.pl?gene=HMBS
RB1	RB Transcriptional Corepressor 1	Protein Coding	P06400	55	GC13P048303	62.48397446	https://www.genecards.org/cgi-bin/carddisp.pl?gene=RB1
MIR30A	MicroRNA 30a	RNA Gene		22	GC06M071403	62.40092468	https://www.genecards.org/cgi-bin/carddisp.pl?gene=MIR30A
FGFR1	Fibroblast Growth Factor Receptor 1	Protein Coding	P11362	62	GC08M038400	62.25915146	https://www.genecards.org/cgi-bin/carddisp.pl?gene=FGFR1
XIST	X Inactive Specific Transcript	RNA Gene		26	GC0XM073820	62.0467186	https://www.genecards.org/cgi-bin/carddisp.pl?gene=XIST
MIR451A	MicroRNA 451a	RNA Gene		20	GC17M028861	61.99287415	https://www.genecards.org/cgi-bin/carddisp.pl?gene=MIR451A
TGFB1	Transforming Growth Factor Beta 1	Protein Coding	P01137	60	GC19M041301	61.64762497	https://www.genecards.org/cgi-bin/carddisp.pl?gene=TGFB1
GATA2	GATA Binding Protein 2	Protein Coding	P23769	56	GC03M128479	61.50658417	https://www.genecards.org/cgi-bin/carddisp.pl?gene=GATA2
HOTAIR	HOX Transcript Antisense RNA	RNA Gene		27	GC12M053962	61.37707901	https://www.genecards.org/cgi-bin/carddisp.pl?gene=HOTAIR
NLRP3	NLR Family Pyrin Domain Containing 3	Protein Coding	Q96P20	55	GC01P247415	61.29506683	https://www.genecards.org/cgi-bin/carddisp.pl?gene=NLRP3
B2M	Beta-2-Microglobulin	Protein Coding	P61769	56	GC15P044711	60.88989639	https://www.genecards.org/cgi-bin/carddisp.pl?gene=B2M
MIRLET7B	MicroRNA Let-7b	RNA Gene		23	GC22P052689	60.64873505	https://www.genecards.org/cgi-bin/carddisp.pl?gene=MIRLET7B
MIR128-2	MicroRNA 128-2	RNA Gene		23	GC03P035754	60.60614777	https://www.genecards.org/cgi-bin/carddisp.pl?gene=MIR128-2
CRP	C-Reactive Protein	Protein Coding	P02741	52	GC01M159732	60.56855011	https://www.genecards.org/cgi-bin/carddisp.pl?gene=CRP
MIR22	MicroRNA 22	RNA Gene		24	GC17M001713	59.92565155	https://www.genecards.org/cgi-bin/carddisp.pl?gene=MIR22
MIR335	MicroRNA 335	RNA Gene		22	GC07P130496	59.84077454	https://www.genecards.org/cgi-bin/carddisp.pl?gene=MIR335
JAK2	Janus Kinase 2	Protein Coding	O60674	60	GC09P004985	59.63720703	https://www.genecards.org/cgi-bin/carddisp.pl?gene=JAK2
MIR146A	MicroRNA 146a	RNA Gene		25	GC05P160485	59.61548996	https://www.genecards.org/cgi-bin/carddisp.pl?gene=MIR146A
GAS5	Growth Arrest Specific 5	RNA Gene		26	GC01M173947	59.4050293	https://www.genecards.org/cgi-bin/carddisp.pl?gene=GAS5
ATM	ATM Serine/Threonine Kinase	Protein Coding	Q13315	60	GC11P108222	58.89451981	https://www.genecards.org/cgi-bin/carddisp.pl?gene=ATM
IL1B	Interleukin 1 Beta	Protein Coding	P01584	54	GC02M112829	58.84934998	https://www.genecards.org/cgi-bin/carddisp.pl?gene=IL1B
MUC4	Mucin 4, Cell Surface Associated	Protein Coding	Q99102	47	GC03M195746	58.56232452	https://www.genecards.org/cgi-bin/carddisp.pl?gene=MUC4
MIR34C	MicroRNA 34c	RNA Gene		24	GC11P112126	58.42797852	https://www.genecards.org/cgi-bin/carddisp.pl?gene=MIR34C
NBN	Nibrin	Protein Coding	O60934	55	GC08M089933	58.38493729	https://www.genecards.org/cgi-bin/carddisp.pl?gene=NBN
CASP8	Caspase 8	Protein Coding	Q14790	59	GC02P201233	57.99085236	https://www.genecards.org/cgi-bin/carddisp.pl?gene=CASP8
CDKN2B-AS1	CDKN2B Antisense RNA 1	RNA Gene		26	GC09P021994	57.86717606	https://www.genecards.org/cgi-bin/carddisp.pl?gene=CDKN2B-AS1
MAP2K1	Mitogen-Activated Protein Kinase Kinase 1	Protein Coding	Q02750	61	GC15P066386	57.72393417	https://www.genecards.org/cgi-bin/carddisp.pl?gene=MAP2K1
MIR223	MicroRNA 223	RNA Gene		24	GC0XP066018	57.47057724	https://www.genecards.org/cgi-bin/carddisp.pl?gene=MIR223
TUG1	Taurine Up-Regulated 1	Protein Coding	A0A6I8PU40	26	GC22P030969	57.19973373	https://www.genecards.org/cgi-bin/carddisp.pl?gene=TUG1
FAS	Fas Cell Surface Death Receptor	Protein Coding	P25445	57	GC10P098532	57.09532166	https://www.genecards.org/cgi-bin/carddisp.pl?gene=FAS
CCAT1	Colon Cancer Associated Transcript 1	RNA Gene		17	GC08M127207	56.62327194	https://www.genecards.org/cgi-bin/carddisp.pl?gene=CCAT1
FBXW7	F-Box And WD Repeat Domain Containing 7	Protein Coding	Q969H0	52	GC04M152321	56.01751709	https://www.genecards.org/cgi-bin/carddisp.pl?gene=FBXW7
MIR199B	MicroRNA 199b	RNA Gene		22	GC09M128244	55.90802002	https://www.genecards.org/cgi-bin/carddisp.pl?gene=MIR199B
NKX2-1	NK2 Homeobox 1	Protein Coding	P43699	54	GC14M036516	55.8780098	https://www.genecards.org/cgi-bin/carddisp.pl?gene=NKX2-1
CDK4	Cyclin Dependent Kinase 4	Protein Coding	P11802	61	GC12M058711	55.87071609	https://www.genecards.org/cgi-bin/carddisp.pl?gene=CDK4
MIR222	MicroRNA 222	RNA Gene		23	GC0XM045747	55.8081665	https://www.genecards.org/cgi-bin/carddisp.pl?gene=MIR222
MIR15A	MicroRNA 15a	RNA Gene		18	GC13M050049	55.46775436	https://www.genecards.org/cgi-bin/carddisp.pl?gene=MIR15A
MIR130A	MicroRNA 130a	RNA Gene		24	GC11P057641	55.10053635	https://www.genecards.org/cgi-bin/carddisp.pl?gene=MIR130A
KMT2A	Lysine Methyltransferase 2A	Protein Coding	Q03164	54	GC11P118436	55.06594467	https://www.genecards.org/cgi-bin/carddisp.pl?gene=KMT2A
HMOX1	Heme Oxygenase 1	Protein Coding	P09601	59	GC22P035380	55.06095123	https://www.genecards.org/cgi-bin/carddisp.pl?gene=HMOX1
ETV6	ETS Variant Transcription Factor 6	Protein Coding	P41212	53	GC12P011649	54.82020187	https://www.genecards.org/cgi-bin/carddisp.pl?gene=ETV6
STK11	Serine/Threonine Kinase 11	Protein Coding	Q15831	57	GC19P001177	54.66921234	https://www.genecards.org/cgi-bin/carddisp.pl?gene=STK11
FASLG	Fas Ligand	Protein Coding	P48023	55	GC01P172659	54.58451462	https://www.genecards.org/cgi-bin/carddisp.pl?gene=FASLG
MPO	Myeloperoxidase	Protein Coding	P05164	60	GC17M058269	54.39017105	https://www.genecards.org/cgi-bin/carddisp.pl?gene=MPO
MIR15B	MicroRNA 15b	RNA Gene		22	GC03P160404	54.34117508	https://www.genecards.org/cgi-bin/carddisp.pl?gene=MIR15B
CREBBP	CREB Binding Protein	Protein Coding	Q92793	61	GC16M010660	54.3227005	https://www.genecards.org/cgi-bin/carddisp.pl?gene=CREBBP
MIR195	MicroRNA 195	RNA Gene		22	GC17M013477	54.25546646	https://www.genecards.org/cgi-bin/carddisp.pl?gene=MIR195
TLR4	Toll Like Receptor 4	Protein Coding	O00206	58	GC09P117704	54.10697174	https://www.genecards.org/cgi-bin/carddisp.pl?gene=TLR4
COPA	COPI Coat Complex Subunit Alpha	Protein Coding	P53621	50	GC01M160288	53.73778534	https://www.genecards.org/cgi-bin/carddisp.pl?gene=COPA
MIRLET7E	MicroRNA Let-7e	RNA Gene		22	GC19P083772	53.64370728	https://www.genecards.org/cgi-bin/carddisp.pl?gene=MIRLET7E
MIR27B	MicroRNA 27b	RNA Gene		24	GC09P095533	53.59151459	https://www.genecards.org/cgi-bin/carddisp.pl?gene=MIR27B
NEAT1	Nuclear Paraspeckle Assembly Transcript 1	RNA Gene		28	GC11P072900	53.42654419	https://www.genecards.org/cgi-bin/carddisp.pl?gene=NEAT1
CFTR	CF Transmembrane Conductance Regulator	Protein Coding	P13569	58	GC07P117287	53.39714432	https://www.genecards.org/cgi-bin/carddisp.pl?gene=CFTR
SFTPA1	Surfactant Protein A1	Protein Coding	Q8IWL2	51	GC10P100785	53.116745	https://www.genecards.org/cgi-bin/carddisp.pl?gene=SFTPA1
WT1	WT1 Transcription Factor	Protein Coding	P19544	55	GC11M032365	52.69654465	https://www.genecards.org/cgi-bin/carddisp.pl?gene=WT1
MIR182	MicroRNA 182	RNA Gene		24	GC07M129770	52.4292717	https://www.genecards.org/cgi-bin/carddisp.pl?gene=MIR182
MEFV	MEFV Innate Immunity Regulator, Pyrin	Protein Coding	O15553	50	GC16M010625	51.64457703	https://www.genecards.org/cgi-bin/carddisp.pl?gene=MEFV
MMP9	Matrix Metallopeptidase 9	Protein Coding	P14780	60	GC20P046008	51.49547195	https://www.genecards.org/cgi-bin/carddisp.pl?gene=MMP9
SMAD4	SMAD Family Member 4	Protein Coding	Q13485	60	GC18P051028	51.43003082	https://www.genecards.org/cgi-bin/carddisp.pl?gene=SMAD4
FGFR2	Fibroblast Growth Factor Receptor 2	Protein Coding	P21802	62	GC10M121478	51.32963562	https://www.genecards.org/cgi-bin/carddisp.pl?gene=FGFR2
CHEK2	Checkpoint Kinase 2	Protein Coding	O96017	61	GC22M028687	51.31658936	https://www.genecards.org/cgi-bin/carddisp.pl?gene=CHEK2
MIR30D	MicroRNA 30d	RNA Gene		21	GC08M134804	51.26897049	https://www.genecards.org/cgi-bin/carddisp.pl?gene=MIR30D
RTEL1	Regulator Of Telomere Elongation Helicase 1	Protein Coding	Q9NZ71	48	GC20P063833	51.26849365	https://www.genecards.org/cgi-bin/carddisp.pl?gene=RTEL1
IDH2	Isocitrate Dehydrogenase (NADP(+)) 2	Protein Coding	P48735	59	GC15M090083	51.11485291	https://www.genecards.org/cgi-bin/carddisp.pl?gene=IDH2
MET	MET Proto-Oncogene, Receptor Tyrosine Kinase	Protein Coding	P08581	61	GC07P116672	50.92668915	https://www.genecards.org/cgi-bin/carddisp.pl?gene=MET
ERCC6	ERCC Excision Repair 6, Chromatin Remodeling Factor	Protein Coding	Q03468	53	GC10M049454	50.8741684	https://www.genecards.org/cgi-bin/carddisp.pl?gene=ERCC6
MIR204	MicroRNA 204	RNA Gene		25	GC09M070809	50.87242126	https://www.genecards.org/cgi-bin/carddisp.pl?gene=MIR204
PRKN	Parkin RBR E3 Ubiquitin Protein Ligase	Protein Coding	O60260	56	GC06M161348	50.73861694	https://www.genecards.org/cgi-bin/carddisp.pl?gene=PRKN
FGF10	Fibroblast Growth Factor 10	Protein Coding	O15520	53	GC05M044500	50.67590332	https://www.genecards.org/cgi-bin/carddisp.pl?gene=FGF10
MIRLET7D	MicroRNA Let-7d	RNA Gene		25	GC09P094178	50.35658264	https://www.genecards.org/cgi-bin/carddisp.pl?gene=MIRLET7D
UCA1	Urothelial Cancer Associated 1	RNA Gene		26	GC19P015828	50.25611115	https://www.genecards.org/cgi-bin/carddisp.pl?gene=UCA1
RARA	Retinoic Acid Receptor Alpha	Protein Coding	P10276	57	GC17P040309	50.07160187	https://www.genecards.org/cgi-bin/carddisp.pl?gene=RARA
MIR324	MicroRNA 324	RNA Gene		23	GC17M007223	49.83263016	https://www.genecards.org/cgi-bin/carddisp.pl?gene=MIR324
VEGFA	Vascular Endothelial Growth Factor A	Protein Coding	P15692	56	GC06P043770	49.79149246	https://www.genecards.org/cgi-bin/carddisp.pl?gene=VEGFA
PIK3CG	Phosphatidylinositol-4,5-Bisphosphate 3-Kinase Catalytic Subunit Gamma	Protein Coding	P48736	56	GC07P106865	49.6884079	https://www.genecards.org/cgi-bin/carddisp.pl?gene=PIK3CG
TLR3	Toll Like Receptor 3	Protein Coding	O15455	58	GC04P186059	49.41403961	https://www.genecards.org/cgi-bin/carddisp.pl?gene=TLR3
MIR17	MicroRNA 17	RNA Gene		22	GC13P091350	49.40210724	https://www.genecards.org/cgi-bin/carddisp.pl?gene=MIR17
RHOA	Ras Homolog Family Member A	Protein Coding	P61586	57	GC03M049359	49.3984375	https://www.genecards.org/cgi-bin/carddisp.pl?gene=RHOA
JAK1	Janus Kinase 1	Protein Coding	P23458	61	GC01M064833	49.24614716	https://www.genecards.org/cgi-bin/carddisp.pl?gene=JAK1
CASP3	Caspase 3	Protein Coding	P42574	56	GC04M184627	49.10210419	https://www.genecards.org/cgi-bin/carddisp.pl?gene=CASP3
ALB	Albumin	Protein Coding	P02768	56	GC04P073397	49.07759094	https://www.genecards.org/cgi-bin/carddisp.pl?gene=ALB
SERPINA1	Serpin Family A Member 1	Protein Coding	P01009	56	GC14M094376	49.05039978	https://www.genecards.org/cgi-bin/carddisp.pl?gene=SERPINA1
ACE	Angiotensin I Converting Enzyme	Protein Coding	P12821	58	GC17P063477	48.98108673	https://www.genecards.org/cgi-bin/carddisp.pl?gene=ACE
ROS1	ROS Proto-Oncogene 1, Receptor Tyrosine Kinase	Protein Coding	P08922	53	GC06M117287	48.83912277	https://www.genecards.org/cgi-bin/carddisp.pl?gene=ROS1
MUC5B	Mucin 5B, Oligomeric Mucus/Gel-Forming	Protein Coding	Q9HC84	49	GC11P002911	48.77920914	https://www.genecards.org/cgi-bin/carddisp.pl?gene=MUC5B
MIR203A	MicroRNA 203a	RNA Gene		24	GC14P112094	48.04836273	https://www.genecards.org/cgi-bin/carddisp.pl?gene=MIR203A
KMT2C	Lysine Methyltransferase 2C	Protein Coding	Q8NEZ4	51	GC07M152134	47.99061203	https://www.genecards.org/cgi-bin/carddisp.pl?gene=KMT2C
ELANE	Elastase, Neutrophil Expressed	Protein Coding	P08246	58	GC19P005575	47.87021255	https://www.genecards.org/cgi-bin/carddisp.pl?gene=ELANE
BAX	BCL2 Associated X, Apoptosis Regulator	Protein Coding	Q07812	57	GC19P048954	47.37436676	https://www.genecards.org/cgi-bin/carddisp.pl?gene=BAX
FGFR3	Fibroblast Growth Factor Receptor 3	Protein Coding	P22607	62	GC04P001900	47.25788498	https://www.genecards.org/cgi-bin/carddisp.pl?gene=FGFR3
KMT2D	Lysine Methyltransferase 2D	Protein Coding	O14686	50	GC12M049018	47.12373352	https://www.genecards.org/cgi-bin/carddisp.pl?gene=KMT2D
RAF1	Raf-1 Proto-Oncogene, Serine/Threonine Kinase	Protein Coding	P04049	61	GC03M012583	46.76094818	https://www.genecards.org/cgi-bin/carddisp.pl?gene=RAF1
CSF3	Colony Stimulating Factor 3	Protein Coding	P09919	47	GC17P040015	46.73656464	https://www.genecards.org/cgi-bin/carddisp.pl?gene=CSF3
ICAM1	Intercellular Adhesion Molecule 1	Protein Coding	P05362	57	GC19P011104	46.71966553	https://www.genecards.org/cgi-bin/carddisp.pl?gene=ICAM1
CCL2	C-C Motif Chemokine Ligand 2	Protein Coding	P13500	55	GC17P034255	46.51200104	https://www.genecards.org/cgi-bin/carddisp.pl?gene=CCL2
NSD1	Nuclear Receptor Binding SET Domain Protein 1	Protein Coding	Q96L73	51	GC05P179183	46.47657776	https://www.genecards.org/cgi-bin/carddisp.pl?gene=NSD1
LOC110806263	TERT 5' Regulatory Region	Functional Element		4	GC05P001294	46.46245956	https://www.genecards.org/cgi-bin/carddisp.pl?gene=LOC110806263
BCL2	BCL2 Apoptosis Regulator	Protein Coding	P10415	58	GC18M063123	46.27809143	https://www.genecards.org/cgi-bin/carddisp.pl?gene=BCL2
NUP214	Nucleoporin 214	Protein Coding	P35658	52	GC09P131125	46.14659882	https://www.genecards.org/cgi-bin/carddisp.pl?gene=NUP214
MIR34A	MicroRNA 34a	RNA Gene		25	GC01M010148	46.03222656	https://www.genecards.org/cgi-bin/carddisp.pl?gene=MIR34A
MIR140	MicroRNA 140	RNA Gene		26	GC16P069934	45.97177887	https://www.genecards.org/cgi-bin/carddisp.pl?gene=MIR140
MIR34B	MicroRNA 34b	RNA Gene		24	GC11P112123	45.83551025	https://www.genecards.org/cgi-bin/carddisp.pl?gene=MIR34B
IL4	Interleukin 4	Protein Coding	P05112	53	GC05P132673	45.79728699	https://www.genecards.org/cgi-bin/carddisp.pl?gene=IL4
BRCA1	BRCA1 DNA Repair Associated	Protein Coding	P38398	57	GC17M043044	45.77249146	https://www.genecards.org/cgi-bin/carddisp.pl?gene=BRCA1
MIR181C	MicroRNA 181c	RNA Gene		22	GC19P082713	45.47721481	https://www.genecards.org/cgi-bin/carddisp.pl?gene=MIR181C
MIR146B	MicroRNA 146b	RNA Gene		24	GC10P102436	45.20217133	https://www.genecards.org/cgi-bin/carddisp.pl?gene=MIR146B
MUC16	Mucin 16, Cell Surface Associated	Protein Coding	Q8WXI7	44	GC19M008848	44.9500351	https://www.genecards.org/cgi-bin/carddisp.pl?gene=MUC16
MIR199A1	MicroRNA 199a-1	RNA Gene		22	GC19M010817	44.93219757	https://www.genecards.org/cgi-bin/carddisp.pl?gene=MIR199A1
SFTPA2	Surfactant Protein A2	Protein Coding	Q8IWL1	45	GC10M082777	44.7208252	https://www.genecards.org/cgi-bin/carddisp.pl?gene=SFTPA2
NOS2	Nitric Oxide Synthase 2	Protein Coding	P35228	56	GC17M027756	44.62399292	https://www.genecards.org/cgi-bin/carddisp.pl?gene=NOS2
NOTCH1	Notch Receptor 1	Protein Coding	P46531	58	GC09M138170	44.50819778	https://www.genecards.org/cgi-bin/carddisp.pl?gene=NOTCH1
MIR27A	MicroRNA 27a	RNA Gene		25	GC19M015530	44.48454285	https://www.genecards.org/cgi-bin/carddisp.pl?gene=MIR27A
MLH1	MutL Homolog 1	Protein Coding	P40692	56	GC03P036993	44.46789551	https://www.genecards.org/cgi-bin/carddisp.pl?gene=MLH1
APC	APC Regulator Of WNT Signaling Pathway	Protein Coding	P25054	56	GC05P112707	44.28684616	https://www.genecards.org/cgi-bin/carddisp.pl?gene=APC
MIR29A	MicroRNA 29a	RNA Gene		24	GC07M130876	44.15394592	https://www.genecards.org/cgi-bin/carddisp.pl?gene=MIR29A
MIR143	MicroRNA 143	RNA Gene		26	GC05P149417	44.00752258	https://www.genecards.org/cgi-bin/carddisp.pl?gene=MIR143
MIRLET7A3	MicroRNA Let-7a-3	RNA Gene		22	GC22P046112	44.00351715	https://www.genecards.org/cgi-bin/carddisp.pl?gene=MIRLET7A3
ABCB1	ATP Binding Cassette Subfamily B Member 1	Protein Coding	P08183	58	GC07M087504	43.95925903	https://www.genecards.org/cgi-bin/carddisp.pl?gene=ABCB1
GATA1	GATA Binding Protein 1	Protein Coding	P15976	53	GC0XP048786	43.94361877	https://www.genecards.org/cgi-bin/carddisp.pl?gene=GATA1
TRAF3	TNF Receptor Associated Factor 3	Protein Coding	Q13114	54	GC14P112076	43.62219238	https://www.genecards.org/cgi-bin/carddisp.pl?gene=TRAF3
MIR142	MicroRNA 142	RNA Gene		24	GC17M058331	43.5835495	https://www.genecards.org/cgi-bin/carddisp.pl?gene=MIR142
KCNQ1OT1	KCNQ1 Opposite Strand/Antisense Transcript 1	RNA Gene		30	GC11M008063	43.53067017	https://www.genecards.org/cgi-bin/carddisp.pl?gene=KCNQ1OT1
MIR486-1	MicroRNA 486-1	RNA Gene		21	GC08M041660	43.52188873	https://www.genecards.org/cgi-bin/carddisp.pl?gene=MIR486-1
BDNF-AS	BDNF Antisense RNA	RNA Gene		24	GC11P027619	43.43852234	https://www.genecards.org/cgi-bin/carddisp.pl?gene=BDNF-AS
LCN2	Lipocalin 2	Protein Coding	P80188	52	GC09P128149	43.37987518	https://www.genecards.org/cgi-bin/carddisp.pl?gene=LCN2
MIR150	MicroRNA 150	RNA Gene		24	GC19M049500	43.27349472	https://www.genecards.org/cgi-bin/carddisp.pl?gene=MIR150
SMARCA4	SWI/SNF Related, Matrix Associated, Actin Dependent Regulator Of Chromatin, Subfamily A, Member 4	Protein Coding	P51532	58	GC19P011131	43.04109192	https://www.genecards.org/cgi-bin/carddisp.pl?gene=SMARCA4
TERC	Telomerase RNA Component	RNA Gene		31	GC03M169765	42.80601501	https://www.genecards.org/cgi-bin/carddisp.pl?gene=TERC
IRF1	Interferon Regulatory Factor 1	Protein Coding	P10914	53	GC05M132440	42.67928696	https://www.genecards.org/cgi-bin/carddisp.pl?gene=IRF1
CSF2	Colony Stimulating Factor 2	Protein Coding	P04141	52	GC05P132073	42.60157013	https://www.genecards.org/cgi-bin/carddisp.pl?gene=CSF2
TP73	Tumor Protein P73	Protein Coding	O15350	52	GC01P003652	42.54388046	https://www.genecards.org/cgi-bin/carddisp.pl?gene=TP73
BRCA2	BRCA2 DNA Repair Associated	Protein Coding	P51587	54	GC13P032315	42.46112061	https://www.genecards.org/cgi-bin/carddisp.pl?gene=BRCA2
JAK3	Janus Kinase 3	Protein Coding	P52333	58	GC19M017824	42.41810608	https://www.genecards.org/cgi-bin/carddisp.pl?gene=JAK3
CCND1	Cyclin D1	Protein Coding	P24385	60	GC11P069641	42.40283966	https://www.genecards.org/cgi-bin/carddisp.pl?gene=CCND1
RTEL1-TNFRSF6B	RTEL1-TNFRSF6B Readthrough (NMD Candidate)	RNA Gene		21	GC20P063657	42.40061569	https://www.genecards.org/cgi-bin/carddisp.pl?gene=RTEL1-TNFRSF6B
MUC3A	Mucin 3A, Cell Surface Associated	Protein Coding	Q02505	41	GC07P100949	42.24525833	https://www.genecards.org/cgi-bin/carddisp.pl?gene=MUC3A
IL2	Interleukin 2	Protein Coding	P60568	52	GC04M122451	42.21488571	https://www.genecards.org/cgi-bin/carddisp.pl?gene=IL2
MIR372	MicroRNA 372	RNA Gene		18	GC19P083881	42.16299057	https://www.genecards.org/cgi-bin/carddisp.pl?gene=MIR372
MIR145	MicroRNA 145	RNA Gene		26	GC05P149430	42.13531113	https://www.genecards.org/cgi-bin/carddisp.pl?gene=MIR145
MIR133B	MicroRNA 133b	RNA Gene		24	GC06P052148	42.04445267	https://www.genecards.org/cgi-bin/carddisp.pl?gene=MIR133B
MUC6	Mucin 6, Oligomeric Mucus/Gel-Forming	Protein Coding	Q6W4X9	46	GC11M001012	42.01657867	https://www.genecards.org/cgi-bin/carddisp.pl?gene=MUC6
AKT2	AKT Serine/Threonine Kinase 2	Protein Coding	P31751	61	GC19M040230	41.83317947	https://www.genecards.org/cgi-bin/carddisp.pl?gene=AKT2
TUSC7	Tumor Suppressor Candidate 7	RNA Gene		20	GC03P116647	41.77552795	https://www.genecards.org/cgi-bin/carddisp.pl?gene=TUSC7
MARS1	Methionyl-TRNA Synthetase 1	Protein Coding	P56192	52	GC12P058194	41.73267746	https://www.genecards.org/cgi-bin/carddisp.pl?gene=MARS1
MIAT	Myocardial Infarction Associated Transcript	RNA Gene		27	GC22P026646	41.67445374	https://www.genecards.org/cgi-bin/carddisp.pl?gene=MIAT
DHFR	Dihydrofolate Reductase	Protein Coding	P00374	55	GC05M080626	41.48471451	https://www.genecards.org/cgi-bin/carddisp.pl?gene=DHFR
KEAP1	Kelch Like ECH Associated Protein 1	Protein Coding	Q14145	56	GC19M010486	41.43603516	https://www.genecards.org/cgi-bin/carddisp.pl?gene=KEAP1
ACTA2	Actin Alpha 2, Smooth Muscle	Protein Coding	P62736	53	GC10M088935	41.3623848	https://www.genecards.org/cgi-bin/carddisp.pl?gene=ACTA2
MIR23A	MicroRNA 23a	RNA Gene		24	GC19M015531	41.33715057	https://www.genecards.org/cgi-bin/carddisp.pl?gene=MIR23A
EP300	E1A Binding Protein P300	Protein Coding	Q09472	60	GC22P052546	41.21664047	https://www.genecards.org/cgi-bin/carddisp.pl?gene=EP300
HLA-B	Major Histocompatibility Complex, Class I, B	Protein Coding	P01889	53	GC06M080881	41.20175552	https://www.genecards.org/cgi-bin/carddisp.pl?gene=HLA-B
VEGFC	Vascular Endothelial Growth Factor C	Protein Coding	P49767	54	GC04M176683	41.1020813	https://www.genecards.org/cgi-bin/carddisp.pl?gene=VEGFC
PAX5	Paired Box 5	Protein Coding	Q02548	53	GC09M036941	41.04522705	https://www.genecards.org/cgi-bin/carddisp.pl?gene=PAX5
GSTM1	Glutathione S-Transferase Mu 1	Protein Coding	P09488	49	GC01P109687	40.9750061	https://www.genecards.org/cgi-bin/carddisp.pl?gene=GSTM1
PML	PML Nuclear Body Scaffold	Protein Coding	P29590	53	GC15P073994	40.91598892	https://www.genecards.org/cgi-bin/carddisp.pl?gene=PML
F2	Coagulation Factor II, Thrombin	Protein Coding	P00734	57	GC11P046851	40.8249054	https://www.genecards.org/cgi-bin/carddisp.pl?gene=F2
CEACAM5	CEA Cell Adhesion Molecule 5	Protein Coding	P06731	50	GC19P083353	40.76490021	https://www.genecards.org/cgi-bin/carddisp.pl?gene=CEACAM5
MIR93	MicroRNA 93	RNA Gene		24	GC07M103953	40.6802597	https://www.genecards.org/cgi-bin/carddisp.pl?gene=MIR93
CASC8	Cancer Susceptibility 8	RNA Gene		18	GC08M133872	40.66908264	https://www.genecards.org/cgi-bin/carddisp.pl?gene=CASC8
LOC126806658	BRD4-Independent Group 4 Enhancer GRCh37_chr3:41265899-41267098	Functional Element		4	GC03P041224	40.57830811	https://www.genecards.org/cgi-bin/carddisp.pl?gene=LOC126806658
DSPP	Dentin Sialophosphoprotein	Protein Coding	Q9NZW4	46	GC04P087608	40.4410553	https://www.genecards.org/cgi-bin/carddisp.pl?gene=DSPP
MKI67	Marker Of Proliferation Ki-67	Protein Coding	P46013	51	GC10M128096	40.3708992	https://www.genecards.org/cgi-bin/carddisp.pl?gene=MKI67
MIR214	MicroRNA 214	RNA Gene		25	GC01M172234	40.33824158	https://www.genecards.org/cgi-bin/carddisp.pl?gene=MIR214
MIR130B	MicroRNA 130b	RNA Gene		22	GC22P055405	40.30055237	https://www.genecards.org/cgi-bin/carddisp.pl?gene=MIR130B
SFTPD	Surfactant Protein D	Protein Coding	P35247	50	GC10M079937	40.13296509	https://www.genecards.org/cgi-bin/carddisp.pl?gene=SFTPD
SERPINE1	Serpin Family E Member 1	Protein Coding	P05121	57	GC07P101127	40.06235123	https://www.genecards.org/cgi-bin/carddisp.pl?gene=SERPINE1
LINC-ROR	Long Intergenic Non-Protein Coding RNA, Regulator Of Reprogramming	RNA Gene		19	GC18M057054	39.88197708	https://www.genecards.org/cgi-bin/carddisp.pl?gene=LINC-ROR
LUCAT1	Lung Cancer Associated Transcript 1	RNA Gene		19	GC05M091054	39.87137985	https://www.genecards.org/cgi-bin/carddisp.pl?gene=LUCAT1
HLA-DRB1	Major Histocompatibility Complex, Class II, DR Beta 1	Protein Coding	P01911	54	GC06M080969	39.85909271	https://www.genecards.org/cgi-bin/carddisp.pl?gene=HLA-DRB1
GNAS	GNAS Complex Locus	Protein Coding	P84996	57	GC20P058839	39.74775696	https://www.genecards.org/cgi-bin/carddisp.pl?gene=GNAS
MTHFR	Methylenetetrahydrofolate Reductase	Protein Coding	P42898	54	GC01M011785	39.59044647	https://www.genecards.org/cgi-bin/carddisp.pl?gene=MTHFR
SOS1	SOS Ras/Rac Guanine Nucleotide Exchange Factor 1	Protein Coding	Q07889	57	GC02M039125	39.58541107	https://www.genecards.org/cgi-bin/carddisp.pl?gene=SOS1
CPT2	Carnitine Palmitoyltransferase 2	Protein Coding	P23786	56	GC01P053196	39.57411957	https://www.genecards.org/cgi-bin/carddisp.pl?gene=CPT2
PTGS2	Prostaglandin-Endoperoxide Synthase 2	Protein Coding	P35354	56	GC01M186671	39.47434235	https://www.genecards.org/cgi-bin/carddisp.pl?gene=PTGS2
MIR98	MicroRNA 98	RNA Gene		21	GC0XM053666	39.24116516	https://www.genecards.org/cgi-bin/carddisp.pl?gene=MIR98
HGF	Hepatocyte Growth Factor	Protein Coding	P14210	58	GC07M081699	39.11606216	https://www.genecards.org/cgi-bin/carddisp.pl?gene=HGF
MIR23B	MicroRNA 23b	RNA Gene		22	GC09P095085	38.86086273	https://www.genecards.org/cgi-bin/carddisp.pl?gene=MIR23B
IL18	Interleukin 18	Protein Coding	Q14116	50	GC11M112143	38.69810867	https://www.genecards.org/cgi-bin/carddisp.pl?gene=IL18
CYP2A6	Cytochrome P450 Family 2 Subfamily A Member 6	Protein Coding	P11509	53	GC19M040843	38.52524185	https://www.genecards.org/cgi-bin/carddisp.pl?gene=CYP2A6
SF3B1	Splicing Factor 3b Subunit 1	Protein Coding	O75533	52	GC02M197453	38.37239838	https://www.genecards.org/cgi-bin/carddisp.pl?gene=SF3B1
IL17A	Interleukin 17A	Protein Coding	Q16552	49	GC06P052186	38.35460281	https://www.genecards.org/cgi-bin/carddisp.pl?gene=IL17A
MIR200B	MicroRNA 200b	RNA Gene		24	GC01P001167	38.31177139	https://www.genecards.org/cgi-bin/carddisp.pl?gene=MIR200B
MIR499A	MicroRNA 499a	RNA Gene		24	GC20P034990	38.26014328	https://www.genecards.org/cgi-bin/carddisp.pl?gene=MIR499A
ITGA3	Integrin Subunit Alpha 3	Protein Coding	P26006	55	GC17P050055	38.24629974	https://www.genecards.org/cgi-bin/carddisp.pl?gene=ITGA3
MIR106A	MicroRNA 106a	RNA Gene		21	GC0XM134379	38.11343765	https://www.genecards.org/cgi-bin/carddisp.pl?gene=MIR106A
STAT5B	Signal Transducer And Activator Of Transcription 5B	Protein Coding	P51692	57	GC17M042199	37.74537277	https://www.genecards.org/cgi-bin/carddisp.pl?gene=STAT5B
MUC2	Mucin 2, Oligomeric Mucus/Gel-Forming	Protein Coding	Q02817	44	GC11P001074	37.590168	https://www.genecards.org/cgi-bin/carddisp.pl?gene=MUC2
SETD2	SET Domain Containing 2, Histone Lysine Methyltransferase	Protein Coding	Q9BYW2	54	GC03M047033	37.55490875	https://www.genecards.org/cgi-bin/carddisp.pl?gene=SETD2
SNHG1	Small Nucleolar RNA Host Gene 1	RNA Gene		23	GC11M109107	37.46774292	https://www.genecards.org/cgi-bin/carddisp.pl?gene=SNHG1
MIF	Macrophage Migration Inhibitory Factor	Protein Coding	P14174	54	GC22P023894	37.43888474	https://www.genecards.org/cgi-bin/carddisp.pl?gene=MIF
ZBTB16	Zinc Finger And BTB Domain Containing 16	Protein Coding	Q05516	50	GC11P114059	37.35185623	https://www.genecards.org/cgi-bin/carddisp.pl?gene=ZBTB16
MIR18A	MicroRNA 18a	RNA Gene		21	GC13P091622	37.21323013	https://www.genecards.org/cgi-bin/carddisp.pl?gene=MIR18A
MIR128-1	MicroRNA 128-1	RNA Gene		21	GC02P135665	37.14806366	https://www.genecards.org/cgi-bin/carddisp.pl?gene=MIR128-1
TET2	Tet Methylcytosine Dioxygenase 2	Protein Coding	Q6N021	53	GC04P105145	37.1294632	https://www.genecards.org/cgi-bin/carddisp.pl?gene=TET2
CYP1A1	Cytochrome P450 Family 1 Subfamily A Member 1	Protein Coding	P04798	54	GC15M074719	37.11838913	https://www.genecards.org/cgi-bin/carddisp.pl?gene=CYP1A1
BCOR	BCL6 Corepressor	Protein Coding	Q6W2J9	50	GC0XM040049	37.08259964	https://www.genecards.org/cgi-bin/carddisp.pl?gene=BCOR
MIR139	MicroRNA 139	RNA Gene		24	GC11M072615	37.00539017	https://www.genecards.org/cgi-bin/carddisp.pl?gene=MIR139
MIR338	MicroRNA 338	RNA Gene		20	GC17M081185	36.97969818	https://www.genecards.org/cgi-bin/carddisp.pl?gene=MIR338
CSF3R	Colony Stimulating Factor 3 Receptor	Protein Coding	Q99062	54	GC01M036466	36.87900162	https://www.genecards.org/cgi-bin/carddisp.pl?gene=CSF3R
EDN1	Endothelin 1	Protein Coding	P05305	56	GC06P012236	36.83885956	https://www.genecards.org/cgi-bin/carddisp.pl?gene=EDN1
IL13	Interleukin 13	Protein Coding	P35225	49	GC05P132656	36.83094025	https://www.genecards.org/cgi-bin/carddisp.pl?gene=IL13
SETBP1	SET Binding Protein 1	Protein Coding	Q9Y6X0	47	GC18P044680	36.82094193	https://www.genecards.org/cgi-bin/carddisp.pl?gene=SETBP1
IL1RN	Interleukin 1 Receptor Antagonist	Protein Coding	P18510	57	GC02P125995	36.77225494	https://www.genecards.org/cgi-bin/carddisp.pl?gene=IL1RN
MIR124-1	MicroRNA 124-1	RNA Gene		22	GC08M009903	36.74068832	https://www.genecards.org/cgi-bin/carddisp.pl?gene=MIR124-1
CTLA4	Cytotoxic T-Lymphocyte Associated Protein 4	Protein Coding	P16410	54	GC02P203854	36.71262741	https://www.genecards.org/cgi-bin/carddisp.pl?gene=CTLA4
MIR424	MicroRNA 424	RNA Gene		21	GC0XM134728	36.70450211	https://www.genecards.org/cgi-bin/carddisp.pl?gene=MIR424
THBD	Thrombomodulin	Protein Coding	P07204	53	GC20M023026	36.68616867	https://www.genecards.org/cgi-bin/carddisp.pl?gene=THBD
ERBB4	Erb-B2 Receptor Tyrosine Kinase 4	Protein Coding	Q15303	61	GC02M211375	36.62197495	https://www.genecards.org/cgi-bin/carddisp.pl?gene=ERBB4
ARID1A	AT-Rich Interaction Domain 1A	Protein Coding	O14497	52	GC01P026693	36.5052948	https://www.genecards.org/cgi-bin/carddisp.pl?gene=ARID1A
MIR99A	MicroRNA 99a	RNA Gene		24	GC21P016539	36.4747467	https://www.genecards.org/cgi-bin/carddisp.pl?gene=MIR99A
MIR200C	MicroRNA 200c	RNA Gene		25	GC12P028324	36.45156097	https://www.genecards.org/cgi-bin/carddisp.pl?gene=MIR200C
HOTTIP	HOXA Distal Transcript Antisense RNA	RNA Gene		25	GC07P027198	36.43439484	https://www.genecards.org/cgi-bin/carddisp.pl?gene=HOTTIP
SOD1	Superoxide Dismutase 1	Protein Coding	P00441	60	GC21P031659	36.36727142	https://www.genecards.org/cgi-bin/carddisp.pl?gene=SOD1
NRG1	Neuregulin 1	Protein Coding	Q02297	55	GC08P031639	36.33249664	https://www.genecards.org/cgi-bin/carddisp.pl?gene=NRG1
MIR31	MicroRNA 31	RNA Gene		22	GC09M021951	36.2484436	https://www.genecards.org/cgi-bin/carddisp.pl?gene=MIR31
SF3B2	Splicing Factor 3b Subunit 2	Protein Coding	Q13435	48	GC11P066050	36.03446579	https://www.genecards.org/cgi-bin/carddisp.pl?gene=SF3B2
MIR26A1	MicroRNA 26a-1	RNA Gene		24	GC03P037969	36.01402283	https://www.genecards.org/cgi-bin/carddisp.pl?gene=MIR26A1
IL1A	Interleukin 1 Alpha	Protein Coding	P01583	52	GC02M112773	35.97851563	https://www.genecards.org/cgi-bin/carddisp.pl?gene=IL1A
CDC27	Cell Division Cycle 27	Protein Coding	P30260	49	GC17M047117	35.77229691	https://www.genecards.org/cgi-bin/carddisp.pl?gene=CDC27
LINC02605	Long Intergenic Non-Protein Coding RNA 2605	RNA Gene		14	GC08P078838	35.71430969	https://www.genecards.org/cgi-bin/carddisp.pl?gene=LINC02605
SLC25A5	Solute Carrier Family 25 Member 5	Protein Coding	P05141	50	GC0XP119468	35.70786285	https://www.genecards.org/cgi-bin/carddisp.pl?gene=SLC25A5
TEK	TEK Receptor Tyrosine Kinase	Protein Coding	Q02763	58	GC09P027109	35.67272186	https://www.genecards.org/cgi-bin/carddisp.pl?gene=TEK
LPIN1	Lipin 1	Protein Coding	Q14693	54	GC02P011677	35.53768158	https://www.genecards.org/cgi-bin/carddisp.pl?gene=LPIN1
NALT1	NOTCH1 Associated LncRNA In T Cell Acute Lymphoblastic Leukemia 1	RNA Gene		18	GC09P136547	35.53072739	https://www.genecards.org/cgi-bin/carddisp.pl?gene=NALT1
PALB2	Partner And Localizer Of BRCA2	Protein Coding	Q86YC2	51	GC16M023603	35.45178604	https://www.genecards.org/cgi-bin/carddisp.pl?gene=PALB2
FLT1	Fms Related Receptor Tyrosine Kinase 1	Protein Coding	P17948	58	GC13M028300	35.41227722	https://www.genecards.org/cgi-bin/carddisp.pl?gene=FLT1
DDX41	DEAD-Box Helicase 41	Protein Coding	Q9UJV9	51	GC05M177511	35.39650726	https://www.genecards.org/cgi-bin/carddisp.pl?gene=DDX41
CFH	Complement Factor H	Protein Coding	P08603	54	GC01P196621	35.37437439	https://www.genecards.org/cgi-bin/carddisp.pl?gene=CFH
MIR125B2	MicroRNA 125b-2	RNA Gene		24	GC21P016590	35.37216568	https://www.genecards.org/cgi-bin/carddisp.pl?gene=MIR125B2
ARAF	A-Raf Proto-Oncogene, Serine/Threonine Kinase	Protein Coding	P10398	53	GC0XP047921	35.37099075	https://www.genecards.org/cgi-bin/carddisp.pl?gene=ARAF
CDKN1A	Cyclin Dependent Kinase Inhibitor 1A	Protein Coding	P38936	56	GC06P104241	35.32863235	https://www.genecards.org/cgi-bin/carddisp.pl?gene=CDKN1A
BCR	BCR Activator Of RhoGEF And GTPase	Protein Coding	P11274	58	GC22P023179	35.12355423	https://www.genecards.org/cgi-bin/carddisp.pl?gene=BCR
IKZF1	IKAROS Family Zinc Finger 1	Protein Coding	Q13422	56	GC07P050303	35.01250458	https://www.genecards.org/cgi-bin/carddisp.pl?gene=IKZF1
MIR30E	MicroRNA 30e	RNA Gene		25	GC01P040754	34.99872971	https://www.genecards.org/cgi-bin/carddisp.pl?gene=MIR30E
MIR148A	MicroRNA 148a	RNA Gene		22	GC07M025950	34.93054962	https://www.genecards.org/cgi-bin/carddisp.pl?gene=MIR148A
HIF1A	Hypoxia Inducible Factor 1 Subunit Alpha	Protein Coding	Q16665	55	GC14P061695	34.92612076	https://www.genecards.org/cgi-bin/carddisp.pl?gene=HIF1A
MIR20A	MicroRNA 20a	RNA Gene		22	GC13P091621	34.89051056	https://www.genecards.org/cgi-bin/carddisp.pl?gene=MIR20A
MIR342	MicroRNA 342	RNA Gene		22	GC14P100109	34.87855148	https://www.genecards.org/cgi-bin/carddisp.pl?gene=MIR342
CD274	CD274 Molecule	Protein Coding	Q9NZQ7	52	GC09P005450	34.87599564	https://www.genecards.org/cgi-bin/carddisp.pl?gene=CD274
GSTP1	Glutathione S-Transferase Pi 1	Protein Coding	P09211	57	GC11P067583	34.8294754	https://www.genecards.org/cgi-bin/carddisp.pl?gene=GSTP1
FENDRR	FOXF1 Adjacent Non-Coding Developmental Regulatory RNA	RNA Gene		22	GC16M086511	34.81301498	https://www.genecards.org/cgi-bin/carddisp.pl?gene=FENDRR
MIR197	MicroRNA 197	RNA Gene		21	GC01P109598	34.77838898	https://www.genecards.org/cgi-bin/carddisp.pl?gene=MIR197
PLG	Plasminogen	Protein Coding	P00747	56	GC06P160702	34.7586174	https://www.genecards.org/cgi-bin/carddisp.pl?gene=PLG
CD4	CD4 Molecule	Protein Coding	P01730	56	GC12P006786	34.75363541	https://www.genecards.org/cgi-bin/carddisp.pl?gene=CD4
TSC2	TSC Complex Subunit 2	Protein Coding	P49815	57	GC16P045943	34.73668671	https://www.genecards.org/cgi-bin/carddisp.pl?gene=TSC2
TICAM1	TIR Domain Containing Adaptor Molecule 1	Protein Coding	Q8IUC6	49	GC19M004815	34.65908432	https://www.genecards.org/cgi-bin/carddisp.pl?gene=TICAM1
RMRP	RNA Component Of Mitochondrial RNA Processing Endoribonuclease	RNA Gene		26	GC09M035655	34.60195923	https://www.genecards.org/cgi-bin/carddisp.pl?gene=RMRP
LRP1B	LDL Receptor Related Protein 1B	Protein Coding	Q9NZR2	48	GC02M140231	34.58712006	https://www.genecards.org/cgi-bin/carddisp.pl?gene=LRP1B
F3	Coagulation Factor III, Tissue Factor	Protein Coding	P13726	52	GC01M094703	34.51305389	https://www.genecards.org/cgi-bin/carddisp.pl?gene=F3
MTOR	Mechanistic Target Of Rapamycin Kinase	Protein Coding	P42345	62	GC01M011106	34.46537781	https://www.genecards.org/cgi-bin/carddisp.pl?gene=MTOR
MIR328	MicroRNA 328	RNA Gene		22	GC16M067203	34.44907379	https://www.genecards.org/cgi-bin/carddisp.pl?gene=MIR328
HOTAIRM1	HOXA Transcript Antisense RNA, Myeloid-Specific 1	RNA Gene		22	GC07P027095	34.42234039	https://www.genecards.org/cgi-bin/carddisp.pl?gene=HOTAIRM1
ENO2	Enolase 2	Protein Coding	P09104	54	GC12P006913	34.4105835	https://www.genecards.org/cgi-bin/carddisp.pl?gene=ENO2
MDM2	MDM2 Proto-Oncogene	Protein Coding	Q00987	60	GC12P068808	34.38370132	https://www.genecards.org/cgi-bin/carddisp.pl?gene=MDM2
ACE2	Angiotensin Converting Enzyme 2	Protein Coding	Q9BYF1	56	GC0XM015494	34.3762207	https://www.genecards.org/cgi-bin/carddisp.pl?gene=ACE2
JUN	Jun Proto-Oncogene, AP-1 Transcription Factor Subunit	Protein Coding	P05412	56	GC01M058780	34.35212708	https://www.genecards.org/cgi-bin/carddisp.pl?gene=JUN
ZEB2	Zinc Finger E-Box Binding Homeobox 2	Protein Coding	O60315	54	GC02M144384	34.31610107	https://www.genecards.org/cgi-bin/carddisp.pl?gene=ZEB2
CERNA3	Competing Endogenous LncRNA 3 For MiR-645	RNA Gene		14	GC08P056088	34.29863358	https://www.genecards.org/cgi-bin/carddisp.pl?gene=CERNA3
HMGB1	High Mobility Group Box 1	Protein Coding	P09429	55	GC13M030456	34.15579605	https://www.genecards.org/cgi-bin/carddisp.pl?gene=HMGB1
MIR497	MicroRNA 497	RNA Gene		22	GC17M013478	34.1403923	https://www.genecards.org/cgi-bin/carddisp.pl?gene=MIR497
CAV1	Caveolin 1	Protein Coding	Q03135	55	GC07P116524	34.07810974	https://www.genecards.org/cgi-bin/carddisp.pl?gene=CAV1
DICER1	Dicer 1, Ribonuclease III	Protein Coding	Q9UPY3	55	GC14M095086	34.0198288	https://www.genecards.org/cgi-bin/carddisp.pl?gene=DICER1
MIR29C	MicroRNA 29c	RNA Gene		21	GC01M207820	33.98492432	https://www.genecards.org/cgi-bin/carddisp.pl?gene=MIR29C
CASC2	Cancer Susceptibility 2	RNA Gene	Q8IU53	29	GC10P118046	33.97688293	https://www.genecards.org/cgi-bin/carddisp.pl?gene=CASC2
PPP2R1A	Protein Phosphatase 2 Scaffold Subunit Aalpha	Protein Coding	P30153	55	GC19P083787	33.92351913	https://www.genecards.org/cgi-bin/carddisp.pl?gene=PPP2R1A
SKP2	S-Phase Kinase Associated Protein 2	Protein Coding	Q13309	51	GC05P036151	33.88629913	https://www.genecards.org/cgi-bin/carddisp.pl?gene=SKP2
IL3	Interleukin 3	Protein Coding	P08700	52	GC05P132060	33.85382462	https://www.genecards.org/cgi-bin/carddisp.pl?gene=IL3
MIR151A	MicroRNA 151a	RNA Gene		22	GC08M140839	33.85012054	https://www.genecards.org/cgi-bin/carddisp.pl?gene=MIR151A
UNC93B1	Unc-93 Homolog B1, TLR Signaling Regulator	Protein Coding	Q9H1C4	46	GC11M067991	33.78636932	https://www.genecards.org/cgi-bin/carddisp.pl?gene=UNC93B1
MIR19A	MicroRNA 19a	RNA Gene		22	GC13P091617	33.73249054	https://www.genecards.org/cgi-bin/carddisp.pl?gene=MIR19A
FAT1	FAT Atypical Cadherin 1	Protein Coding	Q14517	46	GC04M186587	33.7260437	https://www.genecards.org/cgi-bin/carddisp.pl?gene=FAT1
APOE	Apolipoprotein E	Protein Coding	P02649	57	GC19P083472	33.69997787	https://www.genecards.org/cgi-bin/carddisp.pl?gene=APOE
MIR185	MicroRNA 185	RNA Gene		25	GC22P051788	33.66812134	https://www.genecards.org/cgi-bin/carddisp.pl?gene=MIR185
NFKB1	Nuclear Factor Kappa B Subunit 1	Protein Coding	P19838	60	GC04P102501	33.61652756	https://www.genecards.org/cgi-bin/carddisp.pl?gene=NFKB1
PGR-AS1	PGR Antisense RNA 1	RNA Gene		13	GC11P101131	33.54107666	https://www.genecards.org/cgi-bin/carddisp.pl?gene=PGR-AS1
MIR212	MicroRNA 212	RNA Gene		23	GC17M002050	33.53396606	https://www.genecards.org/cgi-bin/carddisp.pl?gene=MIR212
PCAT1	Prostate Cancer Associated Transcript 1	RNA Gene		20	GC08P126553	33.51549149	https://www.genecards.org/cgi-bin/carddisp.pl?gene=PCAT1
HFE	Homeostatic Iron Regulator	Protein Coding	Q30201	52	GC06P026087	33.44910049	https://www.genecards.org/cgi-bin/carddisp.pl?gene=HFE
HNF1A-AS1	HNF1A Antisense RNA 1	RNA Gene		22	GC12M122829	33.40645981	https://www.genecards.org/cgi-bin/carddisp.pl?gene=HNF1A-AS1
ZFAS1	ZNFX1 Antisense RNA 1	RNA Gene		23	GC20P049276	33.30236816	https://www.genecards.org/cgi-bin/carddisp.pl?gene=ZFAS1
LINC00511	Long Intergenic Non-Protein Coding RNA 511	RNA Gene		20	GC17M072323	33.27166748	https://www.genecards.org/cgi-bin/carddisp.pl?gene=LINC00511
MIR205	MicroRNA 205	RNA Gene		22	GC01P209432	33.2674942	https://www.genecards.org/cgi-bin/carddisp.pl?gene=MIR205
CXCR4	C-X-C Motif Chemokine Receptor 4	Protein Coding	P61073	59	GC02M136114	33.24731445	https://www.genecards.org/cgi-bin/carddisp.pl?gene=CXCR4
MIR192	MicroRNA 192	RNA Gene		24	GC11M064891	33.18948364	https://www.genecards.org/cgi-bin/carddisp.pl?gene=MIR192
MIR16-1	MicroRNA 16-1	RNA Gene		22	GC13M050048	33.18768692	https://www.genecards.org/cgi-bin/carddisp.pl?gene=MIR16-1
MIR183	MicroRNA 183	RNA Gene		21	GC07M129861	33.1436615	https://www.genecards.org/cgi-bin/carddisp.pl?gene=MIR183
MIR339	MicroRNA 339	RNA Gene		23	GC07M001022	33.12704849	https://www.genecards.org/cgi-bin/carddisp.pl?gene=MIR339
IL7R	Interleukin 7 Receptor	Protein Coding	P16871	53	GC05P035852	33.10607147	https://www.genecards.org/cgi-bin/carddisp.pl?gene=IL7R
MIR320A	MicroRNA 320a	RNA Gene		24	GC08M022288	32.90871048	https://www.genecards.org/cgi-bin/carddisp.pl?gene=MIR320A
ALAD	Aminolevulinate Dehydratase	Protein Coding	P13716	53	GC09M113386	32.87842178	https://www.genecards.org/cgi-bin/carddisp.pl?gene=ALAD
STAT1	Signal Transducer And Activator Of Transcription 1	Protein Coding	P42224	60	GC02M190908	32.83640289	https://www.genecards.org/cgi-bin/carddisp.pl?gene=STAT1
MIR200A	MicroRNA 200a	RNA Gene		23	GC01P005251	32.80536652	https://www.genecards.org/cgi-bin/carddisp.pl?gene=MIR200A
DANCR	Differentiation Antagonizing Non-Protein Coding RNA	RNA Gene	P0C864	26	GC04P052712	32.7973175	https://www.genecards.org/cgi-bin/carddisp.pl?gene=DANCR
VWF	Von Willebrand Factor	Protein Coding	P04275	54	GC12M006031	32.77990341	https://www.genecards.org/cgi-bin/carddisp.pl?gene=VWF
MBL2	Mannose Binding Lectin 2	Protein Coding	P11226	53	GC10M052760	32.7735405	https://www.genecards.org/cgi-bin/carddisp.pl?gene=MBL2
MIR141	MicroRNA 141	RNA Gene		24	GC12P028325	32.77171707	https://www.genecards.org/cgi-bin/carddisp.pl?gene=MIR141
MMP2	Matrix Metallopeptidase 2	Protein Coding	P08253	60	GC16P055390	32.754776	https://www.genecards.org/cgi-bin/carddisp.pl?gene=MMP2
TLR2	Toll Like Receptor 2	Protein Coding	O60603	58	GC04P153684	32.67576218	https://www.genecards.org/cgi-bin/carddisp.pl?gene=TLR2
EGF	Epidermal Growth Factor	Protein Coding	P01133	58	GC04P109912	32.66698456	https://www.genecards.org/cgi-bin/carddisp.pl?gene=EGF
TRMU	TRNA Mitochondrial 2-Thiouridylase	Protein Coding	O75648	46	GC22P046330	32.56303787	https://www.genecards.org/cgi-bin/carddisp.pl?gene=TRMU
SPP1	Secreted Phosphoprotein 1	Protein Coding	P10451	52	GC04P087975	32.53795242	https://www.genecards.org/cgi-bin/carddisp.pl?gene=SPP1
DGCR5	DiGeorge Syndrome Critical Region Gene 5	RNA Gene		24	GC22P051756	32.49000168	https://www.genecards.org/cgi-bin/carddisp.pl?gene=DGCR5
SOX2-OT	SOX2 Overlapping Transcript	RNA Gene		29	GC03P180989	32.43437576	https://www.genecards.org/cgi-bin/carddisp.pl?gene=SOX2-OT
CDK12	Cyclin Dependent Kinase 12	Protein Coding	Q9NYV4	53	GC17P039461	32.43006516	https://www.genecards.org/cgi-bin/carddisp.pl?gene=CDK12
HP	Haptoglobin	Protein Coding	P00738	52	GC16P073300	32.42415619	https://www.genecards.org/cgi-bin/carddisp.pl?gene=HP
SOD2-OT1	SOD2 Overlapping Transcript 1	RNA Gene		14	GC06M159772	32.36734772	https://www.genecards.org/cgi-bin/carddisp.pl?gene=SOD2-OT1
SNHG16	Small Nucleolar RNA Host Gene 16	RNA Gene		22	GC17P076544	32.34489822	https://www.genecards.org/cgi-bin/carddisp.pl?gene=SNHG16
CDKN2B	Cyclin Dependent Kinase Inhibitor 2B	Protein Coding	P42772	53	GC09M022002	32.27846527	https://www.genecards.org/cgi-bin/carddisp.pl?gene=CDKN2B
FAM13A	Family With Sequence Similarity 13 Member A	Protein Coding	O94988	46	GC04M088725	32.25991058	https://www.genecards.org/cgi-bin/carddisp.pl?gene=FAM13A
DRD4	Dopamine Receptor D4	Protein Coding	P21917	52	GC11P002861	32.23500443	https://www.genecards.org/cgi-bin/carddisp.pl?gene=DRD4
ROCK1	Rho Associated Coiled-Coil Containing Protein Kinase 1	Protein Coding	Q13464	56	GC18M020946	32.1751709	https://www.genecards.org/cgi-bin/carddisp.pl?gene=ROCK1
LPP	LIM Domain Containing Preferred Translocation Partner In Lipoma	Protein Coding	Q93052	51	GC03P188153	32.15283203	https://www.genecards.org/cgi-bin/carddisp.pl?gene=LPP
SFTA3	Surfactant Associated 3	RNA Gene	P0C7M3	36	GC14M036474	32.11238098	https://www.genecards.org/cgi-bin/carddisp.pl?gene=SFTA3
SNHG12	Small Nucleolar RNA Host Gene 12	RNA Gene	Q9BXW3	26	GC01M029456	32.08951569	https://www.genecards.org/cgi-bin/carddisp.pl?gene=SNHG12
MIR216A	MicroRNA 216a	RNA Gene		23	GC02M055988	32.06732559	https://www.genecards.org/cgi-bin/carddisp.pl?gene=MIR216A
HLA-A	Major Histocompatibility Complex, Class I, A	Protein Coding	P04439	53	GC06P104057	32.0237999	https://www.genecards.org/cgi-bin/carddisp.pl?gene=HLA-A
LINC01672	Long Intergenic Non-Protein Coding RNA 1672	RNA Gene		14	GC01P007077	32.02168655	https://www.genecards.org/cgi-bin/carddisp.pl?gene=LINC01672
MIR101-1	MicroRNA 101-1	RNA Gene		22	GC01M065058	32.01783752	https://www.genecards.org/cgi-bin/carddisp.pl?gene=MIR101-1
NQO1	NAD(P)H Quinone Dehydrogenase 1	Protein Coding	P15559	54	GC16M069706	32.0055275	https://www.genecards.org/cgi-bin/carddisp.pl?gene=NQO1
ABCC1	ATP Binding Cassette Subfamily C Member 1	Protein Coding	P33527	55	GC16P015949	31.9947567	https://www.genecards.org/cgi-bin/carddisp.pl?gene=ABCC1
NOS3	Nitric Oxide Synthase 3	Protein Coding	P29474	56	GC07P152342	31.97385216	https://www.genecards.org/cgi-bin/carddisp.pl?gene=NOS3
CTNND2	Catenin Delta 2	Protein Coding	Q9UQB3	49	GC05M010971	31.92018509	https://www.genecards.org/cgi-bin/carddisp.pl?gene=CTNND2
GPT	Glutamic--Pyruvic Transaminase	Protein Coding	P24298	48	GC08P144502	31.90040207	https://www.genecards.org/cgi-bin/carddisp.pl?gene=GPT
BCL2L1	BCL2 Like 1	Protein Coding	Q07817	54	GC20M031664	31.75397491	https://www.genecards.org/cgi-bin/carddisp.pl?gene=BCL2L1
MIR511	MicroRNA 511	RNA Gene		18	GC10P017845	31.72583389	https://www.genecards.org/cgi-bin/carddisp.pl?gene=MIR511
MIR32	MicroRNA 32	RNA Gene		25	GC09M109046	31.71178436	https://www.genecards.org/cgi-bin/carddisp.pl?gene=MIR32
EPO	Erythropoietin	Protein Coding	P01588	49	GC07P100720	31.70290756	https://www.genecards.org/cgi-bin/carddisp.pl?gene=EPO
LEP	Leptin	Protein Coding	P41159	53	GC07P128241	31.60451889	https://www.genecards.org/cgi-bin/carddisp.pl?gene=LEP
IL2RA	Interleukin 2 Receptor Subunit Alpha	Protein Coding	P01589	57	GC10M006010	31.59412003	https://www.genecards.org/cgi-bin/carddisp.pl?gene=IL2RA
MIR191	MicroRNA 191	RNA Gene		24	GC03M052400	31.5470829	https://www.genecards.org/cgi-bin/carddisp.pl?gene=MIR191
INSL6	Insulin Like 6	Protein Coding	Q9Y581	41	GC09M004991	31.53665924	https://www.genecards.org/cgi-bin/carddisp.pl?gene=INSL6
CCL5	C-C Motif Chemokine Ligand 5	Protein Coding	P13501	50	GC17M035871	31.51659203	https://www.genecards.org/cgi-bin/carddisp.pl?gene=CCL5
IRF3	Interferon Regulatory Factor 3	Protein Coding	Q14653	51	GC19M049659	31.50771332	https://www.genecards.org/cgi-bin/carddisp.pl?gene=IRF3
STAR	Steroidogenic Acute Regulatory Protein	Protein Coding	P49675	51	GC08M038153	31.44861221	https://www.genecards.org/cgi-bin/carddisp.pl?gene=STAR
ITGAM	Integrin Subunit Alpha M	Protein Coding	P11215	54	GC16P047820	31.43425751	https://www.genecards.org/cgi-bin/carddisp.pl?gene=ITGAM
PARP1	Poly(ADP-Ribose) Polymerase 1	Protein Coding	P09874	57	GC01M226360	31.40048599	https://www.genecards.org/cgi-bin/carddisp.pl?gene=PARP1
ELN	Elastin	Protein Coding	P15502	50	GC07P074027	31.38148499	https://www.genecards.org/cgi-bin/carddisp.pl?gene=ELN
MIR96	MicroRNA 96	RNA Gene		23	GC07M129774	31.36783409	https://www.genecards.org/cgi-bin/carddisp.pl?gene=MIR96
SNHG7	Small Nucleolar RNA Host Gene 7	RNA Gene		24	GC09M138183	31.3623848	https://www.genecards.org/cgi-bin/carddisp.pl?gene=SNHG7
CD36	CD36 Molecule	Protein Coding	P16671	56	GC07P080369	31.36235237	https://www.genecards.org/cgi-bin/carddisp.pl?gene=CD36
CDKN1B	Cyclin Dependent Kinase Inhibitor 1B	Protein Coding	P46527	56	GC12P028528	31.30753326	https://www.genecards.org/cgi-bin/carddisp.pl?gene=CDKN1B
DSP	Desmoplakin	Protein Coding	P15924	57	GC06P007541	31.27395821	https://www.genecards.org/cgi-bin/carddisp.pl?gene=DSP
SELP	Selectin P	Protein Coding	P16109	52	GC01M169558	31.26926231	https://www.genecards.org/cgi-bin/carddisp.pl?gene=SELP
IGF1	Insulin Like Growth Factor 1	Protein Coding	P05019	55	GC12M102395	31.26167297	https://www.genecards.org/cgi-bin/carddisp.pl?gene=IGF1
MIR31HG	MIR31 Host Gene	RNA Gene		22	GC09M021947	31.25574303	https://www.genecards.org/cgi-bin/carddisp.pl?gene=MIR31HG
RELN	Reelin	Protein Coding	P78509	51	GC07M103471	31.25055122	https://www.genecards.org/cgi-bin/carddisp.pl?gene=RELN
MIR107	MicroRNA 107	RNA Gene		22	GC10M089604	31.23093414	https://www.genecards.org/cgi-bin/carddisp.pl?gene=MIR107
FGF2	Fibroblast Growth Factor 2	Protein Coding	P09038	52	GC04P122826	31.18587303	https://www.genecards.org/cgi-bin/carddisp.pl?gene=FGF2
CDH1	Cadherin 1	Protein Coding	P12830	56	GC16P068737	31.18476868	https://www.genecards.org/cgi-bin/carddisp.pl?gene=CDH1
MYH11	Myosin Heavy Chain 11	Protein Coding	P35749	53	GC16M016248	31.18196678	https://www.genecards.org/cgi-bin/carddisp.pl?gene=MYH11
CCR6	C-C Motif Chemokine Receptor 6	Protein Coding	P51684	50	GC06P167111	31.1793251	https://www.genecards.org/cgi-bin/carddisp.pl?gene=CCR6
MAPK8	Mitogen-Activated Protein Kinase 8	Protein Coding	P45983	56	GC10P048306	31.16777992	https://www.genecards.org/cgi-bin/carddisp.pl?gene=MAPK8
RARB	Retinoic Acid Receptor Beta	Protein Coding	P10826	56	GC03P024689	31.11721992	https://www.genecards.org/cgi-bin/carddisp.pl?gene=RARB
MUC1	Mucin 1, Cell Surface Associated	Protein Coding	P15941	55	GC01M155185	31.11021805	https://www.genecards.org/cgi-bin/carddisp.pl?gene=MUC1
PPARG	Peroxisome Proliferator Activated Receptor Gamma	Protein Coding	P37231	60	GC03P012287	31.06775665	https://www.genecards.org/cgi-bin/carddisp.pl?gene=PPARG
SERPINA3	Serpin Family A Member 3	Protein Coding	P01011	50	GC14P094612	31.0641098	https://www.genecards.org/cgi-bin/carddisp.pl?gene=SERPINA3
FCGR2A	Fc Gamma Receptor IIa	Protein Coding	P12318	54	GC01P161505	31.04312325	https://www.genecards.org/cgi-bin/carddisp.pl?gene=FCGR2A
PDGFRB	Platelet Derived Growth Factor Receptor Beta	Protein Coding	P09619	60	GC05M150113	31.01166153	https://www.genecards.org/cgi-bin/carddisp.pl?gene=PDGFRB
VHL	Von Hippel-Lindau Tumor Suppressor	Protein Coding	P40337	54	GC03P014626	30.97260094	https://www.genecards.org/cgi-bin/carddisp.pl?gene=VHL
MIR152	MicroRNA 152	RNA Gene		24	GC17M048037	30.89990234	https://www.genecards.org/cgi-bin/carddisp.pl?gene=MIR152
TNFRSF1A	TNF Receptor Superfamily Member 1A	Protein Coding	P19438	57	GC12M006328	30.8770752	https://www.genecards.org/cgi-bin/carddisp.pl?gene=TNFRSF1A
CXCL10	C-X-C Motif Chemokine Ligand 10	Protein Coding	P02778	51	GC04M076021	30.81772614	https://www.genecards.org/cgi-bin/carddisp.pl?gene=CXCL10
XRCC1	X-Ray Repair Cross Complementing 1	Protein Coding	P18887	51	GC19M043543	30.75491714	https://www.genecards.org/cgi-bin/carddisp.pl?gene=XRCC1
MYB	MYB Proto-Oncogene, Transcription Factor	Protein Coding	P10242	56	GC06P135180	30.74728775	https://www.genecards.org/cgi-bin/carddisp.pl?gene=MYB
CASC9	Cancer Susceptibility 9	RNA Gene		18	GC08M075132	30.62583923	https://www.genecards.org/cgi-bin/carddisp.pl?gene=CASC9
LINC00673	Long Intergenic Non-Protein Coding RNA 673	RNA Gene		17	GC17M072290	30.62357903	https://www.genecards.org/cgi-bin/carddisp.pl?gene=LINC00673
CYCS	Cytochrome C, Somatic	Protein Coding	P99999	55	GC07M025118	30.57953072	https://www.genecards.org/cgi-bin/carddisp.pl?gene=CYCS
GNAQ	G Protein Subunit Alpha Q	Protein Coding	P50148	56	GC09M077716	30.4652977	https://www.genecards.org/cgi-bin/carddisp.pl?gene=GNAQ
PICALM	Phosphatidylinositol Binding Clathrin Assembly Protein	Protein Coding	Q13492	51	GC11M085957	30.44294548	https://www.genecards.org/cgi-bin/carddisp.pl?gene=PICALM
MIR100	MicroRNA 100	RNA Gene		24	GC11M122152	30.41915321	https://www.genecards.org/cgi-bin/carddisp.pl?gene=MIR100
RUNX1T1	RUNX1 Partner Transcriptional Co-Repressor 1	Protein Coding	Q06455	48	GC08M091954	30.34022331	https://www.genecards.org/cgi-bin/carddisp.pl?gene=RUNX1T1
TIMP1	TIMP Metallopeptidase Inhibitor 1	Protein Coding	P01033	52	GC0XP047922	30.340065	https://www.genecards.org/cgi-bin/carddisp.pl?gene=TIMP1
ENG	Endoglin	Protein Coding	P17813	55	GC09M127815	30.32348061	https://www.genecards.org/cgi-bin/carddisp.pl?gene=ENG
NTRK1	Neurotrophic Receptor Tyrosine Kinase 1	Protein Coding	P04629	56	GC01P156815	30.27089882	https://www.genecards.org/cgi-bin/carddisp.pl?gene=NTRK1
CCL11	C-C Motif Chemokine Ligand 11	Protein Coding	P51671	52	GC17P034285	30.08172226	https://www.genecards.org/cgi-bin/carddisp.pl?gene=CCL11
PARN	Poly(A)-Specific Ribonuclease	Protein Coding	O95453	51	GC16M014435	30.07888794	https://www.genecards.org/cgi-bin/carddisp.pl?gene=PARN
KDR	Kinase Insert Domain Receptor	Protein Coding	P35968	60	GC04M055078	30.06798363	https://www.genecards.org/cgi-bin/carddisp.pl?gene=KDR
ERCC2	ERCC Excision Repair 2, TFIIH Core Complex Helicase Subunit	Protein Coding	P18074	54	GC19M045349	29.96989441	https://www.genecards.org/cgi-bin/carddisp.pl?gene=ERCC2
MUC5AC	Mucin 5AC, Oligomeric Mucus/Gel-Forming	Protein Coding	P98088	45	GC11P002909	29.90577316	https://www.genecards.org/cgi-bin/carddisp.pl?gene=MUC5AC
MIRLET7F1	MicroRNA Let-7f-1	RNA Gene		21	GC09P095057	29.90008926	https://www.genecards.org/cgi-bin/carddisp.pl?gene=MIRLET7F1
MGAT3-AS1	MGAT3 Antisense RNA 1	RNA Gene		18	GC22M068198	29.89323425	https://www.genecards.org/cgi-bin/carddisp.pl?gene=MGAT3-AS1
MIR429	MicroRNA 429	RNA Gene		23	GC01P005252	29.87152481	https://www.genecards.org/cgi-bin/carddisp.pl?gene=MIR429
MIR124-3	MicroRNA 124-3	RNA Gene		20	GC20P063802	29.84196854	https://www.genecards.org/cgi-bin/carddisp.pl?gene=MIR124-3
HOXA11-AS	HOXA11 Antisense RNA	RNA Gene		24	GC07P027184	29.8133049	https://www.genecards.org/cgi-bin/carddisp.pl?gene=HOXA11-AS
MIR137	MicroRNA 137	RNA Gene		21	GC01M098046	29.78274536	https://www.genecards.org/cgi-bin/carddisp.pl?gene=MIR137
SCGB1A1	Secretoglobin Family 1A Member 1	Protein Coding	P11684	48	GC11P062405	29.72200012	https://www.genecards.org/cgi-bin/carddisp.pl?gene=SCGB1A1
ALOX5	Arachidonate 5-Lipoxygenase	Protein Coding	P09917	54	GC10P045374	29.70122719	https://www.genecards.org/cgi-bin/carddisp.pl?gene=ALOX5
CASP9	Caspase 9	Protein Coding	P55211	54	GC01M015491	29.69206429	https://www.genecards.org/cgi-bin/carddisp.pl?gene=CASP9
ARID2	AT-Rich Interaction Domain 2	Protein Coding	Q68CP9	48	GC12P045729	29.68087196	https://www.genecards.org/cgi-bin/carddisp.pl?gene=ARID2
GNB1	G Protein Subunit Beta 1	Protein Coding	P62873	52	GC01M001785	29.58249664	https://www.genecards.org/cgi-bin/carddisp.pl?gene=GNB1
TP73-AS1	TP73 Antisense RNA 1	RNA Gene		25	GC01M009965	29.53011894	https://www.genecards.org/cgi-bin/carddisp.pl?gene=TP73-AS1
MIR374A	MicroRNA 374a	RNA Gene		20	GC0XM074300	29.51783943	https://www.genecards.org/cgi-bin/carddisp.pl?gene=MIR374A
ALDH2	Aldehyde Dehydrogenase 2 Family Member	Protein Coding	P05091	57	GC12P111766	29.51639557	https://www.genecards.org/cgi-bin/carddisp.pl?gene=ALDH2
MIR198	MicroRNA 198	RNA Gene		17	GC03M120395	29.45933914	https://www.genecards.org/cgi-bin/carddisp.pl?gene=MIR198
DNAJC21	DnaJ Heat Shock Protein Family (Hsp40) Member C21	Protein Coding	Q5F1R6	42	GC05P034929	29.40125465	https://www.genecards.org/cgi-bin/carddisp.pl?gene=DNAJC21
MIR24-2	MicroRNA 24-2	RNA Gene		22	GC19M015529	29.35593033	https://www.genecards.org/cgi-bin/carddisp.pl?gene=MIR24-2
HBB	Hemoglobin Subunit Beta	Protein Coding	P68871	52	GC11M008309	29.33540726	https://www.genecards.org/cgi-bin/carddisp.pl?gene=HBB
MIR134	MicroRNA 134	RNA Gene		21	GC14P112725	29.28942299	https://www.genecards.org/cgi-bin/carddisp.pl?gene=MIR134
SBF2-AS1	SBF2 Antisense RNA 1	RNA Gene		20	GC11P009758	29.22854614	https://www.genecards.org/cgi-bin/carddisp.pl?gene=SBF2-AS1
MIR224	MicroRNA 224	RNA Gene		19	GC0XM151958	29.17835045	https://www.genecards.org/cgi-bin/carddisp.pl?gene=MIR224
NPPB	Natriuretic Peptide B	Protein Coding	P16860	50	GC01M011858	29.11383057	https://www.genecards.org/cgi-bin/carddisp.pl?gene=NPPB
KITLG	KIT Ligand	Protein Coding	P21583	53	GC12M088492	29.07076645	https://www.genecards.org/cgi-bin/carddisp.pl?gene=KITLG
MAP3K8	Mitogen-Activated Protein Kinase Kinase Kinase 8	Protein Coding	P41279	53	GC10P030575	28.99838066	https://www.genecards.org/cgi-bin/carddisp.pl?gene=MAP3K8
MAPK3	Mitogen-Activated Protein Kinase 3	Protein Coding	P27361	56	GC16M040839	28.98886871	https://www.genecards.org/cgi-bin/carddisp.pl?gene=MAPK3
MXRA5	Matrix Remodeling Associated 5	Protein Coding	Q9NR99	39	GC0XM003308	28.92710304	https://www.genecards.org/cgi-bin/carddisp.pl?gene=MXRA5
MAPK14	Mitogen-Activated Protein Kinase 14	Protein Coding	Q16539	57	GC06P104232	28.89006615	https://www.genecards.org/cgi-bin/carddisp.pl?gene=MAPK14
LINC01133	Long Intergenic Non-Protein Coding RNA 1133	RNA Gene		18	GC01P159959	28.83217621	https://www.genecards.org/cgi-bin/carddisp.pl?gene=LINC01133
IGF2-AS	IGF2 Antisense RNA	RNA Gene	Q6U949	31	GC11P002140	28.8228035	https://www.genecards.org/cgi-bin/carddisp.pl?gene=IGF2-AS
BANCR	BRAF-Activated Non-Protein Coding RNA	RNA Gene		17	GC09M069296	28.78099632	https://www.genecards.org/cgi-bin/carddisp.pl?gene=BANCR
MIR22HG	MIR22 Host Gene	RNA Gene	Q0VDD5	31	GC17M013197	28.74193764	https://www.genecards.org/cgi-bin/carddisp.pl?gene=MIR22HG
RNY3	RNA, Ro60-Associated Y3	RNA Gene		18	GC07P152245	28.63803864	https://www.genecards.org/cgi-bin/carddisp.pl?gene=RNY3
MIR425	MicroRNA 425	RNA Gene		22	GC03M052399	28.62908936	https://www.genecards.org/cgi-bin/carddisp.pl?gene=MIR425
IL5	Interleukin 5	Protein Coding	P05113	52	GC05M132541	28.62585449	https://www.genecards.org/cgi-bin/carddisp.pl?gene=IL5
C3	Complement C3	Protein Coding	P01024	56	GC19M006677	28.59485054	https://www.genecards.org/cgi-bin/carddisp.pl?gene=C3
BCYRN1	Brain Cytoplasmic RNA 1	RNA Gene		22	GC02P047253	28.54805183	https://www.genecards.org/cgi-bin/carddisp.pl?gene=BCYRN1
MIR377	MicroRNA 377	RNA Gene		21	GC14P112740	28.48015213	https://www.genecards.org/cgi-bin/carddisp.pl?gene=MIR377
RYR1	Ryanodine Receptor 1	Protein Coding	P21817	54	GC19P083224	28.46094894	https://www.genecards.org/cgi-bin/carddisp.pl?gene=RYR1
THPO	Thrombopoietin	Protein Coding	P40225	50	GC03M184371	28.41091347	https://www.genecards.org/cgi-bin/carddisp.pl?gene=THPO
F5	Coagulation Factor V	Protein Coding	P12259	54	GC01M169511	28.3862648	https://www.genecards.org/cgi-bin/carddisp.pl?gene=F5
MIR708	MicroRNA 708	RNA Gene		20	GC11M079402	28.27340508	https://www.genecards.org/cgi-bin/carddisp.pl?gene=MIR708
CXCL12	C-X-C Motif Chemokine Ligand 12	Protein Coding	P48061	52	GC10M044370	28.19798851	https://www.genecards.org/cgi-bin/carddisp.pl?gene=CXCL12
MIRLET7A2	MicroRNA Let-7a-2	RNA Gene		22	GC11M122146	28.19324875	https://www.genecards.org/cgi-bin/carddisp.pl?gene=MIRLET7A2
ADAM12	ADAM Metallopeptidase Domain 12	Protein Coding	O43184	52	GC10M126012	28.18712425	https://www.genecards.org/cgi-bin/carddisp.pl?gene=ADAM12
MVP	Major Vault Protein	Protein Coding	Q14764	47	GC16P047695	28.17535591	https://www.genecards.org/cgi-bin/carddisp.pl?gene=MVP
BDNF	Brain Derived Neurotrophic Factor	Protein Coding	P23560	56	GC11M027654	28.16646576	https://www.genecards.org/cgi-bin/carddisp.pl?gene=BDNF
MIR331	MicroRNA 331	RNA Gene		22	GC12P095308	28.0838356	https://www.genecards.org/cgi-bin/carddisp.pl?gene=MIR331
PLAG1	PLAG1 Zinc Finger	Protein Coding	Q6DJT9	48	GC08M056470	28.06863785	https://www.genecards.org/cgi-bin/carddisp.pl?gene=PLAG1
MB	Myoglobin	Protein Coding	P02144	51	GC22M035606	28.06843185	https://www.genecards.org/cgi-bin/carddisp.pl?gene=MB
MIRLET7G	MicroRNA Let-7g	RNA Gene		22	GC03M052268	28.05844116	https://www.genecards.org/cgi-bin/carddisp.pl?gene=MIRLET7G
STK4	Serine/Threonine Kinase 4	Protein Coding	Q13043	56	GC20P044966	28.03345108	https://www.genecards.org/cgi-bin/carddisp.pl?gene=STK4
FOS	Fos Proto-Oncogene, AP-1 Transcription Factor Subunit	Protein Coding	P01100	58	GC14P075278	27.98715019	https://www.genecards.org/cgi-bin/carddisp.pl?gene=FOS
CP	Ceruloplasmin	Protein Coding	P00450	55	GC03M149162	27.9635849	https://www.genecards.org/cgi-bin/carddisp.pl?gene=CP
TCF7	Transcription Factor 7	Protein Coding	P36402	49	GC05P134115	27.93830109	https://www.genecards.org/cgi-bin/carddisp.pl?gene=TCF7
IL1R1	Interleukin 1 Receptor Type 1	Protein Coding	P14778	53	GC02P102136	27.90071487	https://www.genecards.org/cgi-bin/carddisp.pl?gene=IL1R1
IL7	Interleukin 7	Protein Coding	P13232	50	GC08M078689	27.8913269	https://www.genecards.org/cgi-bin/carddisp.pl?gene=IL7
MIR340	MicroRNA 340	RNA Gene		21	GC05M180015	27.84607124	https://www.genecards.org/cgi-bin/carddisp.pl?gene=MIR340
CD14	CD14 Molecule	Protein Coding	P08571	53	GC05M140631	27.80327225	https://www.genecards.org/cgi-bin/carddisp.pl?gene=CD14
NF1	Neurofibromin 1	Protein Coding	P21359	54	GC17P031094	27.79562378	https://www.genecards.org/cgi-bin/carddisp.pl?gene=NF1
TGFBR2	Transforming Growth Factor Beta Receptor 2	Protein Coding	P37173	59	GC03P030623	27.7413826	https://www.genecards.org/cgi-bin/carddisp.pl?gene=TGFBR2
TBK1	TANK Binding Kinase 1	Protein Coding	Q9UHD2	56	GC12P064451	27.73365402	https://www.genecards.org/cgi-bin/carddisp.pl?gene=TBK1
CCN2	Cellular Communication Network Factor 2	Protein Coding	P29279	53	GC06M131948	27.7276535	https://www.genecards.org/cgi-bin/carddisp.pl?gene=CCN2
MIR33A	MicroRNA 33a	RNA Gene		22	GC22P041900	27.68055916	https://www.genecards.org/cgi-bin/carddisp.pl?gene=MIR33A
INS	Insulin	Protein Coding	P01308	54	GC11M002159	27.63247299	https://www.genecards.org/cgi-bin/carddisp.pl?gene=INS
FOXP3	Forkhead Box P3	Protein Coding	Q9BZS1	54	GC0XM049250	27.6234169	https://www.genecards.org/cgi-bin/carddisp.pl?gene=FOXP3
PRTN3	Proteinase 3	Protein Coding	P24158	52	GC19P000840	27.59515762	https://www.genecards.org/cgi-bin/carddisp.pl?gene=PRTN3
SAA1	Serum Amyloid A1	Protein Coding	P0DJI8	45	GC11P018810	27.58350563	https://www.genecards.org/cgi-bin/carddisp.pl?gene=SAA1
MIR4435-2HG	MIR4435-2 Host Gene	RNA Gene		21	GC02M112060	27.58217812	https://www.genecards.org/cgi-bin/carddisp.pl?gene=MIR4435-2HG
ESR1	Estrogen Receptor 1	Protein Coding	P03372	61	GC06P151656	27.55892754	https://www.genecards.org/cgi-bin/carddisp.pl?gene=ESR1
ASXL1	ASXL Transcriptional Regulator 1	Protein Coding	Q8IXJ9	50	GC20P033478	27.54400063	https://www.genecards.org/cgi-bin/carddisp.pl?gene=ASXL1
AGAP2-AS1	AGAP2 Antisense RNA 1	RNA Gene		17	GC12P057726	27.5050602	https://www.genecards.org/cgi-bin/carddisp.pl?gene=AGAP2-AS1
MIR181A2	MicroRNA 181a-2	RNA Gene		23	GC09P124692	27.47856331	https://www.genecards.org/cgi-bin/carddisp.pl?gene=MIR181A2
ERBB3	Erb-B2 Receptor Tyrosine Kinase 3	Protein Coding	P21860	61	GC12P058086	27.45386314	https://www.genecards.org/cgi-bin/carddisp.pl?gene=ERBB3
SOD2	Superoxide Dismutase 2	Protein Coding	P04179	54	GC06M159669	27.4305706	https://www.genecards.org/cgi-bin/carddisp.pl?gene=SOD2
CBFB	Core-Binding Factor Subunit Beta	Protein Coding	Q13951	53	GC16P067034	27.42143822	https://www.genecards.org/cgi-bin/carddisp.pl?gene=CBFB
SERPINC1	Serpin Family C Member 1	Protein Coding	P01008	57	GC01M174774	27.41963959	https://www.genecards.org/cgi-bin/carddisp.pl?gene=SERPINC1
ADAMTS13	ADAM Metallopeptidase With Thrombospondin Type 1 Motif 13	Protein Coding	Q76LX8	54	GC09P133414	27.38885498	https://www.genecards.org/cgi-bin/carddisp.pl?gene=ADAMTS13
HIF1A-AS1	HIF1A Antisense RNA 1	RNA Gene		19	GC14M061681	27.37273407	https://www.genecards.org/cgi-bin/carddisp.pl?gene=HIF1A-AS1
LINC00473	Long Intergenic Non-Protein Coding RNA 473	RNA Gene	A8K010	25	GC06M165328	27.3588047	https://www.genecards.org/cgi-bin/carddisp.pl?gene=LINC00473
TMX2-CTNND1	TMX2-CTNND1 Readthrough (NMD Candidate)	RNA Gene		18	GC11P057712	27.35250473	https://www.genecards.org/cgi-bin/carddisp.pl?gene=TMX2-CTNND1
EPHX1	Epoxide Hydrolase 1	Protein Coding	P07099	52	GC01P225810	27.3321228	https://www.genecards.org/cgi-bin/carddisp.pl?gene=EPHX1
PLAT	Plasminogen Activator, Tissue Type	Protein Coding	P00750	56	GC08M042174	27.32928276	https://www.genecards.org/cgi-bin/carddisp.pl?gene=PLAT
CCL3	C-C Motif Chemokine Ligand 3	Protein Coding	P10147	46	GC17M036088	27.31331635	https://www.genecards.org/cgi-bin/carddisp.pl?gene=CCL3
PRKAR1A	Protein Kinase CAMP-Dependent Type I Regulatory Subunit Alpha	Protein Coding	P10644	58	GC17P079119	27.31139183	https://www.genecards.org/cgi-bin/carddisp.pl?gene=PRKAR1A
MIR29B2	MicroRNA 29b-2	RNA Gene		21	GC01M207821	27.30465889	https://www.genecards.org/cgi-bin/carddisp.pl?gene=MIR29B2
TTR	Transthyretin	Protein Coding	P02766	55	GC18P031557	27.28272247	https://www.genecards.org/cgi-bin/carddisp.pl?gene=TTR
TYMS	Thymidylate Synthetase	Protein Coding	P04818	57	GC18P000657	27.24202347	https://www.genecards.org/cgi-bin/carddisp.pl?gene=TYMS
NUMA1	Nuclear Mitotic Apparatus Protein 1	Protein Coding	Q14980	50	GC11M072002	27.22091293	https://www.genecards.org/cgi-bin/carddisp.pl?gene=NUMA1
ZEB2-AS1	ZEB2 Antisense RNA 1	RNA Gene		23	GC02P144519	27.21678543	https://www.genecards.org/cgi-bin/carddisp.pl?gene=ZEB2-AS1
IL6R	Interleukin 6 Receptor	Protein Coding	P08887	57	GC01P154405	27.20949173	https://www.genecards.org/cgi-bin/carddisp.pl?gene=IL6R
CAT	Catalase	Protein Coding	P04040	58	GC11P034460	27.1823616	https://www.genecards.org/cgi-bin/carddisp.pl?gene=CAT
G6PD	Glucose-6-Phosphate Dehydrogenase	Protein Coding	P11413	57	GC0XM154578	27.16842651	https://www.genecards.org/cgi-bin/carddisp.pl?gene=G6PD
SMAD5-AS1	SMAD5 Antisense RNA 1	RNA Gene	Q9Y6J3	25	GC05M136129	27.1590004	https://www.genecards.org/cgi-bin/carddisp.pl?gene=SMAD5-AS1
MIR218-2	MicroRNA 218-2	RNA Gene		22	GC05M168768	27.12086296	https://www.genecards.org/cgi-bin/carddisp.pl?gene=MIR218-2
SMAD3	SMAD Family Member 3	Protein Coding	P84022	60	GC15P067063	27.08691025	https://www.genecards.org/cgi-bin/carddisp.pl?gene=SMAD3
ITGB1	Integrin Subunit Beta 1	Protein Coding	P05556	57	GC10M034478	27.07520103	https://www.genecards.org/cgi-bin/carddisp.pl?gene=ITGB1
IFNA1	Interferon Alpha 1	Protein Coding	P01562	46	GC09P021647	27.06304932	https://www.genecards.org/cgi-bin/carddisp.pl?gene=IFNA1
CCDC26	CCDC26 Long Non-Coding RNA	RNA Gene	Q8TAB7	31	GC08M133892	27.05040741	https://www.genecards.org/cgi-bin/carddisp.pl?gene=CCDC26
SELE	Selectin E	Protein Coding	P16581	50	GC01M169722	27.04706573	https://www.genecards.org/cgi-bin/carddisp.pl?gene=SELE
MMP1	Matrix Metallopeptidase 1	Protein Coding	P03956	57	GC11M109978	27.02354431	https://www.genecards.org/cgi-bin/carddisp.pl?gene=MMP1
MIR326	MicroRNA 326	RNA Gene		24	GC11M075335	26.99888611	https://www.genecards.org/cgi-bin/carddisp.pl?gene=MIR326
SOCS1	Suppressor Of Cytokine Signaling 1	Protein Coding	O15524	52	GC16M013141	26.98949814	https://www.genecards.org/cgi-bin/carddisp.pl?gene=SOCS1
CD40LG	CD40 Ligand	Protein Coding	P29965	57	GC0XP136649	26.94050217	https://www.genecards.org/cgi-bin/carddisp.pl?gene=CD40LG
CALCA	Calcitonin Related Polypeptide Alpha	Protein Coding	P06881	49	GC11M014966	26.9217205	https://www.genecards.org/cgi-bin/carddisp.pl?gene=CALCA
GAS6-AS1	GAS6 Antisense RNA 1	RNA Gene		21	GC13P113815	26.92013741	https://www.genecards.org/cgi-bin/carddisp.pl?gene=GAS6-AS1
LINC00968	Long Intergenic Non-Protein Coding RNA 968	RNA Gene		17	GC08M056499	26.91271591	https://www.genecards.org/cgi-bin/carddisp.pl?gene=LINC00968
FARSB	Phenylalanyl-TRNA Synthetase Subunit Beta	Protein Coding	Q9NSD9	51	GC02M222570	26.89123917	https://www.genecards.org/cgi-bin/carddisp.pl?gene=FARSB
COTL1	Coactosin Like F-Actin Binding Protein 1	Protein Coding	Q14019	46	GC16M084566	26.87557983	https://www.genecards.org/cgi-bin/carddisp.pl?gene=COTL1
FN1	Fibronectin 1	Protein Coding	P02751	57	GC02M215360	26.8741684	https://www.genecards.org/cgi-bin/carddisp.pl?gene=FN1
MIR147A	MicroRNA 147a	RNA Gene		18	GC09M120244	26.86127281	https://www.genecards.org/cgi-bin/carddisp.pl?gene=MIR147A
CSF1	Colony Stimulating Factor 1	Protein Coding	P09603	51	GC01P109911	26.8348465	https://www.genecards.org/cgi-bin/carddisp.pl?gene=CSF1
KNG1	Kininogen 1	Protein Coding	P01042	54	GC03P186717	26.82761955	https://www.genecards.org/cgi-bin/carddisp.pl?gene=KNG1
SPRY4-IT1	SPRY4 Intronic Transcript 1	RNA Gene		17	GC05M142318	26.82472801	https://www.genecards.org/cgi-bin/carddisp.pl?gene=SPRY4-IT1
BIRC5	Baculoviral IAP Repeat Containing 5	Protein Coding	O15392	52	GC17P078214	26.78722954	https://www.genecards.org/cgi-bin/carddisp.pl?gene=BIRC5
MIR144	MicroRNA 144	RNA Gene		21	GC17M059917	26.770401	https://www.genecards.org/cgi-bin/carddisp.pl?gene=MIR144
MIR345	MicroRNA 345	RNA Gene		22	GC14P100307	26.76261902	https://www.genecards.org/cgi-bin/carddisp.pl?gene=MIR345
ADRB2	Adrenoceptor Beta 2	Protein Coding	P07550	55	GC05P148825	26.7441864	https://www.genecards.org/cgi-bin/carddisp.pl?gene=ADRB2
TSC1	TSC Complex Subunit 1	Protein Coding	Q92574	54	GC09M132891	26.73808289	https://www.genecards.org/cgi-bin/carddisp.pl?gene=TSC1
HPRT1	Hypoxanthine Phosphoribosyltransferase 1	Protein Coding	P00492	55	GC0XP134460	26.72452927	https://www.genecards.org/cgi-bin/carddisp.pl?gene=HPRT1
NOTCH3	Notch Receptor 3	Protein Coding	Q9UM47	58	GC19M015159	26.71865845	https://www.genecards.org/cgi-bin/carddisp.pl?gene=NOTCH3
ADAMTS9-AS2	ADAMTS9 Antisense RNA 2	RNA Gene		21	GC03P064671	26.69449806	https://www.genecards.org/cgi-bin/carddisp.pl?gene=ADAMTS9-AS2
MIR219A1	MicroRNA 219a-1	RNA Gene		24	GC06P033207	26.67315674	https://www.genecards.org/cgi-bin/carddisp.pl?gene=MIR219A1
IKBKG	Inhibitor Of Nuclear Factor Kappa B Kinase Regulatory Subunit Gamma	Protein Coding	Q9Y6K9	54	GC0XP154541	26.64106178	https://www.genecards.org/cgi-bin/carddisp.pl?gene=IKBKG
CCR5	C-C Motif Chemokine Receptor 5	Protein Coding	P51681	53	GC03P051153	26.6343689	https://www.genecards.org/cgi-bin/carddisp.pl?gene=CCR5
SPAAR	Small Regulatory Polypeptide Of Amino Acid Response	Protein Coding	A0A1B0GVQ0	22	GC09P052021	26.60440826	https://www.genecards.org/cgi-bin/carddisp.pl?gene=SPAAR
CD46	CD46 Molecule	Protein Coding	P15529	54	GC01P207752	26.57382393	https://www.genecards.org/cgi-bin/carddisp.pl?gene=CD46
PDCD1	Programmed Cell Death 1	Protein Coding	Q15116	54	GC02M241849	26.5734024	https://www.genecards.org/cgi-bin/carddisp.pl?gene=PDCD1
NCAM1	Neural Cell Adhesion Molecule 1	Protein Coding	P13591	55	GC11P112961	26.54726791	https://www.genecards.org/cgi-bin/carddisp.pl?gene=NCAM1
FGF7	Fibroblast Growth Factor 7	Protein Coding	P21781	50	GC15P049423	26.43021774	https://www.genecards.org/cgi-bin/carddisp.pl?gene=FGF7
MPL	MPL Proto-Oncogene, Thrombopoietin Receptor	Protein Coding	P40238	54	GC01P043337	26.38369751	https://www.genecards.org/cgi-bin/carddisp.pl?gene=MPL
LINC01116	Long Intergenic Non-Protein Coding RNA 1116	RNA Gene		20	GC02M176400	26.36701202	https://www.genecards.org/cgi-bin/carddisp.pl?gene=LINC01116
CD8A	CD8 Subunit Alpha	Protein Coding	P01732	54	GC02M086784	26.36100006	https://www.genecards.org/cgi-bin/carddisp.pl?gene=CD8A
RELA	RELA Proto-Oncogene, NF-KB Subunit	Protein Coding	Q04206	58	GC11M065653	26.34676361	https://www.genecards.org/cgi-bin/carddisp.pl?gene=RELA
CREB1	CAMP Responsive Element Binding Protein 1	Protein Coding	P16220	57	GC02P207529	26.3014679	https://www.genecards.org/cgi-bin/carddisp.pl?gene=CREB1
SNHG15	Small Nucleolar RNA Host Gene 15	RNA Gene		24	GC07M044983	26.26748657	https://www.genecards.org/cgi-bin/carddisp.pl?gene=SNHG15
TCF3	Transcription Factor 3	Protein Coding	P15923	53	GC19M001609	26.26337814	https://www.genecards.org/cgi-bin/carddisp.pl?gene=TCF3
FBN1	Fibrillin 1	Protein Coding	P35555	54	GC15M048408	26.20216751	https://www.genecards.org/cgi-bin/carddisp.pl?gene=FBN1
CD34	CD34 Molecule	Protein Coding	P28906	52	GC01M207880	26.18540955	https://www.genecards.org/cgi-bin/carddisp.pl?gene=CD34
SERPINB3	Serpin Family B Member 3	Protein Coding	P29508	47	GC18M063655	26.13599777	https://www.genecards.org/cgi-bin/carddisp.pl?gene=SERPINB3
FHIT	Fragile Histidine Triad Diadenosine Triphosphatase	Protein Coding	P49789	50	GC03M059747	26.08642387	https://www.genecards.org/cgi-bin/carddisp.pl?gene=FHIT
SHH	Sonic Hedgehog Signaling Molecule	Protein Coding	Q15465	57	GC07M155799	26.08162117	https://www.genecards.org/cgi-bin/carddisp.pl?gene=SHH
MCL1	MCL1 Apoptosis Regulator, BCL2 Family Member	Protein Coding	Q07820	54	GC01M155854	26.02620697	https://www.genecards.org/cgi-bin/carddisp.pl?gene=MCL1
ANPEP	Alanyl Aminopeptidase, Membrane	Protein Coding	P15144	56	GC15M089784	26.02252007	https://www.genecards.org/cgi-bin/carddisp.pl?gene=ANPEP
FIP1L1	Factor Interacting With PAPOLA And CPSF1	Protein Coding	Q6UN15	46	GC04P053447	26.0206337	https://www.genecards.org/cgi-bin/carddisp.pl?gene=FIP1L1
GNAS-AS1	GNAS Antisense RNA 1	RNA Gene		27	GC20M058811	25.93770218	https://www.genecards.org/cgi-bin/carddisp.pl?gene=GNAS-AS1
ABCG2	ATP Binding Cassette Subfamily G Member 2 (Junior Blood Group)	Protein Coding	Q9UNQ0	56	GC04M088090	25.93454552	https://www.genecards.org/cgi-bin/carddisp.pl?gene=ABCG2
CYP2E1	Cytochrome P450 Family 2 Subfamily E Member 1	Protein Coding	P05181	53	GC10P133520	25.92395401	https://www.genecards.org/cgi-bin/carddisp.pl?gene=CYP2E1
IGF1R	Insulin Like Growth Factor 1 Receptor	Protein Coding	P08069	61	GC15P098648	25.92352676	https://www.genecards.org/cgi-bin/carddisp.pl?gene=IGF1R
LINC00261	Long Intergenic Non-Protein Coding RNA 261	RNA Gene		24	GC20M022529	25.87919235	https://www.genecards.org/cgi-bin/carddisp.pl?gene=LINC00261
SIRT1	Sirtuin 1	Protein Coding	Q96EB6	56	GC10P067884	25.87678909	https://www.genecards.org/cgi-bin/carddisp.pl?gene=SIRT1
PCBP2-OT1	PCBP2 Overlapping Transcript 1	RNA Gene		12	GC12P053464	25.85211563	https://www.genecards.org/cgi-bin/carddisp.pl?gene=PCBP2-OT1
DLGAP2	DLG Associated Protein 2	Protein Coding	Q9P1A6	44	GC08P000739	25.83841515	https://www.genecards.org/cgi-bin/carddisp.pl?gene=DLGAP2
XIAP	X-Linked Inhibitor Of Apoptosis	Protein Coding	P98170	58	GC0XP123859	25.82916451	https://www.genecards.org/cgi-bin/carddisp.pl?gene=XIAP
PDGFRA	Platelet Derived Growth Factor Receptor Alpha	Protein Coding	P16234	60	GC04P054229	25.80499649	https://www.genecards.org/cgi-bin/carddisp.pl?gene=PDGFRA
LOC126862264	CDK7 Strongly-Dependent Group 2 Enhancer GRCh37_chr16:3293322-3294521	Functional Element		4	GC16P049099	25.79381561	https://www.genecards.org/cgi-bin/carddisp.pl?gene=LOC126862264
CACNA1G-AS1	CACNA1G Antisense RNA 1	RNA Gene		20	GC17M061347	25.70047188	https://www.genecards.org/cgi-bin/carddisp.pl?gene=CACNA1G-AS1
RET	Ret Proto-Oncogene	Protein Coding	P07949	61	GC10P043402	25.68213272	https://www.genecards.org/cgi-bin/carddisp.pl?gene=RET
CD40	CD40 Molecule	Protein Coding	P25942	57	GC20P046118	25.65683746	https://www.genecards.org/cgi-bin/carddisp.pl?gene=CD40
BCAR4	Breast Cancer Anti-Estrogen Resistance 4	RNA Gene		20	GC16M013167	25.64863014	https://www.genecards.org/cgi-bin/carddisp.pl?gene=BCAR4
EZH2	Enhancer Of Zeste 2 Polycomb Repressive Complex 2 Subunit	Protein Coding	Q15910	60	GC07M148807	25.63386154	https://www.genecards.org/cgi-bin/carddisp.pl?gene=EZH2
BMP6	Bone Morphogenetic Protein 6	Protein Coding	P22004	52	GC06P007726	25.60907555	https://www.genecards.org/cgi-bin/carddisp.pl?gene=BMP6
CD44	CD44 Molecule (Indian Blood Group)	Protein Coding	P16070	55	GC11P035139	25.60844994	https://www.genecards.org/cgi-bin/carddisp.pl?gene=CD44
SST	Somatostatin	Protein Coding	P61278	47	GC03M187668	25.50156784	https://www.genecards.org/cgi-bin/carddisp.pl?gene=SST
MIR95	MicroRNA 95	RNA Gene		20	GC04M008007	25.47720718	https://www.genecards.org/cgi-bin/carddisp.pl?gene=MIR95
TP53TG1	TP53 Target 1	RNA Gene		26	GC07M087325	25.47636604	https://www.genecards.org/cgi-bin/carddisp.pl?gene=TP53TG1
MME	Membrane Metalloendopeptidase	Protein Coding	P08473	57	GC03P155024	25.44726753	https://www.genecards.org/cgi-bin/carddisp.pl?gene=MME
MIR184	MicroRNA 184	RNA Gene		25	GC15P079209	25.40463066	https://www.genecards.org/cgi-bin/carddisp.pl?gene=MIR184
TF	Transferrin	Protein Coding	P02787	57	GC03P136239	25.37664032	https://www.genecards.org/cgi-bin/carddisp.pl?gene=TF
NOD2	Nucleotide Binding Oligomerization Domain Containing 2	Protein Coding	Q9HC29	54	GC16P050693	25.36215019	https://www.genecards.org/cgi-bin/carddisp.pl?gene=NOD2
CST3	Cystatin C	Protein Coding	P01034	50	GC20M023781	25.35978127	https://www.genecards.org/cgi-bin/carddisp.pl?gene=CST3
CDK2	Cyclin Dependent Kinase 2	Protein Coding	P24941	58	GC12P055966	25.35739899	https://www.genecards.org/cgi-bin/carddisp.pl?gene=CDK2
ANXA5	Annexin A5	Protein Coding	P08758	53	GC04M121667	25.35142899	https://www.genecards.org/cgi-bin/carddisp.pl?gene=ANXA5
NR3C1	Nuclear Receptor Subfamily 3 Group C Member 1	Protein Coding	P04150	56	GC05M143277	25.30962753	https://www.genecards.org/cgi-bin/carddisp.pl?gene=NR3C1
MIR196B	MicroRNA 196b	RNA Gene		24	GC07M027796	25.30786324	https://www.genecards.org/cgi-bin/carddisp.pl?gene=MIR196B
MIR367	MicroRNA 367	RNA Gene		21	GC04M112647	25.3065052	https://www.genecards.org/cgi-bin/carddisp.pl?gene=MIR367
SRC	SRC Proto-Oncogene, Non-Receptor Tyrosine Kinase	Protein Coding	P12931	58	GC20P037344	25.29366112	https://www.genecards.org/cgi-bin/carddisp.pl?gene=SRC
TP53COR1	Tumor Protein P53 Pathway Corepressor 1	RNA Gene		9	GC06U903133	25.23682022	https://www.genecards.org/cgi-bin/carddisp.pl?gene=TP53COR1
DPP9	Dipeptidyl Peptidase 9	Protein Coding	Q86TI2	49	GC19M009342	25.20927429	https://www.genecards.org/cgi-bin/carddisp.pl?gene=DPP9
TGFB2	Transforming Growth Factor Beta 2	Protein Coding	P61812	58	GC01P218345	25.13033295	https://www.genecards.org/cgi-bin/carddisp.pl?gene=TGFB2
REN	Renin	Protein Coding	P00797	56	GC01M204154	25.06936264	https://www.genecards.org/cgi-bin/carddisp.pl?gene=REN
BCL10	BCL10 Immune Signaling Adaptor	Protein Coding	O95999	51	GC01M085265	25.06809044	https://www.genecards.org/cgi-bin/carddisp.pl?gene=BCL10
ITGB2	Integrin Subunit Beta 2	Protein Coding	P05107	57	GC21M044885	25.00595856	https://www.genecards.org/cgi-bin/carddisp.pl?gene=ITGB2
TNFSF10	TNF Superfamily Member 10	Protein Coding	P50591	51	GC03M172505	25.00201797	https://www.genecards.org/cgi-bin/carddisp.pl?gene=TNFSF10
DNMT1	DNA Methyltransferase 1	Protein Coding	P26358	59	GC19M010133	24.96179008	https://www.genecards.org/cgi-bin/carddisp.pl?gene=DNMT1
NUP98	Nucleoporin 98 And 96 Precursor	Protein Coding	P52948	52	GC11M003671	24.95693207	https://www.genecards.org/cgi-bin/carddisp.pl?gene=NUP98
ANGPT2	Angiopoietin 2	Protein Coding	O15123	56	GC08M006499	24.90542603	https://www.genecards.org/cgi-bin/carddisp.pl?gene=ANGPT2
IL15	Interleukin 15	Protein Coding	P40933	49	GC04P141636	24.88186264	https://www.genecards.org/cgi-bin/carddisp.pl?gene=IL15
PTCH1	Patched 1	Protein Coding	Q13635	58	GC09M095442	24.87301445	https://www.genecards.org/cgi-bin/carddisp.pl?gene=PTCH1
CFI	Complement Factor I	Protein Coding	P05156	54	GC04M109732	24.83127975	https://www.genecards.org/cgi-bin/carddisp.pl?gene=CFI
LINC00342	Long Intergenic Non-Protein Coding RNA 342	RNA Gene		20	GC02M095807	24.80351067	https://www.genecards.org/cgi-bin/carddisp.pl?gene=LINC00342
NBAS	NBAS Subunit Of NRZ Tethering Complex	Protein Coding	A2RRP1	47	GC02M014794	24.75368881	https://www.genecards.org/cgi-bin/carddisp.pl?gene=NBAS
NKILA	NF-KappaB Interacting LncRNA	RNA Gene		15	GC20P057711	24.74248314	https://www.genecards.org/cgi-bin/carddisp.pl?gene=NKILA
ATP11A	ATPase Phospholipid Transporting 11A	Protein Coding	P98196	49	GC13P112690	24.74081039	https://www.genecards.org/cgi-bin/carddisp.pl?gene=ATP11A
CHUK	Component Of Inhibitor Of Nuclear Factor Kappa B Kinase Complex	Protein Coding	O15111	57	GC10M100296	24.72504997	https://www.genecards.org/cgi-bin/carddisp.pl?gene=CHUK
GSTT1	Glutathione S-Transferase Theta 1	Protein Coding	P30711	38	GC22Mi00270	24.70505142	https://www.genecards.org/cgi-bin/carddisp.pl?gene=GSTT1
RNY1	RNA, Ro60-Associated Y1	RNA Gene		19	GC07M148987	24.68086433	https://www.genecards.org/cgi-bin/carddisp.pl?gene=RNY1
STN1	STN1 Subunit Of CST Complex	Protein Coding	Q9H668	46	GC10M104028	24.636446	https://www.genecards.org/cgi-bin/carddisp.pl?gene=STN1
STIL	STIL Centriolar Assembly Protein	Protein Coding	Q15468	47	GC01M047250	24.61885834	https://www.genecards.org/cgi-bin/carddisp.pl?gene=STIL
HLA-DQB1	Major Histocompatibility Complex, Class II, DQ Beta 1	Protein Coding	P01920	49	GC06M080978	24.60853767	https://www.genecards.org/cgi-bin/carddisp.pl?gene=HLA-DQB1
MSH2	MutS Homolog 2	Protein Coding	P43246	56	GC02P047403	24.59261703	https://www.genecards.org/cgi-bin/carddisp.pl?gene=MSH2
IRF2BP2	Interferon Regulatory Factor 2 Binding Protein 2	Protein Coding	Q7Z5L9	44	GC01M234604	24.55891609	https://www.genecards.org/cgi-bin/carddisp.pl?gene=IRF2BP2
MYCN	MYCN Proto-Oncogene, BHLH Transcription Factor	Protein Coding	P04198	54	GC02P015951	24.55047798	https://www.genecards.org/cgi-bin/carddisp.pl?gene=MYCN
HAVCR1	Hepatitis A Virus Cellular Receptor 1	Protein Coding	Q96D42	49	GC05M157028	24.4530735	https://www.genecards.org/cgi-bin/carddisp.pl?gene=HAVCR1
VCAM1	Vascular Cell Adhesion Molecule 1	Protein Coding	P19320	53	GC01P100719	24.42982483	https://www.genecards.org/cgi-bin/carddisp.pl?gene=VCAM1
TOP1	DNA Topoisomerase I	Protein Coding	P11387	56	GC20P041028	24.32412338	https://www.genecards.org/cgi-bin/carddisp.pl?gene=TOP1
NPPA	Natriuretic Peptide A	Protein Coding	P01160	52	GC01M011846	24.28125572	https://www.genecards.org/cgi-bin/carddisp.pl?gene=NPPA
TFRC	Transferrin Receptor	Protein Coding	P02786	57	GC03M196144	24.27212143	https://www.genecards.org/cgi-bin/carddisp.pl?gene=TFRC
MMP3	Matrix Metallopeptidase 3	Protein Coding	P08254	56	GC11M102835	24.25826263	https://www.genecards.org/cgi-bin/carddisp.pl?gene=MMP3
AGER	Advanced Glycosylation End-Product Specific Receptor	Protein Coding	Q15109	53	GC06M032180	24.22070313	https://www.genecards.org/cgi-bin/carddisp.pl?gene=AGER
TBX4	T-Box Transcription Factor 4	Protein Coding	P57082	48	GC17P078860	24.20862007	https://www.genecards.org/cgi-bin/carddisp.pl?gene=TBX4
IL6ST	Interleukin 6 Cytokine Family Signal Transducer	Protein Coding	P40189	56	GC05M055935	24.20478058	https://www.genecards.org/cgi-bin/carddisp.pl?gene=IL6ST
FLCN	Folliculin	Protein Coding	Q8NFG4	49	GC17M017212	24.19645119	https://www.genecards.org/cgi-bin/carddisp.pl?gene=FLCN
ITGB3	Integrin Subunit Beta 3	Protein Coding	P05106	59	GC17P078453	24.17561531	https://www.genecards.org/cgi-bin/carddisp.pl?gene=ITGB3
LOC110806306	Telomerase RNA Component (TERC) Promoter	Functional Element		4	GC03P169764	24.16929245	https://www.genecards.org/cgi-bin/carddisp.pl?gene=LOC110806306
WT1-AS	WT1 Antisense RNA	RNA Gene	Q06250	32	GC11P032434	24.15579605	https://www.genecards.org/cgi-bin/carddisp.pl?gene=WT1-AS
GBA1	Glucosylceramidase Beta 1	Protein Coding	P04062	56	GC01M156443	24.12078857	https://www.genecards.org/cgi-bin/carddisp.pl?gene=GBA1
MYEF2	Myelin Expression Factor 2	Protein Coding	Q9P2K5	44	GC15M048134	24.1119709	https://www.genecards.org/cgi-bin/carddisp.pl?gene=MYEF2
MIR193A	MicroRNA 193a	RNA Gene		22	GC17P031559	24.08679962	https://www.genecards.org/cgi-bin/carddisp.pl?gene=MIR193A
CBL	Cbl Proto-Oncogene	Protein Coding	P22681	58	GC11P119206	23.94857216	https://www.genecards.org/cgi-bin/carddisp.pl?gene=CBL
LPL	Lipoprotein Lipase	Protein Coding	P06858	56	GC08P019901	23.94571114	https://www.genecards.org/cgi-bin/carddisp.pl?gene=LPL
DYNC2H1	Dynein Cytoplasmic 2 Heavy Chain 1	Protein Coding	Q8NCM8	45	GC11P103109	23.92875099	https://www.genecards.org/cgi-bin/carddisp.pl?gene=DYNC2H1
FAT4	FAT Atypical Cadherin 4	Protein Coding	Q6V0I7	46	GC04P125315	23.77950287	https://www.genecards.org/cgi-bin/carddisp.pl?gene=FAT4
THBS1	Thrombospondin 1	Protein Coding	P07996	52	GC15P039581	23.76110077	https://www.genecards.org/cgi-bin/carddisp.pl?gene=THBS1
ERCC1	ERCC Excision Repair 1, Endonuclease Non-Catalytic Subunit	Protein Coding	P07992	53	GC19M079717	23.74986458	https://www.genecards.org/cgi-bin/carddisp.pl?gene=ERCC1
MMP12	Matrix Metallopeptidase 12	Protein Coding	P39900	52	GC11M102862	23.73821831	https://www.genecards.org/cgi-bin/carddisp.pl?gene=MMP12
LGALS3	Galectin 3	Protein Coding	P17931	52	GC14P055124	23.73692513	https://www.genecards.org/cgi-bin/carddisp.pl?gene=LGALS3
CTSB	Cathepsin B	Protein Coding	P07858	58	GC08M011842	23.72696686	https://www.genecards.org/cgi-bin/carddisp.pl?gene=CTSB
CYP3A4	Cytochrome P450 Family 3 Subfamily A Member 4	Protein Coding	P08684	55	GC07M099773	23.71873856	https://www.genecards.org/cgi-bin/carddisp.pl?gene=CYP3A4
COMT	Catechol-O-Methyltransferase	Protein Coding	P21964	58	GC22P019941	23.70929909	https://www.genecards.org/cgi-bin/carddisp.pl?gene=COMT
HLA-G	Major Histocompatibility Complex, Class I, G	Protein Coding	P17693	50	GC06P104048	23.68951988	https://www.genecards.org/cgi-bin/carddisp.pl?gene=HLA-G
RTN4R	Reticulon 4 Receptor	Protein Coding	Q9BZR6	52	GC22M020241	23.65537834	https://www.genecards.org/cgi-bin/carddisp.pl?gene=RTN4R
NGF	Nerve Growth Factor	Protein Coding	P01138	58	GC01M115285	23.63281059	https://www.genecards.org/cgi-bin/carddisp.pl?gene=NGF
CEBPB	CCAAT Enhancer Binding Protein Beta	Protein Coding	P17676	50	GC20P050190	23.6326828	https://www.genecards.org/cgi-bin/carddisp.pl?gene=CEBPB
CEACAM6	CEA Cell Adhesion Molecule 6	Protein Coding	P40199	48	GC19P041750	23.60409927	https://www.genecards.org/cgi-bin/carddisp.pl?gene=CEACAM6
INPP5E	Inositol Polyphosphate-5-Phosphatase E	Protein Coding	Q9NRR6	48	GC09M136428	23.51959229	https://www.genecards.org/cgi-bin/carddisp.pl?gene=INPP5E
TBL1XR1	TBL1X/Y Related 1	Protein Coding	Q9BZK7	52	GC03M177019	23.50103951	https://www.genecards.org/cgi-bin/carddisp.pl?gene=TBL1XR1
KRT18	Keratin 18	Protein Coding	P05783	57	GC12P052948	23.48999977	https://www.genecards.org/cgi-bin/carddisp.pl?gene=KRT18
CTCF	CCCTC-Binding Factor	Protein Coding	P49711	54	GC16P067563	23.47716904	https://www.genecards.org/cgi-bin/carddisp.pl?gene=CTCF
PLAU	Plasminogen Activator, Urokinase	Protein Coding	P00749	58	GC10P073909	23.44382477	https://www.genecards.org/cgi-bin/carddisp.pl?gene=PLAU
MECOM	MDS1 And EVI1 Complex Locus	Protein Coding	Q03112	54	GC03M169083	23.38705254	https://www.genecards.org/cgi-bin/carddisp.pl?gene=MECOM
FGA	Fibrinogen Alpha Chain	Protein Coding	P02671	56	GC04M154583	23.33103561	https://www.genecards.org/cgi-bin/carddisp.pl?gene=FGA
SLC2A1	Solute Carrier Family 2 Member 1	Protein Coding	P11166	60	GC01M042925	23.326931	https://www.genecards.org/cgi-bin/carddisp.pl?gene=SLC2A1
CD79A	CD79a Molecule	Protein Coding	P11912	54	GC19P041877	23.29904175	https://www.genecards.org/cgi-bin/carddisp.pl?gene=CD79A
SYK	Spleen Associated Tyrosine Kinase	Protein Coding	P43405	57	GC09P094897	23.24959946	https://www.genecards.org/cgi-bin/carddisp.pl?gene=SYK
PWAR1	Prader Willi/Angelman Region RNA 1	RNA Gene		17	GC15P025135	23.20384979	https://www.genecards.org/cgi-bin/carddisp.pl?gene=PWAR1
ANGPT1	Angiopoietin 1	Protein Coding	Q15389	53	GC08M107246	23.19636917	https://www.genecards.org/cgi-bin/carddisp.pl?gene=ANGPT1
CXCR3	C-X-C Motif Chemokine Receptor 3	Protein Coding	P49682	50	GC0XM071615	23.18897438	https://www.genecards.org/cgi-bin/carddisp.pl?gene=CXCR3
SOX9	SRY-Box Transcription Factor 9	Protein Coding	P48436	52	GC17P072121	23.1359024	https://www.genecards.org/cgi-bin/carddisp.pl?gene=SOX9
GZMB	Granzyme B	Protein Coding	P10144	54	GC14M024630	23.10260582	https://www.genecards.org/cgi-bin/carddisp.pl?gene=GZMB
ADA	Adenosine Deaminase	Protein Coding	P00813	58	GC20M044620	23.08426285	https://www.genecards.org/cgi-bin/carddisp.pl?gene=ADA
MIR494	MicroRNA 494	RNA Gene		19	GC14P112755	23.04122543	https://www.genecards.org/cgi-bin/carddisp.pl?gene=MIR494
VIM	Vimentin	Protein Coding	P08670	58	GC10P017227	23.03981781	https://www.genecards.org/cgi-bin/carddisp.pl?gene=VIM
LOX	Lysyl Oxidase	Protein Coding	P28300	54	GC05M122063	23.03782272	https://www.genecards.org/cgi-bin/carddisp.pl?gene=LOX
SMPD1	Sphingomyelin Phosphodiesterase 1	Protein Coding	P17405	56	GC11P006390	23.02792931	https://www.genecards.org/cgi-bin/carddisp.pl?gene=SMPD1
PIK3R1	Phosphoinositide-3-Kinase Regulatory Subunit 1	Protein Coding	P27986	58	GC05P068215	22.93159103	https://www.genecards.org/cgi-bin/carddisp.pl?gene=PIK3R1
GFAP	Glial Fibrillary Acidic Protein	Protein Coding	P14136	55	GC17M061018	22.84840012	https://www.genecards.org/cgi-bin/carddisp.pl?gene=GFAP
NFKBIA	NFKB Inhibitor Alpha	Protein Coding	P25963	57	GC14M035401	22.84031296	https://www.genecards.org/cgi-bin/carddisp.pl?gene=NFKBIA
PMP22	Peripheral Myelin Protein 22	Protein Coding	Q01453	50	GC17M015229	22.83072662	https://www.genecards.org/cgi-bin/carddisp.pl?gene=PMP22
TGFBR1	Transforming Growth Factor Beta Receptor 1	Protein Coding	P36897	61	GC09P099104	22.82237625	https://www.genecards.org/cgi-bin/carddisp.pl?gene=TGFBR1
NAT2	N-Acetyltransferase 2	Protein Coding	P11245	48	GC08P018391	22.76288795	https://www.genecards.org/cgi-bin/carddisp.pl?gene=NAT2
LBP	Lipopolysaccharide Binding Protein	Protein Coding	P18428	50	GC20P038346	22.75762749	https://www.genecards.org/cgi-bin/carddisp.pl?gene=LBP
AGT	Angiotensinogen	Protein Coding	P01019	56	GC01M230690	22.72841072	https://www.genecards.org/cgi-bin/carddisp.pl?gene=AGT
PIK3C2A	Phosphatidylinositol-4-Phosphate 3-Kinase Catalytic Subunit Type 2 Alpha	Protein Coding	O00443	54	GC11M017772	22.71635056	https://www.genecards.org/cgi-bin/carddisp.pl?gene=PIK3C2A
EPOR	Erythropoietin Receptor	Protein Coding	P19235	55	GC19M011377	22.63220024	https://www.genecards.org/cgi-bin/carddisp.pl?gene=EPOR
SEPTIN9	Septin 9	Protein Coding	Q9UHD8	47	GC17P080069	22.62333298	https://www.genecards.org/cgi-bin/carddisp.pl?gene=SEPTIN9
MIR122	MicroRNA 122	RNA Gene		24	GC18P058451	22.62272263	https://www.genecards.org/cgi-bin/carddisp.pl?gene=MIR122
CDK1	Cyclin Dependent Kinase 1	Protein Coding	P06493	55	GC10P060772	22.61718369	https://www.genecards.org/cgi-bin/carddisp.pl?gene=CDK1
FOXO3	Forkhead Box O3	Protein Coding	O43524	54	GC06P108559	22.61510658	https://www.genecards.org/cgi-bin/carddisp.pl?gene=FOXO3
CHRNA3	Cholinergic Receptor Nicotinic Alpha 3 Subunit	Protein Coding	P32297	52	GC15M133529	22.60116959	https://www.genecards.org/cgi-bin/carddisp.pl?gene=CHRNA3
TXN	Thioredoxin	Protein Coding	P10599	52	GC09M110243	22.58356094	https://www.genecards.org/cgi-bin/carddisp.pl?gene=TXN
PLAUR	Plasminogen Activator, Urokinase Receptor	Protein Coding	Q03405	52	GC19M043646	22.50684929	https://www.genecards.org/cgi-bin/carddisp.pl?gene=PLAUR
GRP	Gastrin Releasing Peptide	Protein Coding	P07492	47	GC18P059220	22.45376778	https://www.genecards.org/cgi-bin/carddisp.pl?gene=GRP
IFIH1	Interferon Induced With Helicase C Domain 1	Protein Coding	Q9BYX4	54	GC02M162267	22.44168472	https://www.genecards.org/cgi-bin/carddisp.pl?gene=IFIH1
MIR9-1	MicroRNA 9-1	RNA Gene		23	GC01M156420	22.42225647	https://www.genecards.org/cgi-bin/carddisp.pl?gene=MIR9-1
GAPDH	Glyceraldehyde-3-Phosphate Dehydrogenase	Protein Coding	P04406	57	GC12P028185	22.38276291	https://www.genecards.org/cgi-bin/carddisp.pl?gene=GAPDH
SP1	Sp1 Transcription Factor	Protein Coding	P08047	52	GC12P053380	22.35333633	https://www.genecards.org/cgi-bin/carddisp.pl?gene=SP1
LOC126860438	MED14-Independent Group 3 Enhancer GRCh37_chr8:90959982-90961181	Functional Element		4	GC08P089947	22.32452583	https://www.genecards.org/cgi-bin/carddisp.pl?gene=LOC126860438
AGTR1	Angiotensin II Receptor Type 1	Protein Coding	P30556	58	GC03P148697	22.30176163	https://www.genecards.org/cgi-bin/carddisp.pl?gene=AGTR1
ACTB	Actin Beta	Protein Coding	P60709	56	GC07M005527	22.28997421	https://www.genecards.org/cgi-bin/carddisp.pl?gene=ACTB
CYP2C19	Cytochrome P450 Family 2 Subfamily C Member 19	Protein Coding	P33261	50	GC10P094762	22.26189995	https://www.genecards.org/cgi-bin/carddisp.pl?gene=CYP2C19
BCL6	BCL6 Transcription Repressor	Protein Coding	P41182	53	GC03M187721	22.21537209	https://www.genecards.org/cgi-bin/carddisp.pl?gene=BCL6
COL1A1	Collagen Type I Alpha 1 Chain	Protein Coding	P02452	56	GC17M061318	22.19760895	https://www.genecards.org/cgi-bin/carddisp.pl?gene=COL1A1
HAVCR2	Hepatitis A Virus Cellular Receptor 2	Protein Coding	Q8TDQ0	52	GC05M157063	22.19616318	https://www.genecards.org/cgi-bin/carddisp.pl?gene=HAVCR2
TP63	Tumor Protein P63	Protein Coding	Q9H3D4	53	GC03P189598	22.18170738	https://www.genecards.org/cgi-bin/carddisp.pl?gene=TP63
BMP2	Bone Morphogenetic Protein 2	Protein Coding	P12643	53	GC20P006767	22.10361671	https://www.genecards.org/cgi-bin/carddisp.pl?gene=BMP2
PDGFB	Platelet Derived Growth Factor Subunit B	Protein Coding	P01127	58	GC22M069031	22.09015465	https://www.genecards.org/cgi-bin/carddisp.pl?gene=PDGFB
GJA1	Gap Junction Protein Alpha 1	Protein Coding	P17302	57	GC06P121436	22.05727959	https://www.genecards.org/cgi-bin/carddisp.pl?gene=GJA1
CALR	Calreticulin	Protein Coding	P27797	58	GC19P012938	22.00834846	https://www.genecards.org/cgi-bin/carddisp.pl?gene=CALR
TGM6	Transglutaminase 6	Protein Coding	O95932	45	GC20P002380	21.99374962	https://www.genecards.org/cgi-bin/carddisp.pl?gene=TGM6
HSP90AA1	Heat Shock Protein 90 Alpha Family Class A Member 1	Protein Coding	P07900	58	GC14M102080	21.97752953	https://www.genecards.org/cgi-bin/carddisp.pl?gene=HSP90AA1
MYLK	Myosin Light Chain Kinase	Protein Coding	Q15746	58	GC03M123610	21.9720974	https://www.genecards.org/cgi-bin/carddisp.pl?gene=MYLK
HADHA	Hydroxyacyl-CoA Dehydrogenase Trifunctional Multienzyme Complex Subunit Alpha	Protein Coding	P40939	53	GC02M026190	21.96940231	https://www.genecards.org/cgi-bin/carddisp.pl?gene=HADHA
KRT19	Keratin 19	Protein Coding	P08727	50	GC17M041523	21.93772888	https://www.genecards.org/cgi-bin/carddisp.pl?gene=KRT19
CYP3A5	Cytochrome P450 Family 3 Subfamily A Member 5	Protein Coding	P20815	51	GC07M099648	21.93536186	https://www.genecards.org/cgi-bin/carddisp.pl?gene=CYP3A5
CXCL2	C-X-C Motif Chemokine Ligand 2	Protein Coding	P19875	46	GC04M074097	21.90855789	https://www.genecards.org/cgi-bin/carddisp.pl?gene=CXCL2
RINT1	RAD50 Interactor 1	Protein Coding	Q6NUQ1	45	GC07P105532	21.9000988	https://www.genecards.org/cgi-bin/carddisp.pl?gene=RINT1
EDNRA	Endothelin Receptor Type A	Protein Coding	P25101	56	GC04P147480	21.8602829	https://www.genecards.org/cgi-bin/carddisp.pl?gene=EDNRA
MIR181A1	MicroRNA 181a-1	RNA Gene		21	GC01M198860	21.82600403	https://www.genecards.org/cgi-bin/carddisp.pl?gene=MIR181A1
TNFRSF1B	TNF Receptor Superfamily Member 1B	Protein Coding	P20333	56	GC01P012401	21.80583191	https://www.genecards.org/cgi-bin/carddisp.pl?gene=TNFRSF1B
AQP4	Aquaporin 4	Protein Coding	P55087	53	GC18M026852	21.80308723	https://www.genecards.org/cgi-bin/carddisp.pl?gene=AQP4
MYD88	MYD88 Innate Immune Signal Transduction Adaptor	Protein Coding	Q99836	56	GC03P038185	21.76387787	https://www.genecards.org/cgi-bin/carddisp.pl?gene=MYD88
PTX3	Pentraxin 3	Protein Coding	P26022	49	GC03P157436	21.75055313	https://www.genecards.org/cgi-bin/carddisp.pl?gene=PTX3
EGR1	Early Growth Response 1	Protein Coding	P18146	51	GC05P138465	21.73880005	https://www.genecards.org/cgi-bin/carddisp.pl?gene=EGR1
CDK6	Cyclin Dependent Kinase 6	Protein Coding	Q00534	58	GC07M092604	21.72355652	https://www.genecards.org/cgi-bin/carddisp.pl?gene=CDK6
SLC22A12	Solute Carrier Family 22 Member 12	Protein Coding	Q96S37	51	GC11P064679	21.72319412	https://www.genecards.org/cgi-bin/carddisp.pl?gene=SLC22A12
MIR25	MicroRNA 25	RNA Gene		22	GC07M100093	21.70828629	https://www.genecards.org/cgi-bin/carddisp.pl?gene=MIR25
TIMP2	TIMP Metallopeptidase Inhibitor 2	Protein Coding	P16035	48	GC17M078852	21.70192146	https://www.genecards.org/cgi-bin/carddisp.pl?gene=TIMP2
CEACAM3	CEA Cell Adhesion Molecule 3	Protein Coding	P40198	49	GC19P041796	21.67061615	https://www.genecards.org/cgi-bin/carddisp.pl?gene=CEACAM3
CYP2D6	Cytochrome P450 Family 2 Subfamily D Member 6	Protein Coding	P10635	52	GC22M042126	21.66988373	https://www.genecards.org/cgi-bin/carddisp.pl?gene=CYP2D6
SRSF2	Serine And Arginine Rich Splicing Factor 2	Protein Coding	Q01130	48	GC17M076734	21.64789772	https://www.genecards.org/cgi-bin/carddisp.pl?gene=SRSF2
HSPA4	Heat Shock Protein Family A (Hsp70) Member 4	Protein Coding	P34932	49	GC05P133062	21.62227058	https://www.genecards.org/cgi-bin/carddisp.pl?gene=HSPA4
MIR325	MicroRNA 325	RNA Gene		16	GC0XM077005	21.53809357	https://www.genecards.org/cgi-bin/carddisp.pl?gene=MIR325
MRTFA	Myocardin Related Transcription Factor A	Protein Coding	Q969V6	48	GC22M069024	21.5125103	https://www.genecards.org/cgi-bin/carddisp.pl?gene=MRTFA
EPHA2	EPH Receptor A2	Protein Coding	P29317	60	GC01M016124	21.49492455	https://www.genecards.org/cgi-bin/carddisp.pl?gene=EPHA2
IL11	Interleukin 11	Protein Coding	P20809	47	GC19M055364	21.48056793	https://www.genecards.org/cgi-bin/carddisp.pl?gene=IL11
HDAC9	Histone Deacetylase 9	Protein Coding	Q9UKV0	56	GC07P018086	21.47889519	https://www.genecards.org/cgi-bin/carddisp.pl?gene=HDAC9
MIR106B	MicroRNA 106b	RNA Gene		24	GC07M103958	21.47735214	https://www.genecards.org/cgi-bin/carddisp.pl?gene=MIR106B
LTA	Lymphotoxin Alpha	Protein Coding	P01374	49	GC06P104096	21.46848297	https://www.genecards.org/cgi-bin/carddisp.pl?gene=LTA
SLC9A3	Solute Carrier Family 9 Member A3	Protein Coding	P48764	55	GC05M000472	21.46826553	https://www.genecards.org/cgi-bin/carddisp.pl?gene=SLC9A3
MIR302D	MicroRNA 302d	RNA Gene		22	GC04M112648	21.45279121	https://www.genecards.org/cgi-bin/carddisp.pl?gene=MIR302D
CHGA	Chromogranin A	Protein Coding	P10645	50	GC14P092962	21.43618011	https://www.genecards.org/cgi-bin/carddisp.pl?gene=CHGA
CXCR1	C-X-C Motif Chemokine Receptor 1	Protein Coding	P25024	50	GC02M218162	21.38651085	https://www.genecards.org/cgi-bin/carddisp.pl?gene=CXCR1
HOXA-AS2	HOXA Cluster Antisense RNA 2	RNA Gene		21	GC07P027107	21.36084366	https://www.genecards.org/cgi-bin/carddisp.pl?gene=HOXA-AS2
SMAD2	SMAD Family Member 2	Protein Coding	Q15796	59	GC18M047809	21.314188	https://www.genecards.org/cgi-bin/carddisp.pl?gene=SMAD2
KAT6A	Lysine Acetyltransferase 6A	Protein Coding	Q92794	53	GC08M041929	21.29449463	https://www.genecards.org/cgi-bin/carddisp.pl?gene=KAT6A
MIR10A	MicroRNA 10a	RNA Gene		24	GC17M048579	21.29172897	https://www.genecards.org/cgi-bin/carddisp.pl?gene=MIR10A
SOX2	SRY-Box Transcription Factor 2	Protein Coding	P48431	52	GC03P181711	21.28154564	https://www.genecards.org/cgi-bin/carddisp.pl?gene=SOX2
CHI3L1	Chitinase 3 Like 1	Protein Coding	P36222	51	GC01M203148	21.27870941	https://www.genecards.org/cgi-bin/carddisp.pl?gene=CHI3L1
SELL	Selectin L	Protein Coding	P14151	49	GC01M169690	21.27137184	https://www.genecards.org/cgi-bin/carddisp.pl?gene=SELL
GSTM3	Glutathione S-Transferase Mu 3	Protein Coding	P21266	53	GC01M109733	21.2523632	https://www.genecards.org/cgi-bin/carddisp.pl?gene=GSTM3
RAC1	Rac Family Small GTPase 1	Protein Coding	P63000	56	GC07P006378	21.20651054	https://www.genecards.org/cgi-bin/carddisp.pl?gene=RAC1
TNFRSF10B	TNF Receptor Superfamily Member 10b	Protein Coding	O14763	57	GC08M023020	21.17656898	https://www.genecards.org/cgi-bin/carddisp.pl?gene=TNFRSF10B
RNASE3	Ribonuclease A Family Member 3	Protein Coding	P12724	46	GC14P020891	21.16480446	https://www.genecards.org/cgi-bin/carddisp.pl?gene=RNASE3
CXCL1	C-X-C Motif Chemokine Ligand 1	Protein Coding	P09341	49	GC04P073869	21.16431808	https://www.genecards.org/cgi-bin/carddisp.pl?gene=CXCL1
IL33	Interleukin 33	Protein Coding	O95760	45	GC09P008195	21.15439415	https://www.genecards.org/cgi-bin/carddisp.pl?gene=IL33
RAD51	RAD51 Recombinase	Protein Coding	Q06609	57	GC15P040694	21.12809563	https://www.genecards.org/cgi-bin/carddisp.pl?gene=RAD51
RXRA	Retinoid X Receptor Alpha	Protein Coding	P19793	56	GC09P134317	21.12400055	https://www.genecards.org/cgi-bin/carddisp.pl?gene=RXRA
PTK2	Protein Tyrosine Kinase 2	Protein Coding	Q05397	54	GC08M140657	21.09851456	https://www.genecards.org/cgi-bin/carddisp.pl?gene=PTK2
CASP1	Caspase 1	Protein Coding	P29466	56	GC11M105025	21.00269699	https://www.genecards.org/cgi-bin/carddisp.pl?gene=CASP1
MUSK	Muscle Associated Receptor Tyrosine Kinase	Protein Coding	O15146	55	GC09P110668	20.9939785	https://www.genecards.org/cgi-bin/carddisp.pl?gene=MUSK
LAMC2	Laminin Subunit Gamma 2	Protein Coding	Q13753	54	GC01P183186	20.9761219	https://www.genecards.org/cgi-bin/carddisp.pl?gene=LAMC2
CXCR2	C-X-C Motif Chemokine Receptor 2	Protein Coding	P25025	58	GC02P218125	20.92921638	https://www.genecards.org/cgi-bin/carddisp.pl?gene=CXCR2
CSF1R	Colony Stimulating Factor 1 Receptor	Protein Coding	P07333	59	GC05M150053	20.92702866	https://www.genecards.org/cgi-bin/carddisp.pl?gene=CSF1R
BMPR2	Bone Morphogenetic Protein Receptor Type 2	Protein Coding	Q13873	57	GC02P202376	20.92671013	https://www.genecards.org/cgi-bin/carddisp.pl?gene=BMPR2
SLC17A5	Solute Carrier Family 17 Member 5	Protein Coding	Q9NRA2	51	GC06M073593	20.92575073	https://www.genecards.org/cgi-bin/carddisp.pl?gene=SLC17A5
ARG1	Arginase 1	Protein Coding	P05089	56	GC06P131473	20.88277435	https://www.genecards.org/cgi-bin/carddisp.pl?gene=ARG1
TKT	Transketolase	Protein Coding	P29401	52	GC03M053224	20.82177353	https://www.genecards.org/cgi-bin/carddisp.pl?gene=TKT
CDKN1C	Cyclin Dependent Kinase Inhibitor 1C	Protein Coding	P49918	52	GC11M008066	20.80116653	https://www.genecards.org/cgi-bin/carddisp.pl?gene=CDKN1C
PLA2G2A	Phospholipase A2 Group IIA	Protein Coding	P14555	53	GC01M019975	20.78193474	https://www.genecards.org/cgi-bin/carddisp.pl?gene=PLA2G2A
PTPRC	Protein Tyrosine Phosphatase Receptor Type C	Protein Coding	P08575	59	GC01P198607	20.75880814	https://www.genecards.org/cgi-bin/carddisp.pl?gene=PTPRC
XDH	Xanthine Dehydrogenase	Protein Coding	P47989	54	GC02M031334	20.74486923	https://www.genecards.org/cgi-bin/carddisp.pl?gene=XDH
KRT5	Keratin 5	Protein Coding	P13647	53	GC12M052514	20.74197197	https://www.genecards.org/cgi-bin/carddisp.pl?gene=KRT5
FOXM1	Forkhead Box M1	Protein Coding	Q08050	50	GC12M002857	20.73082161	https://www.genecards.org/cgi-bin/carddisp.pl?gene=FOXM1
SLPI	Secretory Leukocyte Peptidase Inhibitor	Protein Coding	P03973	47	GC20M045252	20.72371674	https://www.genecards.org/cgi-bin/carddisp.pl?gene=SLPI
CCR2	C-C Motif Chemokine Receptor 2	Protein Coding	P41597	51	GC03P051152	20.7169323	https://www.genecards.org/cgi-bin/carddisp.pl?gene=CCR2
PECAM1	Platelet And Endothelial Cell Adhesion Molecule 1	Protein Coding	P16284	48	GC17M064319	20.69483948	https://www.genecards.org/cgi-bin/carddisp.pl?gene=PECAM1
IKBKB	Inhibitor Of Nuclear Factor Kappa B Kinase Subunit Beta	Protein Coding	O14920	61	GC08P042271	20.65174866	https://www.genecards.org/cgi-bin/carddisp.pl?gene=IKBKB
VDR	Vitamin D Receptor	Protein Coding	P11473	57	GC12M047841	20.65154839	https://www.genecards.org/cgi-bin/carddisp.pl?gene=VDR
PCNA	Proliferating Cell Nuclear Antigen	Protein Coding	P12004	57	GC20M005114	20.64873886	https://www.genecards.org/cgi-bin/carddisp.pl?gene=PCNA
STAT5A	Signal Transducer And Activator Of Transcription 5A	Protein Coding	P42229	54	GC17P042287	20.58722496	https://www.genecards.org/cgi-bin/carddisp.pl?gene=STAT5A
GLI1	GLI Family Zinc Finger 1	Protein Coding	P08151	56	GC12P058191	20.58579445	https://www.genecards.org/cgi-bin/carddisp.pl?gene=GLI1
IGF2	Insulin Like Growth Factor 2	Protein Coding	P01344	56	GC11M008042	20.57461739	https://www.genecards.org/cgi-bin/carddisp.pl?gene=IGF2
LIG4	DNA Ligase 4	Protein Coding	P49917	54	GC13M108207	20.53952408	https://www.genecards.org/cgi-bin/carddisp.pl?gene=LIG4
PDPN	Podoplanin	Protein Coding	Q86YL7	48	GC01P013583	20.51210022	https://www.genecards.org/cgi-bin/carddisp.pl?gene=PDPN
MIR493HG	MIR493 Cluster Host Gene	RNA Gene		14	GC14P112754	20.50026512	https://www.genecards.org/cgi-bin/carddisp.pl?gene=MIR493HG
BSG	Basigin (Ok Blood Group)	Protein Coding	P35613	51	GC19P000571	20.4932518	https://www.genecards.org/cgi-bin/carddisp.pl?gene=BSG
DNMT3B	DNA Methyltransferase 3 Beta	Protein Coding	Q9UBC3	57	GC20P032762	20.48810577	https://www.genecards.org/cgi-bin/carddisp.pl?gene=DNMT3B
HDAC1	Histone Deacetylase 1	Protein Coding	Q13547	57	GC01P032292	20.47682571	https://www.genecards.org/cgi-bin/carddisp.pl?gene=HDAC1
MMP8	Matrix Metallopeptidase 8	Protein Coding	P22894	54	GC11M109975	20.47591209	https://www.genecards.org/cgi-bin/carddisp.pl?gene=MMP8
H2AC18	H2A Clustered Histone 18	Protein Coding	Q6FI13	36	GC01M155818	20.4743576	https://www.genecards.org/cgi-bin/carddisp.pl?gene=H2AC18
HSPA1A	Heat Shock Protein Family A (Hsp70) Member 1A	Protein Coding	P0DMV8	53	GC06P104117	20.45831871	https://www.genecards.org/cgi-bin/carddisp.pl?gene=HSPA1A
PRKCA	Protein Kinase C Alpha	Protein Coding	P17252	57	GC17P066302	20.4214592	https://www.genecards.org/cgi-bin/carddisp.pl?gene=PRKCA
ENSG00000276919		RNA Gene		10	GC14P112169	20.4103508	https://www.genecards.org/cgi-bin/carddisp.pl?gene=ENSG00000276919
FLNA	Filamin A	Protein Coding	P21333	55	GC0XM154348	20.37238693	https://www.genecards.org/cgi-bin/carddisp.pl?gene=FLNA
GDF15	Growth Differentiation Factor 15	Protein Coding	Q99988	49	GC19P082847	20.36844254	https://www.genecards.org/cgi-bin/carddisp.pl?gene=GDF15
PIK3CD	Phosphatidylinositol-4,5-Bisphosphate 3-Kinase Catalytic Subunit Delta	Protein Coding	O00329	60	GC01P009628	20.36288643	https://www.genecards.org/cgi-bin/carddisp.pl?gene=PIK3CD
THY1	Thy-1 Cell Surface Antigen	Protein Coding	P04216	49	GC11M119424	20.33615112	https://www.genecards.org/cgi-bin/carddisp.pl?gene=THY1
SPINK1	Serine Peptidase Inhibitor Kazal Type 1	Protein Coding	P00995	48	GC05M147825	20.29007721	https://www.genecards.org/cgi-bin/carddisp.pl?gene=SPINK1
HLA-C	Major Histocompatibility Complex, Class I, C	Protein Coding	P10321	50	GC06M080880	20.27618027	https://www.genecards.org/cgi-bin/carddisp.pl?gene=HLA-C
IGFBP7	Insulin Like Growth Factor Binding Protein 7	Protein Coding	Q16270	53	GC04M057030	20.27425385	https://www.genecards.org/cgi-bin/carddisp.pl?gene=IGFBP7
TGFA	Transforming Growth Factor Alpha	Protein Coding	P01135	53	GC02M070447	20.20589638	https://www.genecards.org/cgi-bin/carddisp.pl?gene=TGFA
MIR7-3HG	MIR7-3 Host Gene	RNA Gene	Q8N6C7	29	GC19P006171	20.19091225	https://www.genecards.org/cgi-bin/carddisp.pl?gene=MIR7-3HG
HSPB1	Heat Shock Protein Family B (Small) Member 1	Protein Coding	P04792	58	GC07P076302	20.18840599	https://www.genecards.org/cgi-bin/carddisp.pl?gene=HSPB1
MBP	Myelin Basic Protein	Protein Coding	P02686	51	GC18M076978	20.18429184	https://www.genecards.org/cgi-bin/carddisp.pl?gene=MBP
ITGA2B	Integrin Subunit Alpha 2b	Protein Coding	P08514	58	GC17M060995	20.16864586	https://www.genecards.org/cgi-bin/carddisp.pl?gene=ITGA2B
ICOSLG	Inducible T Cell Costimulator Ligand	Protein Coding	O75144	48	GC21M044222	20.1593647	https://www.genecards.org/cgi-bin/carddisp.pl?gene=ICOSLG
PTK2B	Protein Tyrosine Kinase 2 Beta	Protein Coding	Q14289	56	GC08P027311	20.13718987	https://www.genecards.org/cgi-bin/carddisp.pl?gene=PTK2B
S100B	S100 Calcium Binding Protein B	Protein Coding	P04271	51	GC21M052331	20.11037445	https://www.genecards.org/cgi-bin/carddisp.pl?gene=S100B
POMC	Proopiomelanocortin	Protein Coding	P01189	54	GC02M025160	20.0899334	https://www.genecards.org/cgi-bin/carddisp.pl?gene=POMC
CHKA	Choline Kinase Alpha	Protein Coding	P35790	50	GC11M068052	20.035923	https://www.genecards.org/cgi-bin/carddisp.pl?gene=CHKA
NOS1	Nitric Oxide Synthase 1	Protein Coding	P29475	56	GC12M117208	20.01962662	https://www.genecards.org/cgi-bin/carddisp.pl?gene=NOS1
PMS2	PMS1 Homolog 2, Mismatch Repair System Component	Protein Coding	P54278	56	GC07M005973	20.01612091	https://www.genecards.org/cgi-bin/carddisp.pl?gene=PMS2
AURKA	Aurora Kinase A	Protein Coding	O14965	58	GC20M056370	20.01336861	https://www.genecards.org/cgi-bin/carddisp.pl?gene=AURKA
BIRC3	Baculoviral IAP Repeat Containing 3	Protein Coding	Q13489	53	GC11P102317	20.00697136	https://www.genecards.org/cgi-bin/carddisp.pl?gene=BIRC3
ABCC2	ATP Binding Cassette Subfamily C Member 2	Protein Coding	Q92887	54	GC10P099782	20.00633621	https://www.genecards.org/cgi-bin/carddisp.pl?gene=ABCC2
CCNA2	Cyclin A2	Protein Coding	P20248	52	GC04M121816	19.99809456	https://www.genecards.org/cgi-bin/carddisp.pl?gene=CCNA2
GCLC	Glutamate-Cysteine Ligase Catalytic Subunit	Protein Coding	P48506	52	GC06M053497	19.97224236	https://www.genecards.org/cgi-bin/carddisp.pl?gene=GCLC
E2F1	E2F Transcription Factor 1	Protein Coding	Q01094	50	GC20M033675	19.96894836	https://www.genecards.org/cgi-bin/carddisp.pl?gene=E2F1
ENSG00000277577		RNA Gene		6	GC0XM073831	19.9496727	https://www.genecards.org/cgi-bin/carddisp.pl?gene=ENSG00000277577
PROM1	Prominin 1	Protein Coding	O43490	53	GC04M015965	19.93056488	https://www.genecards.org/cgi-bin/carddisp.pl?gene=PROM1
COL3A1	Collagen Type III Alpha 1 Chain	Protein Coding	P02461	54	GC02P188974	19.9287014	https://www.genecards.org/cgi-bin/carddisp.pl?gene=COL3A1
RUNX3	RUNX Family Transcription Factor 3	Protein Coding	Q13761	50	GC01M024899	19.8960743	https://www.genecards.org/cgi-bin/carddisp.pl?gene=RUNX3
MIR483	MicroRNA 483	RNA Gene		22	GC11M008045	19.8907814	https://www.genecards.org/cgi-bin/carddisp.pl?gene=MIR483
MGMT	O-6-Methylguanine-DNA Methyltransferase	Protein Coding	P16455	56	GC10P129467	19.87958336	https://www.genecards.org/cgi-bin/carddisp.pl?gene=MGMT
CR1	Complement C3b/C4b Receptor 1 (Knops Blood Group)	Protein Coding	P17927	51	GC01P207496	19.87707901	https://www.genecards.org/cgi-bin/carddisp.pl?gene=CR1
NABP1	Nucleic Acid Binding Protein 1	Protein Coding	Q96AH0	40	GC02P191678	19.87639618	https://www.genecards.org/cgi-bin/carddisp.pl?gene=NABP1
PLA2G6	Phospholipase A2 Group VI	Protein Coding	O60733	54	GC22M069811	19.84673309	https://www.genecards.org/cgi-bin/carddisp.pl?gene=PLA2G6
IFNB1	Interferon Beta 1	Protein Coding	P01574	49	GC09M021077	19.83712769	https://www.genecards.org/cgi-bin/carddisp.pl?gene=IFNB1
TLR5	Toll Like Receptor 5	Protein Coding	O60602	53	GC01M223109	19.79862404	https://www.genecards.org/cgi-bin/carddisp.pl?gene=TLR5
IGFBP3	Insulin Like Growth Factor Binding Protein 3	Protein Coding	P17936	53	GC07M045912	19.78905487	https://www.genecards.org/cgi-bin/carddisp.pl?gene=IGFBP3
IGFBP2	Insulin Like Growth Factor Binding Protein 2	Protein Coding	P18065	50	GC02P216632	19.78840256	https://www.genecards.org/cgi-bin/carddisp.pl?gene=IGFBP2
MIR125B1	MicroRNA 125b-1	RNA Gene		24	GC11M122100	19.76781464	https://www.genecards.org/cgi-bin/carddisp.pl?gene=MIR125B1
LMNA	Lamin A/C	Protein Coding	P02545	57	GC01P156082	19.75471878	https://www.genecards.org/cgi-bin/carddisp.pl?gene=LMNA
TNNI3	Troponin I3, Cardiac Type	Protein Coding	P19429	55	GC19M055151	19.74994278	https://www.genecards.org/cgi-bin/carddisp.pl?gene=TNNI3
AXL	AXL Receptor Tyrosine Kinase	Protein Coding	P30530	58	GC19P041219	19.73015022	https://www.genecards.org/cgi-bin/carddisp.pl?gene=AXL
LARS1	Leucyl-TRNA Synthetase 1	Protein Coding	Q9P2J5	52	GC05M146114	19.67715836	https://www.genecards.org/cgi-bin/carddisp.pl?gene=LARS1
SLC11A1	Solute Carrier Family 11 Member 1	Protein Coding	P49279	53	GC02P218382	19.66685295	https://www.genecards.org/cgi-bin/carddisp.pl?gene=SLC11A1
MIR127	MicroRNA 127	RNA Gene		24	GC14P112022	19.66611671	https://www.genecards.org/cgi-bin/carddisp.pl?gene=MIR127
CLU	Clusterin	Protein Coding	P10909	54	GC08M027596	19.66181183	https://www.genecards.org/cgi-bin/carddisp.pl?gene=CLU
GDNF	Glial Cell Derived Neurotrophic Factor	Protein Coding	P39905	56	GC05M037812	19.64726257	https://www.genecards.org/cgi-bin/carddisp.pl?gene=GDNF
MIR452	MicroRNA 452	RNA Gene		18	GC0XM151959	19.64418793	https://www.genecards.org/cgi-bin/carddisp.pl?gene=MIR452
PIK3CB	Phosphatidylinositol-4,5-Bisphosphate 3-Kinase Catalytic Subunit Beta	Protein Coding	P42338	54	GC03M138652	19.64326286	https://www.genecards.org/cgi-bin/carddisp.pl?gene=PIK3CB
CRLF2	Cytokine Receptor Like Factor 2	Protein Coding	Q9HC73	45	GC0XM001190	19.62687492	https://www.genecards.org/cgi-bin/carddisp.pl?gene=CRLF2
CCR3	C-C Motif Chemokine Receptor 3	Protein Coding	P51677	52	GC03P051148	19.62439728	https://www.genecards.org/cgi-bin/carddisp.pl?gene=CCR3
TLR9	Toll Like Receptor 9	Protein Coding	Q9NR96	52	GC03M052595	19.62305069	https://www.genecards.org/cgi-bin/carddisp.pl?gene=TLR9
NME1	NME/NM23 Nucleoside Diphosphate Kinase 1	Protein Coding	P15531	52	GC17P078654	19.61437607	https://www.genecards.org/cgi-bin/carddisp.pl?gene=NME1
ADA2	Adenosine Deaminase 2	Protein Coding	Q9NZK5	48	GC22M017262	19.57610512	https://www.genecards.org/cgi-bin/carddisp.pl?gene=ADA2
ADORA2A	Adenosine A2a Receptor	Protein Coding	P29274	53	GC22P024417	19.57384491	https://www.genecards.org/cgi-bin/carddisp.pl?gene=ADORA2A
ANXA2	Annexin A2	Protein Coding	P07355	54	GC15M060347	19.56303024	https://www.genecards.org/cgi-bin/carddisp.pl?gene=ANXA2
CADM1	Cell Adhesion Molecule 1	Protein Coding	Q9BY67	51	GC11M115169	19.55168915	https://www.genecards.org/cgi-bin/carddisp.pl?gene=CADM1
APEX1	Apurinic/Apyrimidinic Endodeoxyribonuclease 1	Protein Coding	P27695	52	GC14P020455	19.54803658	https://www.genecards.org/cgi-bin/carddisp.pl?gene=APEX1
OGG1	8-Oxoguanine DNA Glycosylase	Protein Coding	O15527	54	GC03P014579	19.53690147	https://www.genecards.org/cgi-bin/carddisp.pl?gene=OGG1
APOA1	Apolipoprotein A1	Protein Coding	P02647	57	GC11M116835	19.48139381	https://www.genecards.org/cgi-bin/carddisp.pl?gene=APOA1
CPOX	Coproporphyrinogen Oxidase	Protein Coding	P36551	50	GC03M098576	19.47094727	https://www.genecards.org/cgi-bin/carddisp.pl?gene=CPOX
MLLT3	MLLT3 Super Elongation Complex Subunit	Protein Coding	P42568	46	GC09M020341	19.43367004	https://www.genecards.org/cgi-bin/carddisp.pl?gene=MLLT3
GHRL	Ghrelin And Obestatin Prepropeptide	Protein Coding	Q9UBU3	48	GC03M010285	19.43225098	https://www.genecards.org/cgi-bin/carddisp.pl?gene=GHRL
SLC2A9	Solute Carrier Family 2 Member 9	Protein Coding	Q9NRM0	52	GC04M009772	19.43045235	https://www.genecards.org/cgi-bin/carddisp.pl?gene=SLC2A9
GSK3B	Glycogen Synthase Kinase 3 Beta	Protein Coding	P49841	57	GC03M119821	19.43037796	https://www.genecards.org/cgi-bin/carddisp.pl?gene=GSK3B
BAD	BCL2 Associated Agonist Of Cell Death	Protein Coding	Q92934	50	GC11M109178	19.41850281	https://www.genecards.org/cgi-bin/carddisp.pl?gene=BAD
FOXF1	Forkhead Box F1	Protein Coding	Q12946	48	GC16P086510	19.41439438	https://www.genecards.org/cgi-bin/carddisp.pl?gene=FOXF1
TRB	T Cell Receptor Beta Locus	Protein Coding	P0DSE2	24	GC07P153238	19.39863968	https://www.genecards.org/cgi-bin/carddisp.pl?gene=TRB
MIR149	MicroRNA 149	RNA Gene		25	GC02P240456	19.39739609	https://www.genecards.org/cgi-bin/carddisp.pl?gene=MIR149
IL2RB	Interleukin 2 Receptor Subunit Beta	Protein Coding	P14784	57	GC22M068173	19.37923431	https://www.genecards.org/cgi-bin/carddisp.pl?gene=IL2RB
HSPG2	Heparan Sulfate Proteoglycan 2	Protein Coding	P98160	54	GC01M021822	19.36086082	https://www.genecards.org/cgi-bin/carddisp.pl?gene=HSPG2
MEN1	Menin 1	Protein Coding	O00255	51	GC11M064803	19.35203552	https://www.genecards.org/cgi-bin/carddisp.pl?gene=MEN1
ADIPOQ	Adiponectin, C1Q And Collagen Domain Containing	Protein Coding	Q15848	52	GC03P186842	19.34109688	https://www.genecards.org/cgi-bin/carddisp.pl?gene=ADIPOQ
CDH2	Cadherin 2	Protein Coding	P19022	58	GC18M030290	19.30723	https://www.genecards.org/cgi-bin/carddisp.pl?gene=CDH2
STING1	Stimulator Of Interferon Response CGAMP Interactor 1	Protein Coding	Q86WV6	48	GC05M139483	19.30426979	https://www.genecards.org/cgi-bin/carddisp.pl?gene=STING1
MIR378A	MicroRNA 378a	RNA Gene		24	GC05P149732	19.28034401	https://www.genecards.org/cgi-bin/carddisp.pl?gene=MIR378A
MIR30B	MicroRNA 30b	RNA Gene		24	GC08M134800	19.26380539	https://www.genecards.org/cgi-bin/carddisp.pl?gene=MIR30B
TNNT2	Troponin T2, Cardiac Type	Protein Coding	P45379	54	GC01M201359	19.25933266	https://www.genecards.org/cgi-bin/carddisp.pl?gene=TNNT2
DGKE	Diacylglycerol Kinase Epsilon	Protein Coding	P52429	53	GC17P056834	19.24446678	https://www.genecards.org/cgi-bin/carddisp.pl?gene=DGKE
SLC6A4	Solute Carrier Family 6 Member 4	Protein Coding	P31645	54	GC17M030194	19.19750404	https://www.genecards.org/cgi-bin/carddisp.pl?gene=SLC6A4
CDKN3	Cyclin Dependent Kinase Inhibitor 3	Protein Coding	Q16667	48	GC14P054398	19.18614197	https://www.genecards.org/cgi-bin/carddisp.pl?gene=CDKN3
PTPN22	Protein Tyrosine Phosphatase Non-Receptor Type 22	Protein Coding	Q9Y2R2	53	GC01M113813	19.14996338	https://www.genecards.org/cgi-bin/carddisp.pl?gene=PTPN22
PPARA	Peroxisome Proliferator Activated Receptor Alpha	Protein Coding	Q07869	51	GC22P046150	19.14974594	https://www.genecards.org/cgi-bin/carddisp.pl?gene=PPARA
KDM4C	Lysine Demethylase 4C	Protein Coding	Q9H3R0	49	GC09P006720	19.13363075	https://www.genecards.org/cgi-bin/carddisp.pl?gene=KDM4C
PTHLH	Parathyroid Hormone Like Hormone	Protein Coding	P12272	53	GC12M027959	19.10728073	https://www.genecards.org/cgi-bin/carddisp.pl?gene=PTHLH
CX3CR1	C-X3-C Motif Chemokine Receptor 1	Protein Coding	P49238	49	GC03M039279	19.09831429	https://www.genecards.org/cgi-bin/carddisp.pl?gene=CX3CR1
COL5A1	Collagen Type V Alpha 1 Chain	Protein Coding	P20908	54	GC09P134641	19.07279968	https://www.genecards.org/cgi-bin/carddisp.pl?gene=COL5A1
KRT7	Keratin 7	Protein Coding	P08729	48	GC12P052232	19.07099724	https://www.genecards.org/cgi-bin/carddisp.pl?gene=KRT7
CXCL9	C-X-C Motif Chemokine Ligand 9	Protein Coding	Q07325	45	GC04M076001	19.05537796	https://www.genecards.org/cgi-bin/carddisp.pl?gene=CXCL9
ADAM17	ADAM Metallopeptidase Domain 17	Protein Coding	P78536	57	GC02M009488	19.02131271	https://www.genecards.org/cgi-bin/carddisp.pl?gene=ADAM17
KRT8	Keratin 8	Protein Coding	P05787	53	GC12M052897	18.98736954	https://www.genecards.org/cgi-bin/carddisp.pl?gene=KRT8
XRCC3	X-Ray Repair Cross Complementing 3	Protein Coding	O43542	49	GC14M103697	18.98295212	https://www.genecards.org/cgi-bin/carddisp.pl?gene=XRCC3
HSPA5	Heat Shock Protein Family A (Hsp70) Member 5	Protein Coding	P11021	56	GC09M125234	18.97325134	https://www.genecards.org/cgi-bin/carddisp.pl?gene=HSPA5
SNAI1	Snail Family Transcriptional Repressor 1	Protein Coding	O95863	50	GC20P049982	18.93980217	https://www.genecards.org/cgi-bin/carddisp.pl?gene=SNAI1
BAP1	BRCA1 Associated Protein 1	Protein Coding	Q92560	54	GC03M052401	18.91721725	https://www.genecards.org/cgi-bin/carddisp.pl?gene=BAP1
MIR409	MicroRNA 409	RNA Gene		21	GC14P112746	18.88191032	https://www.genecards.org/cgi-bin/carddisp.pl?gene=MIR409
IREB2	Iron Responsive Element Binding Protein 2	Protein Coding	P48200	51	GC15P078437	18.87191391	https://www.genecards.org/cgi-bin/carddisp.pl?gene=IREB2
STAT6	Signal Transducer And Activator Of Transcription 6	Protein Coding	P42226	57	GC12M057095	18.86461639	https://www.genecards.org/cgi-bin/carddisp.pl?gene=STAT6
MMP7	Matrix Metallopeptidase 7	Protein Coding	P09237	54	GC11M109974	18.85058403	https://www.genecards.org/cgi-bin/carddisp.pl?gene=MMP7
DEK	DEK Proto-Oncogene	Protein Coding	P35659	47	GC06M018224	18.81015205	https://www.genecards.org/cgi-bin/carddisp.pl?gene=DEK
CYP1A2	Cytochrome P450 Family 1 Subfamily A Member 2	Protein Coding	P05177	52	GC15P074748	18.80501556	https://www.genecards.org/cgi-bin/carddisp.pl?gene=CYP1A2
MIR196A1	MicroRNA 196a-1	RNA Gene		24	GC17M048632	18.80344963	https://www.genecards.org/cgi-bin/carddisp.pl?gene=MIR196A1
MYCL	MYCL Proto-Oncogene, BHLH Transcription Factor	Protein Coding	P12524	45	GC01M039895	18.79286766	https://www.genecards.org/cgi-bin/carddisp.pl?gene=MYCL
RBP4	Retinol Binding Protein 4	Protein Coding	P02753	52	GC10M093591	18.78590012	https://www.genecards.org/cgi-bin/carddisp.pl?gene=RBP4
MIR20B	MicroRNA 20b	RNA Gene		17	GC0XM134377	18.76902771	https://www.genecards.org/cgi-bin/carddisp.pl?gene=MIR20B
CYTOR	Cytoskeleton Regulator RNA	RNA Gene		25	GC02P088529	18.76818848	https://www.genecards.org/cgi-bin/carddisp.pl?gene=CYTOR
NSMCE3	NSE3 Homolog, SMC5-SMC6 Complex Component	Protein Coding	Q96MG7	44	GC15M029839	18.76350403	https://www.genecards.org/cgi-bin/carddisp.pl?gene=NSMCE3
MIR92A1	MicroRNA 92a-1	RNA Gene		22	GC13P091616	18.73769379	https://www.genecards.org/cgi-bin/carddisp.pl?gene=MIR92A1
CCL4	C-C Motif Chemokine Ligand 4	Protein Coding	P13236	46	GC17P036103	18.72542572	https://www.genecards.org/cgi-bin/carddisp.pl?gene=CCL4
DKC1	Dyskerin Pseudouridine Synthase 1	Protein Coding	O60832	53	GC0XP154762	18.68766022	https://www.genecards.org/cgi-bin/carddisp.pl?gene=DKC1
DRD2	Dopamine Receptor D2	Protein Coding	P14416	56	GC11M113409	18.66375732	https://www.genecards.org/cgi-bin/carddisp.pl?gene=DRD2
CHAT	Choline O-Acetyltransferase	Protein Coding	P28329	55	GC10P049609	18.65474319	https://www.genecards.org/cgi-bin/carddisp.pl?gene=CHAT
BCL2L11	BCL2 Like 11	Protein Coding	O43521	52	GC02P111119	18.65379906	https://www.genecards.org/cgi-bin/carddisp.pl?gene=BCL2L11
MIR29B1	MicroRNA 29b-1	RNA Gene		24	GC07M130877	18.63111687	https://www.genecards.org/cgi-bin/carddisp.pl?gene=MIR29B1
MAP2K2	Mitogen-Activated Protein Kinase Kinase 2	Protein Coding	P36507	61	GC19M004090	18.54103851	https://www.genecards.org/cgi-bin/carddisp.pl?gene=MAP2K2
SOCS3	Suppressor Of Cytokine Signaling 3	Protein Coding	O14543	50	GC17M078356	18.51733017	https://www.genecards.org/cgi-bin/carddisp.pl?gene=SOCS3
ADM	Adrenomedullin	Protein Coding	P35318	52	GC11P010304	18.48600006	https://www.genecards.org/cgi-bin/carddisp.pl?gene=ADM
NTRK2	Neurotrophic Receptor Tyrosine Kinase 2	Protein Coding	Q16620	60	GC09P084668	18.4742012	https://www.genecards.org/cgi-bin/carddisp.pl?gene=NTRK2
CHEK1	Checkpoint Kinase 1	Protein Coding	O14757	57	GC11P125625	18.44137955	https://www.genecards.org/cgi-bin/carddisp.pl?gene=CHEK1
CCNB1	Cyclin B1	Protein Coding	P14635	53	GC05P069167	18.43091583	https://www.genecards.org/cgi-bin/carddisp.pl?gene=CCNB1
MIR10B	MicroRNA 10b	RNA Gene		25	GC02P176150	18.42624283	https://www.genecards.org/cgi-bin/carddisp.pl?gene=MIR10B
SLC19A1	Solute Carrier Family 19 Member 1	Protein Coding	P41440	53	GC21M045493	18.41302299	https://www.genecards.org/cgi-bin/carddisp.pl?gene=SLC19A1
HSPA8	Heat Shock Protein Family A (Hsp70) Member 8	Protein Coding	P11142	56	GC11M123057	18.39973831	https://www.genecards.org/cgi-bin/carddisp.pl?gene=HSPA8
TMPRSS2	Transmembrane Serine Protease 2	Protein Coding	O15393	54	GC21M041464	18.34143639	https://www.genecards.org/cgi-bin/carddisp.pl?gene=TMPRSS2
PLA2G7	Phospholipase A2 Group VII	Protein Coding	Q13093	57	GC06M046704	18.33695221	https://www.genecards.org/cgi-bin/carddisp.pl?gene=PLA2G7
ACHE	Acetylcholinesterase (Cartwright Blood Group)	Protein Coding	P22303	53	GC07M100889	18.32138634	https://www.genecards.org/cgi-bin/carddisp.pl?gene=ACHE
SPI1	Spi-1 Proto-Oncogene	Protein Coding	P17947	50	GC11M108878	18.28179741	https://www.genecards.org/cgi-bin/carddisp.pl?gene=SPI1
FLT4	Fms Related Receptor Tyrosine Kinase 4	Protein Coding	P35916	59	GC05M182184	18.27350616	https://www.genecards.org/cgi-bin/carddisp.pl?gene=FLT4
ALDOA	Aldolase, Fructose-Bisphosphate A	Protein Coding	P04075	55	GC16P030064	18.26732826	https://www.genecards.org/cgi-bin/carddisp.pl?gene=ALDOA
MIR148B	MicroRNA 148b	RNA Gene		24	GC12P054337	18.26591873	https://www.genecards.org/cgi-bin/carddisp.pl?gene=MIR148B
GLI2	GLI Family Zinc Finger 2	Protein Coding	P10070	56	GC02P120735	18.24266815	https://www.genecards.org/cgi-bin/carddisp.pl?gene=GLI2
HBG2	Hemoglobin Subunit Gamma 2	Protein Coding	P69892	48	GC11M008315	18.22419739	https://www.genecards.org/cgi-bin/carddisp.pl?gene=HBG2
TRAF6	TNF Receptor Associated Factor 6	Protein Coding	Q9Y4K3	53	GC11M036467	18.18202019	https://www.genecards.org/cgi-bin/carddisp.pl?gene=TRAF6
MIR423	MicroRNA 423	RNA Gene		21	GC17P030117	18.16483688	https://www.genecards.org/cgi-bin/carddisp.pl?gene=MIR423
GSN	Gelsolin	Protein Coding	P06396	56	GC09P121201	18.13864708	https://www.genecards.org/cgi-bin/carddisp.pl?gene=GSN
POSTN	Periostin	Protein Coding	Q15063	49	GC13M037562	18.12973022	https://www.genecards.org/cgi-bin/carddisp.pl?gene=POSTN
NRP1	Neuropilin 1	Protein Coding	O14786	54	GC10M033177	18.12748528	https://www.genecards.org/cgi-bin/carddisp.pl?gene=NRP1
SAMD9L	Sterile Alpha Motif Domain Containing 9 Like	Protein Coding	Q8IVG5	44	GC07M093130	18.1247654	https://www.genecards.org/cgi-bin/carddisp.pl?gene=SAMD9L
GATA3	GATA Binding Protein 3	Protein Coding	P23771	56	GC10P008045	18.12259293	https://www.genecards.org/cgi-bin/carddisp.pl?gene=GATA3
BMP4	Bone Morphogenetic Protein 4	Protein Coding	P12644	56	GC14M053949	18.11619568	https://www.genecards.org/cgi-bin/carddisp.pl?gene=BMP4
CD80	CD80 Molecule	Protein Coding	P33681	50	GC03M119524	18.09485054	https://www.genecards.org/cgi-bin/carddisp.pl?gene=CD80
MT-ND1	Mitochondrially Encoded NADH:Ubiquinone Oxidoreductase Core Subunit 1	Protein Coding	P03886	36	GCMTP003309	18.08267784	https://www.genecards.org/cgi-bin/carddisp.pl?gene=MT-ND1
SCGB3A2	Secretoglobin Family 3A Member 2	Protein Coding	Q96PL1	44	GC05P147870	18.08209229	https://www.genecards.org/cgi-bin/carddisp.pl?gene=SCGB3A2
FOXO1	Forkhead Box O1	Protein Coding	Q12778	58	GC13M040555	18.07785606	https://www.genecards.org/cgi-bin/carddisp.pl?gene=FOXO1
CTSG	Cathepsin G	Protein Coding	P08311	52	GC14M024573	18.03710556	https://www.genecards.org/cgi-bin/carddisp.pl?gene=CTSG
MYO18B	Myosin XVIIIB	Protein Coding	Q8IUG5	44	GC22P025742	18.01763725	https://www.genecards.org/cgi-bin/carddisp.pl?gene=MYO18B
CD19	CD19 Molecule	Protein Coding	P15391	58	GC16P046954	17.99776649	https://www.genecards.org/cgi-bin/carddisp.pl?gene=CD19
HDAC2	Histone Deacetylase 2	Protein Coding	Q92769	59	GC06M113933	17.99674606	https://www.genecards.org/cgi-bin/carddisp.pl?gene=HDAC2
CD28	CD28 Molecule	Protein Coding	P10747	54	GC02P203706	17.99064445	https://www.genecards.org/cgi-bin/carddisp.pl?gene=CD28
SNORD118	Small Nucleolar RNA, C/D Box 118	RNA Gene		22	GC17M013550	17.988657	https://www.genecards.org/cgi-bin/carddisp.pl?gene=SNORD118
ESR2	Estrogen Receptor 2	Protein Coding	Q92731	56	GC14M064084	17.98348236	https://www.genecards.org/cgi-bin/carddisp.pl?gene=ESR2
RASA1	RAS P21 Protein Activator 1	Protein Coding	P20936	53	GC05P087267	17.9670887	https://www.genecards.org/cgi-bin/carddisp.pl?gene=RASA1
PTGS1	Prostaglandin-Endoperoxide Synthase 1	Protein Coding	P23219	53	GC09P122370	17.95863724	https://www.genecards.org/cgi-bin/carddisp.pl?gene=PTGS1
GPX1	Glutathione Peroxidase 1	Protein Coding	P07203	52	GC03M052428	17.95741653	https://www.genecards.org/cgi-bin/carddisp.pl?gene=GPX1
ITGAL	Integrin Subunit Alpha L	Protein Coding	P20701	53	GC16P030472	17.9513092	https://www.genecards.org/cgi-bin/carddisp.pl?gene=ITGAL
TOP2A	DNA Topoisomerase II Alpha	Protein Coding	P11388	57	GC17M040388	17.9339695	https://www.genecards.org/cgi-bin/carddisp.pl?gene=TOP2A
CD163	CD163 Molecule	Protein Coding	Q86VB7	51	GC12M008547	17.90580177	https://www.genecards.org/cgi-bin/carddisp.pl?gene=CD163
MTAP	Methylthioadenosine Phosphorylase	Protein Coding	Q13126	56	GC09P021806	17.88798141	https://www.genecards.org/cgi-bin/carddisp.pl?gene=MTAP
SYP	Synaptophysin	Protein Coding	P08247	53	GC0XM049187	17.84542656	https://www.genecards.org/cgi-bin/carddisp.pl?gene=SYP
APAF1	Apoptotic Peptidase Activating Factor 1	Protein Coding	O14727	54	GC12P098645	17.84416199	https://www.genecards.org/cgi-bin/carddisp.pl?gene=APAF1
SMAD7	SMAD Family Member 7	Protein Coding	O15105	50	GC18M048919	17.83131981	https://www.genecards.org/cgi-bin/carddisp.pl?gene=SMAD7
BPIFA1	BPI Fold Containing Family A Member 1	Protein Coding	Q9NP55	42	GC20P033235	17.82156372	https://www.genecards.org/cgi-bin/carddisp.pl?gene=BPIFA1
BIRC2	Baculoviral IAP Repeat Containing 2	Protein Coding	Q13490	54	GC11P102347	17.81569862	https://www.genecards.org/cgi-bin/carddisp.pl?gene=BIRC2
PLK1	Polo Like Kinase 1	Protein Coding	P53350	58	GC16P046733	17.81053162	https://www.genecards.org/cgi-bin/carddisp.pl?gene=PLK1
SCNN1B	Sodium Channel Epithelial 1 Subunit Beta	Protein Coding	P51168	55	GC16P023278	17.7369976	https://www.genecards.org/cgi-bin/carddisp.pl?gene=SCNN1B
BAK1	BCL2 Antagonist/Killer 1	Protein Coding	Q16611	52	GC06M033572	17.72622681	https://www.genecards.org/cgi-bin/carddisp.pl?gene=BAK1
ENSG00000275307		RNA Gene		8	GC22P052209	17.7111702	https://www.genecards.org/cgi-bin/carddisp.pl?gene=ENSG00000275307
ENSG00000276965		RNA Gene		8	GC22P052208	17.7111702	https://www.genecards.org/cgi-bin/carddisp.pl?gene=ENSG00000276965
AVP	Arginine Vasopressin	Protein Coding	P01185	52	GC20M003082	17.70588112	https://www.genecards.org/cgi-bin/carddisp.pl?gene=AVP
XPC	XPC Complex Subunit, DNA Damage Recognition And Repair Factor	Protein Coding	Q01831	53	GC03M023368	17.70435715	https://www.genecards.org/cgi-bin/carddisp.pl?gene=XPC
MIR154	MicroRNA 154	RNA Gene		22	GC14P112726	17.70414352	https://www.genecards.org/cgi-bin/carddisp.pl?gene=MIR154
SARDH	Sarcosine Dehydrogenase	Protein Coding	Q9UL12	50	GC09M133663	17.7010994	https://www.genecards.org/cgi-bin/carddisp.pl?gene=SARDH
NAGLU	N-Acetyl-Alpha-Glucosaminidase	Protein Coding	P54802	50	GC17P078080	17.67937851	https://www.genecards.org/cgi-bin/carddisp.pl?gene=NAGLU
MAPKAPK3	MAPK Activated Protein Kinase 3	Protein Coding	Q16644	56	GC03P050611	17.65501976	https://www.genecards.org/cgi-bin/carddisp.pl?gene=MAPKAPK3
CD33	CD33 Molecule	Protein Coding	P20138	52	GC19P083739	17.6436882	https://www.genecards.org/cgi-bin/carddisp.pl?gene=CD33
DAPK1	Death Associated Protein Kinase 1	Protein Coding	P53355	56	GC09P087497	17.56861687	https://www.genecards.org/cgi-bin/carddisp.pl?gene=DAPK1
TTN	Titin	Protein Coding	Q8WZ42	54	GC02M178525	17.56859016	https://www.genecards.org/cgi-bin/carddisp.pl?gene=TTN
HLA-DPB1	Major Histocompatibility Complex, Class II, DP Beta 1	Protein Coding	P04440	52	GC06P104135	17.51265335	https://www.genecards.org/cgi-bin/carddisp.pl?gene=HLA-DPB1
IL9	Interleukin 9	Protein Coding	P15248	49	GC05M135891	17.49912643	https://www.genecards.org/cgi-bin/carddisp.pl?gene=IL9
LTF	Lactotransferrin	Protein Coding	P02788	52	GC03M046435	17.49508667	https://www.genecards.org/cgi-bin/carddisp.pl?gene=LTF
HLA-DQA1	Major Histocompatibility Complex, Class II, DQ Alpha 1	Protein Coding	P01909	49	GC06P104128	17.49246597	https://www.genecards.org/cgi-bin/carddisp.pl?gene=HLA-DQA1
SLC13A3	Solute Carrier Family 13 Member 3	Protein Coding	Q8WWT9	50	GC20M046557	17.4675312	https://www.genecards.org/cgi-bin/carddisp.pl?gene=SLC13A3
CCND2	Cyclin D2	Protein Coding	P30279	55	GC12P028136	17.46583557	https://www.genecards.org/cgi-bin/carddisp.pl?gene=CCND2
BMI1	BMI1 Proto-Oncogene, Polycomb Ring Finger	Protein Coding	P35226	49	GC10P022326	17.46242142	https://www.genecards.org/cgi-bin/carddisp.pl?gene=BMI1
RPS6KB1	Ribosomal Protein S6 Kinase B1	Protein Coding	P23443	56	GC17P059893	17.45876694	https://www.genecards.org/cgi-bin/carddisp.pl?gene=RPS6KB1
S100A9	S100 Calcium Binding Protein A9	Protein Coding	P06702	50	GC01P153357	17.44351959	https://www.genecards.org/cgi-bin/carddisp.pl?gene=S100A9
EIF2AK2	Eukaryotic Translation Initiation Factor 2 Alpha Kinase 2	Protein Coding	P19525	57	GC02M037099	17.43458748	https://www.genecards.org/cgi-bin/carddisp.pl?gene=EIF2AK2
CFLAR	CASP8 And FADD Like Apoptosis Regulator	Protein Coding	O15519	51	GC02P201341	17.41320801	https://www.genecards.org/cgi-bin/carddisp.pl?gene=CFLAR
ODC1	Ornithine Decarboxylase 1	Protein Coding	P11926	55	GC02M010432	17.40350723	https://www.genecards.org/cgi-bin/carddisp.pl?gene=ODC1
NR1H2	Nuclear Receptor Subfamily 1 Group H Member 2	Protein Coding	P55055	53	GC19P050329	17.39680862	https://www.genecards.org/cgi-bin/carddisp.pl?gene=NR1H2
CTSL	Cathepsin L	Protein Coding	P07711	54	GC09P087725	17.37138557	https://www.genecards.org/cgi-bin/carddisp.pl?gene=CTSL
GP1BA	Glycoprotein Ib Platelet Subunit Alpha	Protein Coding	P07359	54	GC17P004932	17.35097694	https://www.genecards.org/cgi-bin/carddisp.pl?gene=GP1BA
RARS1	Arginyl-TRNA Synthetase 1	Protein Coding	P54136	51	GC05P168487	17.2949028	https://www.genecards.org/cgi-bin/carddisp.pl?gene=RARS1
MIR100HG	Mir-100-Let-7a-2-Mir-125b-1 Cluster Host Gene	RNA Gene		22	GC11M122029	17.28604889	https://www.genecards.org/cgi-bin/carddisp.pl?gene=MIR100HG
GRB2	Growth Factor Receptor Bound Protein 2	Protein Coding	P62993	53	GC17M075318	17.2852993	https://www.genecards.org/cgi-bin/carddisp.pl?gene=GRB2
ABCC3	ATP Binding Cassette Subfamily C Member 3	Protein Coding	O15438	52	GC17P050634	17.27931213	https://www.genecards.org/cgi-bin/carddisp.pl?gene=ABCC3
RUNX2	RUNX Family Transcription Factor 2	Protein Coding	Q13950	53	GC06P104322	17.27269173	https://www.genecards.org/cgi-bin/carddisp.pl?gene=RUNX2
GATA6	GATA Binding Protein 6	Protein Coding	Q92908	54	GC18P022169	17.24508858	https://www.genecards.org/cgi-bin/carddisp.pl?gene=GATA6
PRF1	Perforin 1	Protein Coding	P14222	53	GC10M070597	17.12644005	https://www.genecards.org/cgi-bin/carddisp.pl?gene=PRF1
LINC00472	Long Intergenic Non-Protein Coding RNA 472	RNA Gene	Q9H8W2	31	GC06M081464	17.12077522	https://www.genecards.org/cgi-bin/carddisp.pl?gene=LINC00472
PF4	Platelet Factor 4	Protein Coding	P02776	46	GC04M073980	17.10659027	https://www.genecards.org/cgi-bin/carddisp.pl?gene=PF4
STAT2	Signal Transducer And Activator Of Transcription 2	Protein Coding	P52630	55	GC12M056341	17.09486771	https://www.genecards.org/cgi-bin/carddisp.pl?gene=STAT2
TAC1	Tachykinin Precursor 1	Protein Coding	P20366	47	GC07P097734	17.08726311	https://www.genecards.org/cgi-bin/carddisp.pl?gene=TAC1
PRKDC	Protein Kinase, DNA-Activated, Catalytic Subunit	Protein Coding	P78527	57	GC08M047773	17.07997131	https://www.genecards.org/cgi-bin/carddisp.pl?gene=PRKDC
DMBT1	Deleted In Malignant Brain Tumors 1	Protein Coding	Q9UGM3	46	GC10P122560	17.07305527	https://www.genecards.org/cgi-bin/carddisp.pl?gene=DMBT1
MIR375	MicroRNA 375	RNA Gene		23	GC02M219001	17.05427361	https://www.genecards.org/cgi-bin/carddisp.pl?gene=MIR375
SBDS	SBDS Ribosome Maturation Factor	Protein Coding	Q9Y3A5	50	GC07M066987	17.01853371	https://www.genecards.org/cgi-bin/carddisp.pl?gene=SBDS
SAMD9	Sterile Alpha Motif Domain Containing 9	Protein Coding	Q5K651	42	GC07M093099	17.01153946	https://www.genecards.org/cgi-bin/carddisp.pl?gene=SAMD9
MT-CO1	Mitochondrially Encoded Cytochrome C Oxidase I	Protein Coding	P00395	38	GCMTP005906	17.00765991	https://www.genecards.org/cgi-bin/carddisp.pl?gene=MT-CO1
TRD	T Cell Receptor Delta Locus	Protein Coding		14	GC14P038369	16.99822044	https://www.genecards.org/cgi-bin/carddisp.pl?gene=TRD
ITGA5	Integrin Subunit Alpha 5	Protein Coding	P08648	55	GC12M055257	16.969244	https://www.genecards.org/cgi-bin/carddisp.pl?gene=ITGA5
HSPD1	Heat Shock Protein Family D (Hsp60) Member 1	Protein Coding	P10809	56	GC02M197486	16.96892166	https://www.genecards.org/cgi-bin/carddisp.pl?gene=HSPD1
CFTR-AS1	CFTR Antisense RNA 1	RNA Gene		15	GC07M117542	16.96775818	https://www.genecards.org/cgi-bin/carddisp.pl?gene=CFTR-AS1
MIR132	MicroRNA 132	RNA Gene		24	GC17M002049	16.96507835	https://www.genecards.org/cgi-bin/carddisp.pl?gene=MIR132
ATG7	Autophagy Related 7	Protein Coding	O95352	50	GC03P014641	16.95433617	https://www.genecards.org/cgi-bin/carddisp.pl?gene=ATG7
S100A8	S100 Calcium Binding Protein A8	Protein Coding	P05109	49	GC01M156024	16.95356369	https://www.genecards.org/cgi-bin/carddisp.pl?gene=S100A8
ACVRL1	Activin A Receptor Like Type 1	Protein Coding	P37023	57	GC12P051906	16.93987083	https://www.genecards.org/cgi-bin/carddisp.pl?gene=ACVRL1
TAP1	Transporter 1, ATP Binding Cassette Subfamily B Member	Protein Coding	Q03518	55	GC06M080986	16.92224312	https://www.genecards.org/cgi-bin/carddisp.pl?gene=TAP1
POLG2	DNA Polymerase Gamma 2, Accessory Subunit	Protein Coding	Q9UHN1	47	GC17M064477	16.88093948	https://www.genecards.org/cgi-bin/carddisp.pl?gene=POLG2
CD9	CD9 Molecule	Protein Coding	P21926	50	GC12P028152	16.85604668	https://www.genecards.org/cgi-bin/carddisp.pl?gene=CD9
SCNN1A	Sodium Channel Epithelial 1 Subunit Alpha	Protein Coding	P37088	56	GC12M006346	16.85422134	https://www.genecards.org/cgi-bin/carddisp.pl?gene=SCNN1A
LDLR	Low Density Lipoprotein Receptor	Protein Coding	P01130	58	GC19P011212	16.82799721	https://www.genecards.org/cgi-bin/carddisp.pl?gene=LDLR
PRKACA	Protein Kinase CAMP-Activated Catalytic Subunit Alpha	Protein Coding	P17612	59	GC19M015540	16.81008148	https://www.genecards.org/cgi-bin/carddisp.pl?gene=PRKACA
SNHG5	Small Nucleolar RNA Host Gene 5	RNA Gene		24	GC06M085650	16.80969238	https://www.genecards.org/cgi-bin/carddisp.pl?gene=SNHG5
HOXA9	Homeobox A9	Protein Coding	P31269	45	GC07M027162	16.80682564	https://www.genecards.org/cgi-bin/carddisp.pl?gene=HOXA9
DPYD	Dihydropyrimidine Dehydrogenase	Protein Coding	Q12882	58	GC01M097015	16.806036	https://www.genecards.org/cgi-bin/carddisp.pl?gene=DPYD
CD24	CD24 Molecule	Protein Coding	P25063	41	GC06M106969	16.78503036	https://www.genecards.org/cgi-bin/carddisp.pl?gene=CD24
CD47	CD47 Molecule	Protein Coding	Q08722	51	GC03M108043	16.7802639	https://www.genecards.org/cgi-bin/carddisp.pl?gene=CD47
MECP2	Methyl-CpG Binding Protein 2	Protein Coding	P51608	53	GC0XM154021	16.76979446	https://www.genecards.org/cgi-bin/carddisp.pl?gene=MECP2
DIABLO	Diablo IAP-Binding Mitochondrial Protein	Protein Coding	Q9NR28	53	GC12M122876	16.76879883	https://www.genecards.org/cgi-bin/carddisp.pl?gene=DIABLO
ZEB1	Zinc Finger E-Box Binding Homeobox 1	Protein Coding	P37275	56	GC10P031318	16.76509285	https://www.genecards.org/cgi-bin/carddisp.pl?gene=ZEB1
EIF2AK3	Eukaryotic Translation Initiation Factor 2 Alpha Kinase 3	Protein Coding	Q9NZJ5	56	GC02M088556	16.75444794	https://www.genecards.org/cgi-bin/carddisp.pl?gene=EIF2AK3
IL4R	Interleukin 4 Receptor	Protein Coding	P24394	54	GC16P046806	16.73505402	https://www.genecards.org/cgi-bin/carddisp.pl?gene=IL4R
CD55	CD55 Molecule (Cromer Blood Group)	Protein Coding	P08174	56	GC01P207321	16.71611595	https://www.genecards.org/cgi-bin/carddisp.pl?gene=CD55
ITGA2	Integrin Subunit Alpha 2	Protein Coding	P17301	53	GC05P052989	16.69872093	https://www.genecards.org/cgi-bin/carddisp.pl?gene=ITGA2
PPOX	Protoporphyrinogen Oxidase	Protein Coding	P50336	50	GC01P161944	16.67982864	https://www.genecards.org/cgi-bin/carddisp.pl?gene=PPOX
TNFRSF11B	TNF Receptor Superfamily Member 11b	Protein Coding	O00300	54	GC08M118923	16.67742538	https://www.genecards.org/cgi-bin/carddisp.pl?gene=TNFRSF11B
F10	Coagulation Factor X	Protein Coding	P00742	57	GC13P113122	16.66753006	https://www.genecards.org/cgi-bin/carddisp.pl?gene=F10
NCOR1	Nuclear Receptor Corepressor 1	Protein Coding	O75376	50	GC17M016029	16.66148758	https://www.genecards.org/cgi-bin/carddisp.pl?gene=NCOR1
BTK	Bruton Tyrosine Kinase	Protein Coding	Q06187	61	GC0XM101349	16.64731026	https://www.genecards.org/cgi-bin/carddisp.pl?gene=BTK
PBX1	PBX Homeobox 1	Protein Coding	P40424	55	GC01P164524	16.64281654	https://www.genecards.org/cgi-bin/carddisp.pl?gene=PBX1
LOC107133510	Origin Of Replication At HBB	Functional Element		4	GC11P005222	16.63134766	https://www.genecards.org/cgi-bin/carddisp.pl?gene=LOC107133510
CYP1B1	Cytochrome P450 Family 1 Subfamily B Member 1	Protein Coding	Q16678	55	GC02M038066	16.61996078	https://www.genecards.org/cgi-bin/carddisp.pl?gene=CYP1B1
LACTB	Lactamase Beta	Protein Coding	P83111	44	GC15P133882	16.60441399	https://www.genecards.org/cgi-bin/carddisp.pl?gene=LACTB
AGTR2	Angiotensin II Receptor Type 2	Protein Coding	P50052	50	GC0XP116170	16.59551239	https://www.genecards.org/cgi-bin/carddisp.pl?gene=AGTR2
SOD3	Superoxide Dismutase 3	Protein Coding	P08294	49	GC04P024798	16.58186531	https://www.genecards.org/cgi-bin/carddisp.pl?gene=SOD3
CCNA1	Cyclin A1	Protein Coding	P78396	48	GC13P036431	16.57507706	https://www.genecards.org/cgi-bin/carddisp.pl?gene=CCNA1
KCNN4	Potassium Calcium-Activated Channel Subfamily N Member 4	Protein Coding	O15554	54	GC19M079674	16.57407188	https://www.genecards.org/cgi-bin/carddisp.pl?gene=KCNN4
ANXA1	Annexin A1	Protein Coding	P04083	53	GC09P073151	16.55962372	https://www.genecards.org/cgi-bin/carddisp.pl?gene=ANXA1
LIF	LIF Interleukin 6 Family Cytokine	Protein Coding	P15018	50	GC22M030240	16.50694084	https://www.genecards.org/cgi-bin/carddisp.pl?gene=LIF
SET	SET Nuclear Proto-Oncogene	Protein Coding	Q01105	52	GC09P130099	16.49115181	https://www.genecards.org/cgi-bin/carddisp.pl?gene=SET
CCK	Cholecystokinin	Protein Coding	P06307	48	GC03M042274	16.47730446	https://www.genecards.org/cgi-bin/carddisp.pl?gene=CCK
KLF6	KLF Transcription Factor 6	Protein Coding	Q99612	50	GC10M003779	16.4683094	https://www.genecards.org/cgi-bin/carddisp.pl?gene=KLF6
CYBB	Cytochrome B-245 Beta Chain	Protein Coding	P04839	56	GC0XP037780	16.46302223	https://www.genecards.org/cgi-bin/carddisp.pl?gene=CYBB
SCN1A	Sodium Voltage-Gated Channel Alpha Subunit 1	Protein Coding	P35498	55	GC02M165989	16.44262314	https://www.genecards.org/cgi-bin/carddisp.pl?gene=SCN1A
KLF2	KLF Transcription Factor 2	Protein Coding	Q9Y5W3	46	GC19P082804	16.43961334	https://www.genecards.org/cgi-bin/carddisp.pl?gene=KLF2
GADD45A	Growth Arrest And DNA Damage Inducible Alpha	Protein Coding	P24522	50	GC01P067685	16.42506409	https://www.genecards.org/cgi-bin/carddisp.pl?gene=GADD45A
SILC1	Sciatic Injury Induced LincRNA Upregulator Of SOX11	RNA Gene		19	GC02P005933	16.41990089	https://www.genecards.org/cgi-bin/carddisp.pl?gene=SILC1
CXCL5	C-X-C Motif Chemokine Ligand 5	Protein Coding	P42830	46	GC04M073995	16.41200066	https://www.genecards.org/cgi-bin/carddisp.pl?gene=CXCL5
ALDH1A1	Aldehyde Dehydrogenase 1 Family Member A1	Protein Coding	P00352	54	GC09M072900	16.40226364	https://www.genecards.org/cgi-bin/carddisp.pl?gene=ALDH1A1
EIF4EBP1	Eukaryotic Translation Initiation Factor 4E Binding Protein 1	Protein Coding	Q13541	53	GC08P038813	16.40070534	https://www.genecards.org/cgi-bin/carddisp.pl?gene=EIF4EBP1
F8	Coagulation Factor VIII	Protein Coding	P00451	54	GC0XM154835	16.3907032	https://www.genecards.org/cgi-bin/carddisp.pl?gene=F8
MIR574	MicroRNA 574	RNA Gene		23	GC04P039014	16.38484955	https://www.genecards.org/cgi-bin/carddisp.pl?gene=MIR574
UGT1A1	UDP Glucuronosyltransferase Family 1 Member A1	Protein Coding	P22309	57	GC02P233760	16.34739876	https://www.genecards.org/cgi-bin/carddisp.pl?gene=UGT1A1
STMN1	Stathmin 1	Protein Coding	P16949	51	GC01M025884	16.30900383	https://www.genecards.org/cgi-bin/carddisp.pl?gene=STMN1
CBS	Cystathionine Beta-Synthase	Protein Coding	P35520	57	GC21M043053	16.30105019	https://www.genecards.org/cgi-bin/carddisp.pl?gene=CBS
MST1R	Macrophage Stimulating 1 Receptor	Protein Coding	Q04912	56	GC03M052472	16.28752136	https://www.genecards.org/cgi-bin/carddisp.pl?gene=MST1R
LOC106099062	HBB Recombination Region	Functional Element		4	GC11P005501	16.28119469	https://www.genecards.org/cgi-bin/carddisp.pl?gene=LOC106099062
PGF	Placental Growth Factor	Protein Coding	P49763	51	GC14M074941	16.25959015	https://www.genecards.org/cgi-bin/carddisp.pl?gene=PGF
RBM15	RNA Binding Motif Protein 15	Protein Coding	Q96T37	44	GC01P110338	16.23414993	https://www.genecards.org/cgi-bin/carddisp.pl?gene=RBM15
BUB1B	BUB1 Mitotic Checkpoint Serine/Threonine Kinase B	Protein Coding	O60566	57	GC15P040161	16.22517395	https://www.genecards.org/cgi-bin/carddisp.pl?gene=BUB1B
DDX3X	DEAD-Box Helicase 3 X-Linked	Protein Coding	O00571	55	GC0XP041333	16.22244453	https://www.genecards.org/cgi-bin/carddisp.pl?gene=DDX3X
UCHL1	Ubiquitin C-Terminal Hydrolase L1	Protein Coding	P09936	60	GC04P041256	16.22005463	https://www.genecards.org/cgi-bin/carddisp.pl?gene=UCHL1
WNT4	Wnt Family Member 4	Protein Coding	P56705	54	GC01M022190	16.1790657	https://www.genecards.org/cgi-bin/carddisp.pl?gene=WNT4
FARSA	Phenylalanyl-TRNA Synthetase Subunit Alpha	Protein Coding	Q9Y285	49	GC19M012922	16.16629982	https://www.genecards.org/cgi-bin/carddisp.pl?gene=FARSA
BLM	BLM RecQ Like Helicase	Protein Coding	P54132	56	GC15P090717	16.15737915	https://www.genecards.org/cgi-bin/carddisp.pl?gene=BLM
MAPK10	Mitogen-Activated Protein Kinase 10	Protein Coding	P53779	56	GC04M085990	16.14889717	https://www.genecards.org/cgi-bin/carddisp.pl?gene=MAPK10
IL12B	Interleukin 12B	Protein Coding	P29460	52	GC05M159314	16.14602089	https://www.genecards.org/cgi-bin/carddisp.pl?gene=IL12B
IFNAR1	Interferon Alpha And Beta Receptor Subunit 1	Protein Coding	P17181	55	GC21P033324	16.13887787	https://www.genecards.org/cgi-bin/carddisp.pl?gene=IFNAR1
AFF1	ALF Transcription Elongation Factor 1	Protein Coding	P51825	45	GC04P086934	16.12256432	https://www.genecards.org/cgi-bin/carddisp.pl?gene=AFF1
CCND3	Cyclin D3	Protein Coding	P30281	53	GC06M041934	16.11158752	https://www.genecards.org/cgi-bin/carddisp.pl?gene=CCND3
CDC42	Cell Division Cycle 42	Protein Coding	P60953	58	GC01P022052	16.10463333	https://www.genecards.org/cgi-bin/carddisp.pl?gene=CDC42
MIR615	MicroRNA 615	RNA Gene		22	GC12P054033	16.10104942	https://www.genecards.org/cgi-bin/carddisp.pl?gene=MIR615
ENO1	Enolase 1	Protein Coding	P06733	54	GC01M008861	16.09732819	https://www.genecards.org/cgi-bin/carddisp.pl?gene=ENO1
IFI27	Interferon Alpha Inducible Protein 27	Protein Coding	P40305	45	GC14P094104	16.09196854	https://www.genecards.org/cgi-bin/carddisp.pl?gene=IFI27
EIF4E	Eukaryotic Translation Initiation Factor 4E	Protein Coding	P06730	56	GC04M098879	16.08985519	https://www.genecards.org/cgi-bin/carddisp.pl?gene=EIF4E
CDK5	Cyclin Dependent Kinase 5	Protein Coding	Q00535	60	GC07M151053	16.08833694	https://www.genecards.org/cgi-bin/carddisp.pl?gene=CDK5
HDAC6	Histone Deacetylase 6	Protein Coding	Q9UBN7	60	GC0XP048801	16.0792675	https://www.genecards.org/cgi-bin/carddisp.pl?gene=HDAC6
ABCC4	ATP Binding Cassette Subfamily C Member 4	Protein Coding	O15439	52	GC13M095019	16.07479095	https://www.genecards.org/cgi-bin/carddisp.pl?gene=ABCC4
CDKN2C	Cyclin Dependent Kinase Inhibitor 2C	Protein Coding	P42773	51	GC01P050960	16.06298637	https://www.genecards.org/cgi-bin/carddisp.pl?gene=CDKN2C
CCR7	C-C Motif Chemokine Receptor 7	Protein Coding	P32248	51	GC17M060791	16.05400276	https://www.genecards.org/cgi-bin/carddisp.pl?gene=CCR7
FUT4	Fucosyltransferase 4	Protein Coding	P22083	45	GC11P094544	16.05237579	https://www.genecards.org/cgi-bin/carddisp.pl?gene=FUT4
TRAF2	TNF Receptor Associated Factor 2	Protein Coding	Q12933	52	GC09P136881	16.04413414	https://www.genecards.org/cgi-bin/carddisp.pl?gene=TRAF2
COL4A3	Collagen Type IV Alpha 3 Chain	Protein Coding	Q01955	53	GC02P227164	16.02505112	https://www.genecards.org/cgi-bin/carddisp.pl?gene=COL4A3
MIR24-1	MicroRNA 24-1	RNA Gene		21	GC09P095086	16.01586723	https://www.genecards.org/cgi-bin/carddisp.pl?gene=MIR24-1
SREBF1	Sterol Regulatory Element Binding Transcription Factor 1	Protein Coding	P36956	55	GC17M017810	15.98703575	https://www.genecards.org/cgi-bin/carddisp.pl?gene=SREBF1
DLK1	Delta Like Non-Canonical Notch Ligand 1	Protein Coding	P80370	52	GC14P112161	15.95901108	https://www.genecards.org/cgi-bin/carddisp.pl?gene=DLK1
SCN9A	Sodium Voltage-Gated Channel Alpha Subunit 9	Protein Coding	Q15858	54	GC02M166195	15.95109844	https://www.genecards.org/cgi-bin/carddisp.pl?gene=SCN9A
SCYL1	SCY1 Like Pseudokinase 1	Protein Coding	Q96KG9	48	GC11P065525	15.94439507	https://www.genecards.org/cgi-bin/carddisp.pl?gene=SCYL1
DLX6-AS1	DLX6 Antisense RNA 1	RNA Gene		25	GC07M096991	15.93004131	https://www.genecards.org/cgi-bin/carddisp.pl?gene=DLX6-AS1
YAP1	Yes1 Associated Transcriptional Regulator	Protein Coding	P46937	54	GC11P102110	15.92716599	https://www.genecards.org/cgi-bin/carddisp.pl?gene=YAP1
NR4A1	Nuclear Receptor Subfamily 4 Group A Member 1	Protein Coding	P22736	54	GC12P052022	15.91060257	https://www.genecards.org/cgi-bin/carddisp.pl?gene=NR4A1
IL22	Interleukin 22	Protein Coding	Q9GZX6	48	GC12M068248	15.90986633	https://www.genecards.org/cgi-bin/carddisp.pl?gene=IL22
MIR92A2	MicroRNA 92a-2	RNA Gene		18	GC0XM134375	15.90817738	https://www.genecards.org/cgi-bin/carddisp.pl?gene=MIR92A2
AREG	Amphiregulin	Protein Coding	P15514	50	GC04P074445	15.90023041	https://www.genecards.org/cgi-bin/carddisp.pl?gene=AREG
PLA2G4A	Phospholipase A2 Group IVA	Protein Coding	P47712	54	GC01P186798	15.89932632	https://www.genecards.org/cgi-bin/carddisp.pl?gene=PLA2G4A
MIR582	MicroRNA 582	RNA Gene		22	GC05M059703	15.88925362	https://www.genecards.org/cgi-bin/carddisp.pl?gene=MIR582
CFHR1	Complement Factor H Related 1	Protein Coding	Q03591	49	GC01P196822	15.88443375	https://www.genecards.org/cgi-bin/carddisp.pl?gene=CFHR1
PRKCE	Protein Kinase C Epsilon	Protein Coding	Q02156	55	GC02P045651	15.86942577	https://www.genecards.org/cgi-bin/carddisp.pl?gene=PRKCE
CD7	CD7 Molecule	Protein Coding	P09564	45	GC17M082314	15.86863232	https://www.genecards.org/cgi-bin/carddisp.pl?gene=CD7
IRF4	Interferon Regulatory Factor 4	Protein Coding	Q15306	50	GC06P000391	15.86583519	https://www.genecards.org/cgi-bin/carddisp.pl?gene=IRF4
GGT1	Gamma-Glutamyltransferase 1	Protein Coding	P19440	56	GC22P024583	15.85697746	https://www.genecards.org/cgi-bin/carddisp.pl?gene=GGT1
FCGR1A	Fc Gamma Receptor Ia	Protein Coding	P12314	48	GC01P154210	15.84777451	https://www.genecards.org/cgi-bin/carddisp.pl?gene=FCGR1A
ERCC4	ERCC Excision Repair 4, Endonuclease Catalytic Subunit	Protein Coding	Q92889	52	GC16P013920	15.8147583	https://www.genecards.org/cgi-bin/carddisp.pl?gene=ERCC4
PRSS1	Serine Protease 1	Protein Coding	P07477	52	GC07P152152	15.81366634	https://www.genecards.org/cgi-bin/carddisp.pl?gene=PRSS1
SMC1A	Structural Maintenance Of Chromosomes 1A	Protein Coding	Q14683	54	GC0XM053374	15.81198311	https://www.genecards.org/cgi-bin/carddisp.pl?gene=SMC1A
MIR532	MicroRNA 532	RNA Gene		19	GC0XP052213	15.80079651	https://www.genecards.org/cgi-bin/carddisp.pl?gene=MIR532
IL16	Interleukin 16	Protein Coding	Q14005	47	GC15P081159	15.78417969	https://www.genecards.org/cgi-bin/carddisp.pl?gene=IL16
LDHA	Lactate Dehydrogenase A	Protein Coding	P00338	57	GC11P018394	15.77880764	https://www.genecards.org/cgi-bin/carddisp.pl?gene=LDHA
TNFRSF8	TNF Receptor Superfamily Member 8	Protein Coding	P28908	50	GC01P012063	15.74970627	https://www.genecards.org/cgi-bin/carddisp.pl?gene=TNFRSF8
MIRLET7A1	MicroRNA Let-7a-1	RNA Gene		24	GC09P094175	15.74006462	https://www.genecards.org/cgi-bin/carddisp.pl?gene=MIRLET7A1
NCOA3	Nuclear Receptor Coactivator 3	Protein Coding	Q9Y6Q9	54	GC20P047501	15.69582653	https://www.genecards.org/cgi-bin/carddisp.pl?gene=NCOA3
ASAH1	N-Acylsphingosine Amidohydrolase 1	Protein Coding	Q13510	56	GC08M018055	15.69115353	https://www.genecards.org/cgi-bin/carddisp.pl?gene=ASAH1
NCOR2	Nuclear Receptor Corepressor 2	Protein Coding	Q9Y618	50	GC12M124324	15.67058468	https://www.genecards.org/cgi-bin/carddisp.pl?gene=NCOR2
MIR369	MicroRNA 369	RNA Gene		22	GC14P112735	15.65285873	https://www.genecards.org/cgi-bin/carddisp.pl?gene=MIR369
IL1RL1	Interleukin 1 Receptor Like 1	Protein Coding	Q01638	48	GC02P102294	15.65171623	https://www.genecards.org/cgi-bin/carddisp.pl?gene=IL1RL1
MT-CYB	Mitochondrially Encoded Cytochrome B	Protein Coding	P00156	38	GCMTP014749	15.63268185	https://www.genecards.org/cgi-bin/carddisp.pl?gene=MT-CYB
CASP7	Caspase 7	Protein Coding	P55210	56	GC10P113679	15.63174057	https://www.genecards.org/cgi-bin/carddisp.pl?gene=CASP7
DHCR7	7-Dehydrocholesterol Reductase	Protein Coding	Q9UBM7	54	GC11M071428	15.62796688	https://www.genecards.org/cgi-bin/carddisp.pl?gene=DHCR7
TIMP3	TIMP Metallopeptidase Inhibitor 3	Protein Coding	P35625	50	GC22P052286	15.61600018	https://www.genecards.org/cgi-bin/carddisp.pl?gene=TIMP3
BID	BH3 Interacting Domain Death Agonist	Protein Coding	P55957	53	GC22M017734	15.60807514	https://www.genecards.org/cgi-bin/carddisp.pl?gene=BID
MIR296	MicroRNA 296	RNA Gene		20	GC20M058817	15.60800362	https://www.genecards.org/cgi-bin/carddisp.pl?gene=MIR296
KRT20	Keratin 20	Protein Coding	P35900	46	GC17M040875	15.60212708	https://www.genecards.org/cgi-bin/carddisp.pl?gene=KRT20
CDH13	Cadherin 13	Protein Coding	P55290	51	GC16P082626	15.5875206	https://www.genecards.org/cgi-bin/carddisp.pl?gene=CDH13
SPARC	Secreted Protein Acidic And Cysteine Rich	Protein Coding	P09486	56	GC05M151661	15.58201885	https://www.genecards.org/cgi-bin/carddisp.pl?gene=SPARC
VIP	Vasoactive Intestinal Peptide	Protein Coding	P01282	51	GC06P152750	15.57822609	https://www.genecards.org/cgi-bin/carddisp.pl?gene=VIP
HTR2A	5-Hydroxytryptamine Receptor 2A	Protein Coding	P28223	54	GC13M046831	15.55935669	https://www.genecards.org/cgi-bin/carddisp.pl?gene=HTR2A
MIR193B	MicroRNA 193b	RNA Gene		24	GC16P046211	15.55214787	https://www.genecards.org/cgi-bin/carddisp.pl?gene=MIR193B
TRA-TGC7-1	TRNA-Ala (Anticodon TGC) 7-1	RNA Gene		10	GC06M080743	15.55109692	https://www.genecards.org/cgi-bin/carddisp.pl?gene=TRA-TGC7-1
TRA-TGC5-1	TRNA-Ala (Anticodon TGC) 5-1	RNA Gene		9	GC06M028817	15.55109692	https://www.genecards.org/cgi-bin/carddisp.pl?gene=TRA-TGC5-1
DNTT	DNA Nucleotidylexotransferase	Protein Coding	P04053	48	GC10P096304	15.54036617	https://www.genecards.org/cgi-bin/carddisp.pl?gene=DNTT
XPA	XPA, DNA Damage Recognition And Repair Factor	Protein Coding	P23025	52	GC09M097654	15.52508736	https://www.genecards.org/cgi-bin/carddisp.pl?gene=XPA
RPL5	Ribosomal Protein L5	Protein Coding	P46777	54	GC01P092832	15.51439571	https://www.genecards.org/cgi-bin/carddisp.pl?gene=RPL5
MIR99AHG	Mir-99a-Let-7c Cluster Host Gene	RNA Gene		25	GC21P015928	15.51238632	https://www.genecards.org/cgi-bin/carddisp.pl?gene=MIR99AHG
CASK	Calcium/Calmodulin Dependent Serine Protein Kinase	Protein Coding	O14936	57	GC0XM041514	15.5120945	https://www.genecards.org/cgi-bin/carddisp.pl?gene=CASK
PON1	Paraoxonase 1	Protein Coding	P27169	54	GC07M095297	15.50516129	https://www.genecards.org/cgi-bin/carddisp.pl?gene=PON1
CCNH	Cyclin H	Protein Coding	P51946	53	GC05M087311	15.49739838	https://www.genecards.org/cgi-bin/carddisp.pl?gene=CCNH
PRL	Prolactin	Protein Coding	P01236	50	GC06M022287	15.49638367	https://www.genecards.org/cgi-bin/carddisp.pl?gene=PRL
AKT3	AKT Serine/Threonine Kinase 3	Protein Coding	Q9Y243	61	GC01M243488	15.46965981	https://www.genecards.org/cgi-bin/carddisp.pl?gene=AKT3
MMP14	Matrix Metallopeptidase 14	Protein Coding	P50281	58	GC14P038444	15.45571518	https://www.genecards.org/cgi-bin/carddisp.pl?gene=MMP14
C5AR1	Complement C5a Receptor 1	Protein Coding	P21730	52	GC19P047290	15.45280075	https://www.genecards.org/cgi-bin/carddisp.pl?gene=C5AR1
CRH	Corticotropin Releasing Hormone	Protein Coding	P06850	50	GC08M066176	15.44822121	https://www.genecards.org/cgi-bin/carddisp.pl?gene=CRH
COL2A1	Collagen Type II Alpha 1 Chain	Protein Coding	P02458	57	GC12M047972	15.44801426	https://www.genecards.org/cgi-bin/carddisp.pl?gene=COL2A1
FADD	Fas Associated Via Death Domain	Protein Coding	Q13158	53	GC11P070203	15.42907524	https://www.genecards.org/cgi-bin/carddisp.pl?gene=FADD
PI3	Peptidase Inhibitor 3	Protein Coding	P19957	44	GC20P045174	15.42459583	https://www.genecards.org/cgi-bin/carddisp.pl?gene=PI3
MED12	Mediator Complex Subunit 12	Protein Coding	Q93074	51	GC0XP071118	15.41047668	https://www.genecards.org/cgi-bin/carddisp.pl?gene=MED12
PPIG	Peptidylprolyl Isomerase G	Protein Coding	Q13427	48	GC02P169584	15.40669632	https://www.genecards.org/cgi-bin/carddisp.pl?gene=PPIG
TGFB3	Transforming Growth Factor Beta 3	Protein Coding	P10600	54	GC14M075958	15.38777924	https://www.genecards.org/cgi-bin/carddisp.pl?gene=TGFB3
ITGB4	Integrin Subunit Beta 4	Protein Coding	P16144	56	GC17P075721	15.37427902	https://www.genecards.org/cgi-bin/carddisp.pl?gene=ITGB4
EPCAM	Epithelial Cell Adhesion Molecule	Protein Coding	P16422	55	GC02P047345	15.36387157	https://www.genecards.org/cgi-bin/carddisp.pl?gene=EPCAM
FPGS	Folylpolyglutamate Synthase	Protein Coding	Q05932	48	GC09P127794	15.33184433	https://www.genecards.org/cgi-bin/carddisp.pl?gene=FPGS
CASP10	Caspase 10	Protein Coding	Q92851	55	GC02P201182	15.32805729	https://www.genecards.org/cgi-bin/carddisp.pl?gene=CASP10
LCK	LCK Proto-Oncogene, Src Family Tyrosine Kinase	Protein Coding	P06239	59	GC01P032251	15.31798935	https://www.genecards.org/cgi-bin/carddisp.pl?gene=LCK
HAMP	Hepcidin Antimicrobial Peptide	Protein Coding	P81172	50	GC19P083146	15.30282402	https://www.genecards.org/cgi-bin/carddisp.pl?gene=HAMP
NPTN-IT1	NPTN Intronic Transcript 1	RNA Gene		16	GC15M073566	15.30232811	https://www.genecards.org/cgi-bin/carddisp.pl?gene=NPTN-IT1
MIR379	MicroRNA 379	RNA Gene		20	GC14P112741	15.28594303	https://www.genecards.org/cgi-bin/carddisp.pl?gene=MIR379
RPS14	Ribosomal Protein S14	Protein Coding	P62263	49	GC05M150443	15.2839632	https://www.genecards.org/cgi-bin/carddisp.pl?gene=RPS14
COL1A2	Collagen Type I Alpha 2 Chain	Protein Coding	P08123	54	GC07P094394	15.28375912	https://www.genecards.org/cgi-bin/carddisp.pl?gene=COL1A2
LYN	LYN Proto-Oncogene, Src Family Tyrosine Kinase	Protein Coding	P07948	55	GC08P055879	15.27729225	https://www.genecards.org/cgi-bin/carddisp.pl?gene=LYN
PDGFA	Platelet Derived Growth Factor Subunit A	Protein Coding	P04085	50	GC07M000497	15.27178955	https://www.genecards.org/cgi-bin/carddisp.pl?gene=PDGFA
MIR186	MicroRNA 186	RNA Gene		22	GC01M071067	15.26674938	https://www.genecards.org/cgi-bin/carddisp.pl?gene=MIR186
HBEGF	Heparin Binding EGF Like Growth Factor	Protein Coding	Q99075	50	GC05M140332	15.26197052	https://www.genecards.org/cgi-bin/carddisp.pl?gene=HBEGF
PLCG1	Phospholipase C Gamma 1	Protein Coding	P19174	54	GC20P041136	15.23946381	https://www.genecards.org/cgi-bin/carddisp.pl?gene=PLCG1
IRS1	Insulin Receptor Substrate 1	Protein Coding	P35568	54	GC02M226731	15.23587608	https://www.genecards.org/cgi-bin/carddisp.pl?gene=IRS1
ITGA4	Integrin Subunit Alpha 4	Protein Coding	P13612	55	GC02P181456	15.23398972	https://www.genecards.org/cgi-bin/carddisp.pl?gene=ITGA4
CCL17	C-C Motif Chemokine Ligand 17	Protein Coding	Q92583	46	GC16P057439	15.21983337	https://www.genecards.org/cgi-bin/carddisp.pl?gene=CCL17
COL4A5	Collagen Type IV Alpha 5 Chain	Protein Coding	P29400	51	GC0XP108439	15.21928406	https://www.genecards.org/cgi-bin/carddisp.pl?gene=COL4A5
CD81	CD81 Molecule	Protein Coding	P60033	53	GC11P002963	15.21162891	https://www.genecards.org/cgi-bin/carddisp.pl?gene=CD81
NOX4	NADPH Oxidase 4	Protein Coding	Q9NPH5	49	GC11M089324	15.19012833	https://www.genecards.org/cgi-bin/carddisp.pl?gene=NOX4
MIR361	MicroRNA 361	RNA Gene		19	GC0XM085903	15.1869812	https://www.genecards.org/cgi-bin/carddisp.pl?gene=MIR361
MASP2	MBL Associated Serine Protease 2	Protein Coding	O00187	53	GC01M011026	15.16871929	https://www.genecards.org/cgi-bin/carddisp.pl?gene=MASP2
UBA7	Ubiquitin Like Modifier Activating Enzyme 7	Protein Coding	P41226	46	GC03M049805	15.15719509	https://www.genecards.org/cgi-bin/carddisp.pl?gene=UBA7
ASCL1	Achaete-Scute Family BHLH Transcription Factor 1	Protein Coding	P50553	49	GC12P102957	15.15621662	https://www.genecards.org/cgi-bin/carddisp.pl?gene=ASCL1
AQP5	Aquaporin 5	Protein Coding	P55064	53	GC12P049961	15.15055561	https://www.genecards.org/cgi-bin/carddisp.pl?gene=AQP5
TRG	T Cell Receptor Gamma Locus	Protein Coding		16	GC07M038240	15.13793182	https://www.genecards.org/cgi-bin/carddisp.pl?gene=TRG
SH2B3	SH2B Adaptor Protein 3	Protein Coding	Q9UQQ2	54	GC12P111405	15.13475418	https://www.genecards.org/cgi-bin/carddisp.pl?gene=SH2B3
MT-CO3	Mitochondrially Encoded Cytochrome C Oxidase III	Protein Coding	P00414	36	GCMTP009209	15.13141251	https://www.genecards.org/cgi-bin/carddisp.pl?gene=MT-CO3
LINC-PINT	Long Intergenic Non-Protein Coding RNA, P53 Induced Transcript	RNA Gene	A0A455ZAR2	23	GC07M130795	15.11229324	https://www.genecards.org/cgi-bin/carddisp.pl?gene=LINC-PINT
MIR30C1	MicroRNA 30c-1	RNA Gene		24	GC01P040757	15.11102676	https://www.genecards.org/cgi-bin/carddisp.pl?gene=MIR30C1
ITGAV	Integrin Subunit Alpha V	Protein Coding	P06756	54	GC02P186589	15.10762405	https://www.genecards.org/cgi-bin/carddisp.pl?gene=ITGAV
EIF2AK4	Eukaryotic Translation Initiation Factor 2 Alpha Kinase 4	Protein Coding	Q9P2K8	52	GC15P039934	15.07943058	https://www.genecards.org/cgi-bin/carddisp.pl?gene=EIF2AK4
XRCC4	X-Ray Repair Cross Complementing 4	Protein Coding	Q13426	50	GC05P083077	15.0735302	https://www.genecards.org/cgi-bin/carddisp.pl?gene=XRCC4
SNORD15A	Small Nucleolar RNA, C/D Box 15A	RNA Gene		19	GC11P075400	15.06703281	https://www.genecards.org/cgi-bin/carddisp.pl?gene=SNORD15A
ACTC1	Actin Alpha Cardiac Muscle 1	Protein Coding	P68032	51	GC15M034790	15.05080223	https://www.genecards.org/cgi-bin/carddisp.pl?gene=ACTC1
ATP2A2	ATPase Sarcoplasmic/Endoplasmic Reticulum Ca2+ Transporting 2	Protein Coding	P16615	58	GC12P110280	15.04713154	https://www.genecards.org/cgi-bin/carddisp.pl?gene=ATP2A2
RAD21	RAD21 Cohesin Complex Component	Protein Coding	O60216	52	GC08M116846	15.03864861	https://www.genecards.org/cgi-bin/carddisp.pl?gene=RAD21
MIR330	MicroRNA 330	RNA Gene		22	GC19M079733	15.03582287	https://www.genecards.org/cgi-bin/carddisp.pl?gene=MIR330
POLG	DNA Polymerase Gamma, Catalytic Subunit	Protein Coding	P54098	54	GC15M133858	15.03016853	https://www.genecards.org/cgi-bin/carddisp.pl?gene=POLG
MLLT1	MLLT1 Super Elongation Complex Subunit	Protein Coding	Q03111	46	GC19M006210	15.01700974	https://www.genecards.org/cgi-bin/carddisp.pl?gene=MLLT1
GFI1	Growth Factor Independent 1 Transcriptional Repressor	Protein Coding	Q99684	49	GC01M092474	15.01423836	https://www.genecards.org/cgi-bin/carddisp.pl?gene=GFI1
ABCC5	ATP Binding Cassette Subfamily C Member 5	Protein Coding	O15440	50	GC03M183919	14.98846149	https://www.genecards.org/cgi-bin/carddisp.pl?gene=ABCC5
EDNRB	Endothelin Receptor Type B	Protein Coding	P24530	57	GC13M077895	14.98709106	https://www.genecards.org/cgi-bin/carddisp.pl?gene=EDNRB
GJB2	Gap Junction Protein Beta 2	Protein Coding	P29033	52	GC13M020187	14.9543705	https://www.genecards.org/cgi-bin/carddisp.pl?gene=GJB2
IGHE	Immunoglobulin Heavy Constant Epsilon	Protein Coding	P01854	36	GC14M115495	14.95029259	https://www.genecards.org/cgi-bin/carddisp.pl?gene=IGHE
FOXA2	Forkhead Box A2	Protein Coding	Q9Y261	53	GC20M022581	14.94827271	https://www.genecards.org/cgi-bin/carddisp.pl?gene=FOXA2
PIK3R2	Phosphoinositide-3-Kinase Regulatory Subunit 2	Protein Coding	O00459	57	GC19P018153	14.93123341	https://www.genecards.org/cgi-bin/carddisp.pl?gene=PIK3R2
EWSR1	EWS RNA Binding Protein 1	Protein Coding	Q01844	52	GC22P052150	14.91795349	https://www.genecards.org/cgi-bin/carddisp.pl?gene=EWSR1
C4A	Complement C4A (Rodgers Blood Group)	Protein Coding	P0C0L4	50	GC06P104121	14.90997791	https://www.genecards.org/cgi-bin/carddisp.pl?gene=C4A
GATA4	GATA Binding Protein 4	Protein Coding	P43694	56	GC08P011676	14.88184166	https://www.genecards.org/cgi-bin/carddisp.pl?gene=GATA4
EMSLR	E2F1 MRNA Stabilizing LncRNA	RNA Gene		16	GC07P102243	14.87561607	https://www.genecards.org/cgi-bin/carddisp.pl?gene=EMSLR
APOB	Apolipoprotein B	Protein Coding	P04114	53	GC02M020956	14.87063408	https://www.genecards.org/cgi-bin/carddisp.pl?gene=APOB
SHC1	SHC Adaptor Protein 1	Protein Coding	P29353	50	GC01M154962	14.87007523	https://www.genecards.org/cgi-bin/carddisp.pl?gene=SHC1
MIR181B1	MicroRNA 181b-1	RNA Gene		22	GC01M198858	14.85808659	https://www.genecards.org/cgi-bin/carddisp.pl?gene=MIR181B1
GLS	Glutaminase	Protein Coding	O94925	56	GC02P190880	14.85730934	https://www.genecards.org/cgi-bin/carddisp.pl?gene=GLS
CASR	Calcium Sensing Receptor	Protein Coding	P41180	58	GC03P122183	14.84345055	https://www.genecards.org/cgi-bin/carddisp.pl?gene=CASR
WRAP53	WD Repeat Containing Antisense To TP53	Protein Coding	Q9BUR4	48	GC17P013029	14.83375549	https://www.genecards.org/cgi-bin/carddisp.pl?gene=WRAP53
CBFA2T3	CBFA2/RUNX1 Partner Transcriptional Co-Repressor 3	Protein Coding	O75081	48	GC16M088874	14.81699085	https://www.genecards.org/cgi-bin/carddisp.pl?gene=CBFA2T3
TCF4	Transcription Factor 4	Protein Coding	P15884	54	GC18M055222	14.81346893	https://www.genecards.org/cgi-bin/carddisp.pl?gene=TCF4
JUP	Junction Plakoglobin	Protein Coding	P14923	56	GC17M041754	14.81341743	https://www.genecards.org/cgi-bin/carddisp.pl?gene=JUP
DDIT3	DNA Damage Inducible Transcript 3	Protein Coding	P35638	53	GC12M057516	14.8103447	https://www.genecards.org/cgi-bin/carddisp.pl?gene=DDIT3
BRD4	Bromodomain Containing 4	Protein Coding	O60885	54	GC19M015585	14.8069973	https://www.genecards.org/cgi-bin/carddisp.pl?gene=BRD4
HOXA5	Homeobox A5	Protein Coding	P20719	47	GC07M027804	14.79628277	https://www.genecards.org/cgi-bin/carddisp.pl?gene=HOXA5
POU5F1	POU Class 5 Homeobox 1	Protein Coding	Q01860	53	GC06M080873	14.78547859	https://www.genecards.org/cgi-bin/carddisp.pl?gene=POU5F1
STX1A	Syntaxin 1A	Protein Coding	Q16623	54	GC07M074106	14.77551079	https://www.genecards.org/cgi-bin/carddisp.pl?gene=STX1A
ITGA6	Integrin Subunit Alpha 6	Protein Coding	P23229	57	GC02P172427	14.77203941	https://www.genecards.org/cgi-bin/carddisp.pl?gene=ITGA6
FCGR2B	Fc Gamma Receptor IIb	Protein Coding	P31994	55	GC01P161976	14.76596069	https://www.genecards.org/cgi-bin/carddisp.pl?gene=FCGR2B
CYP19A1	Cytochrome P450 Family 19 Subfamily A Member 1	Protein Coding	P11511	56	GC15M051208	14.76403999	https://www.genecards.org/cgi-bin/carddisp.pl?gene=CYP19A1
PRKCB	Protein Kinase C Beta	Protein Coding	P05771	55	GC16P046737	14.75343418	https://www.genecards.org/cgi-bin/carddisp.pl?gene=PRKCB
MIR455	MicroRNA 455	RNA Gene		22	GC09P114209	14.73368263	https://www.genecards.org/cgi-bin/carddisp.pl?gene=MIR455
LAMA2	Laminin Subunit Alpha 2	Protein Coding	P24043	51	GC06P128863	14.71026993	https://www.genecards.org/cgi-bin/carddisp.pl?gene=LAMA2
NTS	Neurotensin	Protein Coding	P30990	48	GC12P085876	14.70524216	https://www.genecards.org/cgi-bin/carddisp.pl?gene=NTS
MIR211	MicroRNA 211	RNA Gene		24	GC15M031065	14.69956589	https://www.genecards.org/cgi-bin/carddisp.pl?gene=MIR211
FGFR4	Fibroblast Growth Factor Receptor 4	Protein Coding	P22455	58	GC05P177086	14.67447567	https://www.genecards.org/cgi-bin/carddisp.pl?gene=FGFR4
CASP2	Caspase 2	Protein Coding	P42575	53	GC07P152183	14.65624237	https://www.genecards.org/cgi-bin/carddisp.pl?gene=CASP2
TSLP	Thymic Stromal Lymphopoietin	Protein Coding	Q969D9	45	GC05P111070	14.64618301	https://www.genecards.org/cgi-bin/carddisp.pl?gene=TSLP
CHRNB4	Cholinergic Receptor Nicotinic Beta 4 Subunit	Protein Coding	P30926	51	GC15M078624	14.62986565	https://www.genecards.org/cgi-bin/carddisp.pl?gene=CHRNB4
MSH6	MutS Homolog 6	Protein Coding	P52701	56	GC02P047695	14.6118288	https://www.genecards.org/cgi-bin/carddisp.pl?gene=MSH6
SERPINF2	Serpin Family F Member 2	Protein Coding	P08697	52	GC17P001742	14.60991573	https://www.genecards.org/cgi-bin/carddisp.pl?gene=SERPINF2
NES	Nestin	Protein Coding	P48681	47	GC01M156668	14.6061573	https://www.genecards.org/cgi-bin/carddisp.pl?gene=NES
SMO	Smoothened, Frizzled Class Receptor	Protein Coding	Q99835	58	GC07P133426	14.60129452	https://www.genecards.org/cgi-bin/carddisp.pl?gene=SMO
GPRC5A	G Protein-Coupled Receptor Class C Group 5 Member A	Protein Coding	Q8NFJ5	48	GC12P028539	14.58862209	https://www.genecards.org/cgi-bin/carddisp.pl?gene=GPRC5A
AQP1	Aquaporin 1 (Colton Blood Group)	Protein Coding	P29972	53	GC07P030911	14.58136177	https://www.genecards.org/cgi-bin/carddisp.pl?gene=AQP1
SAA4	Serum Amyloid A4, Constitutive	Protein Coding	P35542	44	GC11M018234	14.57832718	https://www.genecards.org/cgi-bin/carddisp.pl?gene=SAA4
CXCR5	C-X-C Motif Chemokine Receptor 5	Protein Coding	P32302	48	GC11P118928	14.57813454	https://www.genecards.org/cgi-bin/carddisp.pl?gene=CXCR5
FOXP2	Forkhead Box P2	Protein Coding	O15409	51	GC07P114086	14.56655598	https://www.genecards.org/cgi-bin/carddisp.pl?gene=FOXP2
CFB	Complement Factor B	Protein Coding	P00751	54	GC06P031945	14.55516624	https://www.genecards.org/cgi-bin/carddisp.pl?gene=CFB
GAST	Gastrin	Protein Coding	P01350	45	GC17P041712	14.5544157	https://www.genecards.org/cgi-bin/carddisp.pl?gene=GAST
RETN	Resistin	Protein Coding	Q9HD89	49	GC19P007669	14.53724766	https://www.genecards.org/cgi-bin/carddisp.pl?gene=RETN
BCL11A	BCL11 Transcription Factor A	Protein Coding	Q9H165	50	GC02M060451	14.5289917	https://www.genecards.org/cgi-bin/carddisp.pl?gene=BCL11A
CDX2	Caudal Type Homeobox 2	Protein Coding	Q99626	48	GC13M027962	14.5265131	https://www.genecards.org/cgi-bin/carddisp.pl?gene=CDX2
FOXP1	Forkhead Box P1	Protein Coding	Q9H334	51	GC03M070954	14.52355862	https://www.genecards.org/cgi-bin/carddisp.pl?gene=FOXP1
NIPBL	NIPBL Cohesin Loading Factor	Protein Coding	Q6KC79	50	GC05P036876	14.50846863	https://www.genecards.org/cgi-bin/carddisp.pl?gene=NIPBL
DPAGT1	Dolichyl-Phosphate N-Acetylglucosaminephosphotransferase 1	Protein Coding	Q9H3H5	52	GC11M119392	14.49616146	https://www.genecards.org/cgi-bin/carddisp.pl?gene=DPAGT1
HPGD	15-Hydroxyprostaglandin Dehydrogenase	Protein Coding	P15428	53	GC04M174490	14.49081039	https://www.genecards.org/cgi-bin/carddisp.pl?gene=HPGD
LAMB3	Laminin Subunit Beta 3	Protein Coding	Q13751	53	GC01M209614	14.4898119	https://www.genecards.org/cgi-bin/carddisp.pl?gene=LAMB3
HFE-AS1	HFE Antisense RNA 1	RNA Gene		11	GC06M026085	14.48569012	https://www.genecards.org/cgi-bin/carddisp.pl?gene=HFE-AS1
FAH	Fumarylacetoacetate Hydrolase	Protein Coding	P16930	54	GC15P080152	14.48022461	https://www.genecards.org/cgi-bin/carddisp.pl?gene=FAH
CKB	Creatine Kinase B	Protein Coding	P12277	51	GC14M103519	14.4795084	https://www.genecards.org/cgi-bin/carddisp.pl?gene=CKB
GRIN1	Glutamate Ionotropic Receptor NMDA Type Subunit 1	Protein Coding	Q05586	57	GC09P137138	14.46400642	https://www.genecards.org/cgi-bin/carddisp.pl?gene=GRIN1
MIRLET7I	MicroRNA Let-7i	RNA Gene		24	GC12P062626	14.45969391	https://www.genecards.org/cgi-bin/carddisp.pl?gene=MIRLET7I
WNT5A	Wnt Family Member 5A	Protein Coding	P41221	58	GC03M055465	14.45100403	https://www.genecards.org/cgi-bin/carddisp.pl?gene=WNT5A
TLR7	Toll Like Receptor 7	Protein Coding	Q9NYK1	54	GC0XP012867	14.43676567	https://www.genecards.org/cgi-bin/carddisp.pl?gene=TLR7
TRPV4	Transient Receptor Potential Cation Channel Subfamily V Member 4	Protein Coding	Q9HBA0	55	GC12M109783	14.43340492	https://www.genecards.org/cgi-bin/carddisp.pl?gene=TRPV4
MIR99B	MicroRNA 99b	RNA Gene		22	GC19P051692	14.41595078	https://www.genecards.org/cgi-bin/carddisp.pl?gene=MIR99B
MIR17HG	MiR-17-92a-1 Cluster Host Gene	RNA Gene	Q75NE6	29	GC13P091347	14.41478157	https://www.genecards.org/cgi-bin/carddisp.pl?gene=MIR17HG
MMP13	Matrix Metallopeptidase 13	Protein Coding	P45452	57	GC11M102942	14.41447926	https://www.genecards.org/cgi-bin/carddisp.pl?gene=MMP13
GYPA	Glycophorin A (MNS Blood Group)	Protein Coding	P02724	50	GC04M144109	14.39928722	https://www.genecards.org/cgi-bin/carddisp.pl?gene=GYPA
MIR7-1	MicroRNA 7-1	RNA Gene		19	GC09M102851	14.38383675	https://www.genecards.org/cgi-bin/carddisp.pl?gene=MIR7-1
PKD1	Polycystin 1, Transient Receptor Potential Channel Interacting	Protein Coding	P98161	52	GC16M010453	14.36635971	https://www.genecards.org/cgi-bin/carddisp.pl?gene=PKD1
SPRY2	Sprouty RTK Signaling Antagonist 2	Protein Coding	O43597	53	GC13M080335	14.35690117	https://www.genecards.org/cgi-bin/carddisp.pl?gene=SPRY2
DNASE1	Deoxyribonuclease 1	Protein Coding	P24855	50	GC16P003611	14.34830761	https://www.genecards.org/cgi-bin/carddisp.pl?gene=DNASE1
C5	Complement C5	Protein Coding	P01031	54	GC09M120933	14.34550858	https://www.genecards.org/cgi-bin/carddisp.pl?gene=C5
MIR590	MicroRNA 590	RNA Gene		22	GC07P074191	14.34531689	https://www.genecards.org/cgi-bin/carddisp.pl?gene=MIR590
FKBP5	FKBP Prolyl Isomerase 5	Protein Coding	Q13451	55	GC06M081054	14.34421444	https://www.genecards.org/cgi-bin/carddisp.pl?gene=FKBP5
CCN1	Cellular Communication Network Factor 1	Protein Coding	O00622	47	GC01P085585	14.34118843	https://www.genecards.org/cgi-bin/carddisp.pl?gene=CCN1
FANCA	FA Complementation Group A	Protein Coding	O15360	57	GC16M089950	14.31134892	https://www.genecards.org/cgi-bin/carddisp.pl?gene=FANCA
LAMA3	Laminin Subunit Alpha 3	Protein Coding	Q16787	52	GC18P023689	14.30824566	https://www.genecards.org/cgi-bin/carddisp.pl?gene=LAMA3
FCGR3B	Fc Gamma Receptor IIIb	Protein Coding	O75015	50	GC01M161623	14.30389118	https://www.genecards.org/cgi-bin/carddisp.pl?gene=FCGR3B
LEPR	Leptin Receptor	Protein Coding	P48357	57	GC01P065426	14.29957771	https://www.genecards.org/cgi-bin/carddisp.pl?gene=LEPR
VEGFD	Vascular Endothelial Growth Factor D	Protein Coding	O43915	47	GC0XM015345	14.29415512	https://www.genecards.org/cgi-bin/carddisp.pl?gene=VEGFD
CIITA	Class II Major Histocompatibility Complex Transactivator	Protein Coding	P33076	51	GC16P046153	14.29297924	https://www.genecards.org/cgi-bin/carddisp.pl?gene=CIITA
MIR485	MicroRNA 485	RNA Gene		20	GC14P112750	14.28565502	https://www.genecards.org/cgi-bin/carddisp.pl?gene=MIR485
EPRS1	Glutamyl-Prolyl-TRNA Synthetase 1	Protein Coding	P07814	50	GC01M219969	14.28113937	https://www.genecards.org/cgi-bin/carddisp.pl?gene=EPRS1
ERCC5	ERCC Excision Repair 5, Endonuclease	Protein Coding	P28715	52	GC13P102845	14.28069973	https://www.genecards.org/cgi-bin/carddisp.pl?gene=ERCC5
IGFBP1	Insulin Like Growth Factor Binding Protein 1	Protein Coding	P08833	50	GC07P048599	14.26193714	https://www.genecards.org/cgi-bin/carddisp.pl?gene=IGFBP1
ATR	ATR Serine/Threonine Kinase	Protein Coding	Q13535	60	GC03M142449	14.2591877	https://www.genecards.org/cgi-bin/carddisp.pl?gene=ATR
LOC111674475	CFTR Intron 11 Enhancer	Functional Element		4	GC07P117587	14.24736595	https://www.genecards.org/cgi-bin/carddisp.pl?gene=LOC111674475
TCF7L2	Transcription Factor 7 Like 2	Protein Coding	Q9NQB0	53	GC10P112950	14.2468853	https://www.genecards.org/cgi-bin/carddisp.pl?gene=TCF7L2
BHLHE40	Basic Helix-Loop-Helix Family Member E40	Protein Coding	O14503	47	GC03P004980	14.2445488	https://www.genecards.org/cgi-bin/carddisp.pl?gene=BHLHE40
KL	Klotho	Protein Coding	Q9UEF7	54	GC13P033016	14.24027634	https://www.genecards.org/cgi-bin/carddisp.pl?gene=KL
TREM1	Triggering Receptor Expressed On Myeloid Cells 1	Protein Coding	Q9NP99	49	GC06M041267	14.23931503	https://www.genecards.org/cgi-bin/carddisp.pl?gene=TREM1
CISH	Cytokine Inducible SH2 Containing Protein	Protein Coding	Q9NSE2	52	GC03M052521	14.22778416	https://www.genecards.org/cgi-bin/carddisp.pl?gene=CISH
WDR19	WD Repeat Domain 19	Protein Coding	Q8NEZ3	45	GC04P039184	14.22255898	https://www.genecards.org/cgi-bin/carddisp.pl?gene=WDR19
RAG1	Recombination Activating 1	Protein Coding	P15918	51	GC11P036549	14.21925163	https://www.genecards.org/cgi-bin/carddisp.pl?gene=RAG1
PPBP	Pro-Platelet Basic Protein	Protein Coding	P02775	49	GC04M073986	14.21563625	https://www.genecards.org/cgi-bin/carddisp.pl?gene=PPBP
DUSP1	Dual Specificity Phosphatase 1	Protein Coding	P28562	52	GC05M172768	14.20870876	https://www.genecards.org/cgi-bin/carddisp.pl?gene=DUSP1
CD82	CD82 Molecule	Protein Coding	P27701	50	GC11P044586	14.20808601	https://www.genecards.org/cgi-bin/carddisp.pl?gene=CD82
LINC00115	Long Intergenic Non-Protein Coding RNA 115	RNA Gene		21	GC01M009815	14.2019968	https://www.genecards.org/cgi-bin/carddisp.pl?gene=LINC00115
GLI3	GLI Family Zinc Finger 3	Protein Coding	P10071	56	GC07M041960	14.19589901	https://www.genecards.org/cgi-bin/carddisp.pl?gene=GLI3
SNHG14	Small Nucleolar RNA Host Gene 14	RNA Gene		20	GC15P053113	14.18346786	https://www.genecards.org/cgi-bin/carddisp.pl?gene=SNHG14
MEIS1	Meis Homeobox 1	Protein Coding	O00470	48	GC02P066433	14.1825304	https://www.genecards.org/cgi-bin/carddisp.pl?gene=MEIS1
TNC	Tenascin C	Protein Coding	P24821	56	GC09M115019	14.17201805	https://www.genecards.org/cgi-bin/carddisp.pl?gene=TNC
MIR362	MicroRNA 362	RNA Gene		17	GC0XP052214	14.16874695	https://www.genecards.org/cgi-bin/carddisp.pl?gene=MIR362
ZMYND10	Zinc Finger MYND-Type Containing 10	Protein Coding	O75800	45	GC03M052510	14.16038036	https://www.genecards.org/cgi-bin/carddisp.pl?gene=ZMYND10
EPX	Eosinophil Peroxidase	Protein Coding	P11678	50	GC17P058192	14.15252018	https://www.genecards.org/cgi-bin/carddisp.pl?gene=EPX
COL4A2	Collagen Type IV Alpha 2 Chain	Protein Coding	P08572	53	GC13P110305	14.14726734	https://www.genecards.org/cgi-bin/carddisp.pl?gene=COL4A2
TGM2	Transglutaminase 2	Protein Coding	P21980	54	GC20M038127	14.14617348	https://www.genecards.org/cgi-bin/carddisp.pl?gene=TGM2
CD38	CD38 Molecule	Protein Coding	P28907	53	GC04P021471	14.14601898	https://www.genecards.org/cgi-bin/carddisp.pl?gene=CD38
HPSE	Heparanase	Protein Coding	Q9Y251	51	GC04M083292	14.13614273	https://www.genecards.org/cgi-bin/carddisp.pl?gene=HPSE
S100A4	S100 Calcium Binding Protein A4	Protein Coding	P26447	52	GC01M153543	14.10998821	https://www.genecards.org/cgi-bin/carddisp.pl?gene=S100A4
BMAL2	Basic Helix-Loop-Helix ARNT Like 2	Protein Coding	Q8WYA1	44	GC12P028780	14.10669231	https://www.genecards.org/cgi-bin/carddisp.pl?gene=BMAL2
DDR1	Discoidin Domain Receptor Tyrosine Kinase 1	Protein Coding	Q08345	53	GC06P104081	14.1036005	https://www.genecards.org/cgi-bin/carddisp.pl?gene=DDR1
IFNGR1	Interferon Gamma Receptor 1	Protein Coding	P15260	58	GC06M137197	14.10089874	https://www.genecards.org/cgi-bin/carddisp.pl?gene=IFNGR1
KLF4	KLF Transcription Factor 4	Protein Coding	O43474	53	GC09M107484	14.08892632	https://www.genecards.org/cgi-bin/carddisp.pl?gene=KLF4
ROBO1	Roundabout Guidance Receptor 1	Protein Coding	Q9Y6N7	51	GC03M078597	14.08677197	https://www.genecards.org/cgi-bin/carddisp.pl?gene=ROBO1
IDO1	Indoleamine 2,3-Dioxygenase 1	Protein Coding	P14902	53	GC08P039891	14.08551311	https://www.genecards.org/cgi-bin/carddisp.pl?gene=IDO1
CYBA	Cytochrome B-245 Alpha Chain	Protein Coding	P13498	54	GC16M088643	14.06621265	https://www.genecards.org/cgi-bin/carddisp.pl?gene=CYBA
HMGCL	3-Hydroxy-3-Methylglutaryl-CoA Lyase	Protein Coding	P35914	52	GC01M023801	14.05438805	https://www.genecards.org/cgi-bin/carddisp.pl?gene=HMGCL
DCN	Decorin	Protein Coding	P07585	54	GC12M091140	14.04731178	https://www.genecards.org/cgi-bin/carddisp.pl?gene=DCN
TERF1	Telomeric Repeat Binding Factor 1	Protein Coding	P54274	48	GC08P073008	14.02757168	https://www.genecards.org/cgi-bin/carddisp.pl?gene=TERF1
LINC00707	Long Intergenic Non-Protein Coding RNA 707	RNA Gene		18	GC10P006780	14.02256489	https://www.genecards.org/cgi-bin/carddisp.pl?gene=LINC00707
USP7	Ubiquitin Specific Peptidase 7	Protein Coding	Q93009	56	GC16M008892	14.01919937	https://www.genecards.org/cgi-bin/carddisp.pl?gene=USP7
PRKCD	Protein Kinase C Delta	Protein Coding	Q05655	58	GC03P053156	14.01441383	https://www.genecards.org/cgi-bin/carddisp.pl?gene=PRKCD
AMBP	Alpha-1-Microglobulin/Bikunin Precursor	Protein Coding	P02760	50	GC09M114060	14.00748444	https://www.genecards.org/cgi-bin/carddisp.pl?gene=AMBP
NPC1	NPC Intracellular Cholesterol Transporter 1	Protein Coding	O15118	56	GC18M023506	13.99709511	https://www.genecards.org/cgi-bin/carddisp.pl?gene=NPC1
C11orf65	Chromosome 11 Open Reading Frame 65	Protein Coding	Q8NCR3	37	GC11M108308	13.99600792	https://www.genecards.org/cgi-bin/carddisp.pl?gene=C11orf65
TCL1A	TCL1 Family AKT Coactivator A	Protein Coding	P56279	49	GC14M095709	13.99176598	https://www.genecards.org/cgi-bin/carddisp.pl?gene=TCL1A
CAMP	Cathelicidin Antimicrobial Peptide	Protein Coding	P49913	46	GC03P051545	13.98058796	https://www.genecards.org/cgi-bin/carddisp.pl?gene=CAMP
NEU1	Neuraminidase 1	Protein Coding	Q99519	53	GC06M031857	13.97324181	https://www.genecards.org/cgi-bin/carddisp.pl?gene=NEU1
TNFRSF10A	TNF Receptor Superfamily Member 10a	Protein Coding	O00220	52	GC08M023190	13.97157192	https://www.genecards.org/cgi-bin/carddisp.pl?gene=TNFRSF10A
GSR	Glutathione-Disulfide Reductase	Protein Coding	P00390	56	GC08M030678	13.97101498	https://www.genecards.org/cgi-bin/carddisp.pl?gene=GSR
C4B	Complement C4B (Chido Blood Group)	Protein Coding	P0C0L5	49	GC06P032014	13.9663868	https://www.genecards.org/cgi-bin/carddisp.pl?gene=C4B
HMGA2	High Mobility Group AT-Hook 2	Protein Coding	P52926	50	GC12P065824	13.96327782	https://www.genecards.org/cgi-bin/carddisp.pl?gene=HMGA2
DUSP6	Dual Specificity Phosphatase 6	Protein Coding	Q16828	54	GC12M089347	13.9408474	https://www.genecards.org/cgi-bin/carddisp.pl?gene=DUSP6
BTNL2	Butyrophilin Like 2	Protein Coding	Q9UIR0	45	GC06M032393	13.94023609	https://www.genecards.org/cgi-bin/carddisp.pl?gene=BTNL2
RHOB	Ras Homolog Family Member B	Protein Coding	P62745	51	GC02P020447	13.93505669	https://www.genecards.org/cgi-bin/carddisp.pl?gene=RHOB
FLI1	Fli-1 Proto-Oncogene, ETS Transcription Factor	Protein Coding	Q01543	54	GC11P128686	13.93215466	https://www.genecards.org/cgi-bin/carddisp.pl?gene=FLI1
CEBPE	CCAAT Enhancer Binding Protein Epsilon	Protein Coding	Q15744	49	GC14M023117	13.93185234	https://www.genecards.org/cgi-bin/carddisp.pl?gene=CEBPE
CCL18	C-C Motif Chemokine Ligand 18	Protein Coding	P55774	42	GC17P036064	13.92342758	https://www.genecards.org/cgi-bin/carddisp.pl?gene=CCL18
PRDX6	Peroxiredoxin 6	Protein Coding	P30041	53	GC01P173477	13.91070843	https://www.genecards.org/cgi-bin/carddisp.pl?gene=PRDX6
DNAH8	Dynein Axonemal Heavy Chain 8	Protein Coding	Q96JB1	45	GC06P104260	13.90334034	https://www.genecards.org/cgi-bin/carddisp.pl?gene=DNAH8
HADHB	Hydroxyacyl-CoA Dehydrogenase Trifunctional Multienzyme Complex Subunit Beta	Protein Coding	P55084	53	GC02P026243	13.90224648	https://www.genecards.org/cgi-bin/carddisp.pl?gene=HADHB
COL18A1	Collagen Type XVIII Alpha 1 Chain	Protein Coding	P39060	53	GC21P045405	13.89720917	https://www.genecards.org/cgi-bin/carddisp.pl?gene=COL18A1
NPC2	NPC Intracellular Cholesterol Transporter 2	Protein Coding	P61916	50	GC14M074476	13.89643478	https://www.genecards.org/cgi-bin/carddisp.pl?gene=NPC2
SNORD44	Small Nucleolar RNA, C/D Box 44	RNA Gene		16	GC01M174762	13.87326145	https://www.genecards.org/cgi-bin/carddisp.pl?gene=SNORD44
SDHA	Succinate Dehydrogenase Complex Flavoprotein Subunit A	Protein Coding	P31040	55	GC05P000220	13.85527134	https://www.genecards.org/cgi-bin/carddisp.pl?gene=SDHA
SERPINB1	Serpin Family B Member 1	Protein Coding	P30740	47	GC06M003433	13.83446503	https://www.genecards.org/cgi-bin/carddisp.pl?gene=SERPINB1
SAT1	Spermidine/Spermine N1-Acetyltransferase 1	Protein Coding	P21673	52	GC0XP023784	13.82686615	https://www.genecards.org/cgi-bin/carddisp.pl?gene=SAT1
CYSLTR1	Cysteinyl Leukotriene Receptor 1	Protein Coding	Q9Y271	49	GC0XM078271	13.82380295	https://www.genecards.org/cgi-bin/carddisp.pl?gene=CYSLTR1
EPHB4	EPH Receptor B4	Protein Coding	P54760	60	GC07M104004	13.82331753	https://www.genecards.org/cgi-bin/carddisp.pl?gene=EPHB4
TNFAIP3	TNF Alpha Induced Protein 3	Protein Coding	P21580	54	GC06P137866	13.81634808	https://www.genecards.org/cgi-bin/carddisp.pl?gene=TNFAIP3
GJB1	Gap Junction Protein Beta 1	Protein Coding	P08034	53	GC0XP071212	13.81248474	https://www.genecards.org/cgi-bin/carddisp.pl?gene=GJB1
APP	Amyloid Beta Precursor Protein	Protein Coding	P05067	58	GC21M025880	13.81237411	https://www.genecards.org/cgi-bin/carddisp.pl?gene=APP
STAT4	Signal Transducer And Activator Of Transcription 4	Protein Coding	Q14765	53	GC02M191029	13.80548096	https://www.genecards.org/cgi-bin/carddisp.pl?gene=STAT4
ACTA2-AS1	ACTA2 Antisense RNA 1	RNA Gene		20	GC10P088932	13.77019405	https://www.genecards.org/cgi-bin/carddisp.pl?gene=ACTA2-AS1
CLEC7A	C-Type Lectin Domain Containing 7A	Protein Coding	Q9BXN2	53	GC12M024902	13.76789474	https://www.genecards.org/cgi-bin/carddisp.pl?gene=CLEC7A
MIR373	MicroRNA 373	RNA Gene		22	GC19P083882	13.73369122	https://www.genecards.org/cgi-bin/carddisp.pl?gene=MIR373
CHRM3	Cholinergic Receptor Muscarinic 3	Protein Coding	P20309	55	GC01P239386	13.72332382	https://www.genecards.org/cgi-bin/carddisp.pl?gene=CHRM3
HULC	Hepatocellular Carcinoma Up-Regulated Long Non-Coding RNA	RNA Gene		24	GC06P008453	13.7059269	https://www.genecards.org/cgi-bin/carddisp.pl?gene=HULC
ABCB4	ATP Binding Cassette Subfamily B Member 4	Protein Coding	P21439	54	GC07M087365	13.70579529	https://www.genecards.org/cgi-bin/carddisp.pl?gene=ABCB4
RBM6	RNA Binding Motif Protein 6	Protein Coding	P78332	44	GC03P049940	13.68557358	https://www.genecards.org/cgi-bin/carddisp.pl?gene=RBM6
DKK1	Dickkopf WNT Signaling Pathway Inhibitor 1	Protein Coding	O94907	51	GC10P052314	13.66330528	https://www.genecards.org/cgi-bin/carddisp.pl?gene=DKK1
IL10RA	Interleukin 10 Receptor Subunit Alpha	Protein Coding	Q13651	52	GC11P117987	13.66305923	https://www.genecards.org/cgi-bin/carddisp.pl?gene=IL10RA
SPTAN1	Spectrin Alpha, Non-Erythrocytic 1	Protein Coding	Q13813	55	GC09P128552	13.66067505	https://www.genecards.org/cgi-bin/carddisp.pl?gene=SPTAN1
VTN	Vitronectin	Protein Coding	P04004	50	GC17M059911	13.64617634	https://www.genecards.org/cgi-bin/carddisp.pl?gene=VTN
SDC1	Syndecan 1	Protein Coding	P18827	49	GC02M020200	13.62604713	https://www.genecards.org/cgi-bin/carddisp.pl?gene=SDC1
BGLAP	Bone Gamma-Carboxyglutamate Protein	Protein Coding	P02818	46	GC01P156242	13.58996105	https://www.genecards.org/cgi-bin/carddisp.pl?gene=BGLAP
PTGER4	Prostaglandin E Receptor 4	Protein Coding	P35408	53	GC05P040679	13.58847618	https://www.genecards.org/cgi-bin/carddisp.pl?gene=PTGER4
APOL1	Apolipoprotein L1	Protein Coding	O14791	51	GC22P036253	13.58678627	https://www.genecards.org/cgi-bin/carddisp.pl?gene=APOL1
SEMA3F	Semaphorin 3F	Protein Coding	Q13275	49	GC03P051626	13.58313465	https://www.genecards.org/cgi-bin/carddisp.pl?gene=SEMA3F
HDAC4	Histone Deacetylase 4	Protein Coding	P56524	59	GC02M239048	13.56127548	https://www.genecards.org/cgi-bin/carddisp.pl?gene=HDAC4
MAG	Myelin Associated Glycoprotein	Protein Coding	P20916	54	GC19P035292	13.55582619	https://www.genecards.org/cgi-bin/carddisp.pl?gene=MAG
ATRX	ATRX Chromatin Remodeler	Protein Coding	P46100	53	GC0XM077504	13.55489254	https://www.genecards.org/cgi-bin/carddisp.pl?gene=ATRX
TPMT	Thiopurine S-Methyltransferase	Protein Coding	P51580	53	GC06M018128	13.54884148	https://www.genecards.org/cgi-bin/carddisp.pl?gene=TPMT
SGK1	Serum/Glucocorticoid Regulated Kinase 1	Protein Coding	O00141	56	GC06M134169	13.54221153	https://www.genecards.org/cgi-bin/carddisp.pl?gene=SGK1
PRKCI	Protein Kinase C Iota	Protein Coding	P41743	54	GC03P170222	13.53990936	https://www.genecards.org/cgi-bin/carddisp.pl?gene=PRKCI
SFRP1	Secreted Frizzled Related Protein 1	Protein Coding	Q8N474	50	GC08M041262	13.53207207	https://www.genecards.org/cgi-bin/carddisp.pl?gene=SFRP1
MILR1	Mast Cell Immunoglobulin Like Receptor 1	Protein Coding	Q7Z6M3	38	GC17P078966	13.53167915	https://www.genecards.org/cgi-bin/carddisp.pl?gene=MILR1
PIGA	Phosphatidylinositol Glycan Anchor Biosynthesis Class A	Protein Coding	P37287	50	GC0XM015319	13.52616692	https://www.genecards.org/cgi-bin/carddisp.pl?gene=PIGA
MSLN	Mesothelin	Protein Coding	Q13421	50	GC16P021379	13.51082706	https://www.genecards.org/cgi-bin/carddisp.pl?gene=MSLN
TCIRG1	T Cell Immune Regulator 1, ATPase H+ Transporting V0 Subunit A3	Protein Coding	Q13488	52	GC11P073101	13.50984001	https://www.genecards.org/cgi-bin/carddisp.pl?gene=TCIRG1
PDPK1	3-Phosphoinositide Dependent Protein Kinase 1	Protein Coding	O15530	55	GC16P002537	13.50004101	https://www.genecards.org/cgi-bin/carddisp.pl?gene=PDPK1
PRKAA1	Protein Kinase AMP-Activated Catalytic Subunit Alpha 1	Protein Coding	Q13131	53	GC05M040759	13.49777794	https://www.genecards.org/cgi-bin/carddisp.pl?gene=PRKAA1
CD86	CD86 Molecule	Protein Coding	P42081	51	GC03P122055	13.49324608	https://www.genecards.org/cgi-bin/carddisp.pl?gene=CD86
PTGIS	Prostaglandin I2 Synthase	Protein Coding	Q16647	52	GC20M049503	13.48663044	https://www.genecards.org/cgi-bin/carddisp.pl?gene=PTGIS
MIR215	MicroRNA 215	RNA Gene		22	GC01M220117	13.48410225	https://www.genecards.org/cgi-bin/carddisp.pl?gene=MIR215
PKD2	Polycystin 2, Transient Receptor Potential Cation Channel	Protein Coding	Q13563	55	GC04P088007	13.4710598	https://www.genecards.org/cgi-bin/carddisp.pl?gene=PKD2
HMGCR	3-Hydroxy-3-Methylglutaryl-CoA Reductase	Protein Coding	P04035	53	GC05P075336	13.46861649	https://www.genecards.org/cgi-bin/carddisp.pl?gene=HMGCR
CCNE1	Cyclin E1	Protein Coding	P24864	55	GC19P029811	13.46351337	https://www.genecards.org/cgi-bin/carddisp.pl?gene=CCNE1
IL18R1	Interleukin 18 Receptor 1	Protein Coding	Q13478	50	GC02P102311	13.46057034	https://www.genecards.org/cgi-bin/carddisp.pl?gene=IL18R1
IL3RA	Interleukin 3 Receptor Subunit Alpha	Protein Coding	P26951	50	GC0XP001336	13.45930672	https://www.genecards.org/cgi-bin/carddisp.pl?gene=IL3RA
CFHR3	Complement Factor H Related 3	Protein Coding	Q02985	48	GC01P196774	13.45378876	https://www.genecards.org/cgi-bin/carddisp.pl?gene=CFHR3
CSF2RA	Colony Stimulating Factor 2 Receptor Subunit Alpha	Protein Coding	P15509	52	GC0XP002052	13.44569016	https://www.genecards.org/cgi-bin/carddisp.pl?gene=CSF2RA
TUBB	Tubulin Beta Class I	Protein Coding	P07437	56	GC06P104078	13.4270649	https://www.genecards.org/cgi-bin/carddisp.pl?gene=TUBB
MIR654	MicroRNA 654	RNA Gene		21	GC14P112761	13.40530491	https://www.genecards.org/cgi-bin/carddisp.pl?gene=MIR654
F9	Coagulation Factor IX	Protein Coding	P00740	54	GC0XP139530	13.40013218	https://www.genecards.org/cgi-bin/carddisp.pl?gene=F9
F7	Coagulation Factor VII	Protein Coding	P08709	54	GC13P113105	13.39689541	https://www.genecards.org/cgi-bin/carddisp.pl?gene=F7
SLC6A3	Solute Carrier Family 6 Member 3	Protein Coding	Q01959	57	GC05M001392	13.39328957	https://www.genecards.org/cgi-bin/carddisp.pl?gene=SLC6A3
ASS1	Argininosuccinate Synthase 1	Protein Coding	P00966	56	GC09P130444	13.38893223	https://www.genecards.org/cgi-bin/carddisp.pl?gene=ASS1
CRABP2	Cellular Retinoic Acid Binding Protein 2	Protein Coding	P29373	50	GC01M157071	13.38873577	https://www.genecards.org/cgi-bin/carddisp.pl?gene=CRABP2
ID1	Inhibitor Of DNA Binding 1	Protein Coding	P41134	48	GC20P031605	13.38507843	https://www.genecards.org/cgi-bin/carddisp.pl?gene=ID1
SERPINF1	Serpin Family F Member 1	Protein Coding	P36955	52	GC17P002420	13.38476086	https://www.genecards.org/cgi-bin/carddisp.pl?gene=SERPINF1
FURIN	Furin, Paired Basic Amino Acid Cleaving Enzyme	Protein Coding	P09958	54	GC15P090868	13.38183594	https://www.genecards.org/cgi-bin/carddisp.pl?gene=FURIN
MIR19B2	MicroRNA 19b-2	RNA Gene		17	GC0XM134376	13.37702179	https://www.genecards.org/cgi-bin/carddisp.pl?gene=MIR19B2
MMACHC	Metabolism Of Cobalamin Associated C	Protein Coding	Q9Y4U1	50	GC01P045500	13.37655926	https://www.genecards.org/cgi-bin/carddisp.pl?gene=MMACHC
ELAVL1	ELAV Like RNA Binding Protein 1	Protein Coding	Q15717	48	GC19M007958	13.37650108	https://www.genecards.org/cgi-bin/carddisp.pl?gene=ELAVL1
SMARCA2	SWI/SNF Related, Matrix Associated, Actin Dependent Regulator Of Chromatin, Subfamily A, Member 2	Protein Coding	P51531	57	GC09P001980	13.37642765	https://www.genecards.org/cgi-bin/carddisp.pl?gene=SMARCA2
HOPX	HOP Homeobox	Protein Coding	Q9BPY8	40	GC04M056647	13.37433624	https://www.genecards.org/cgi-bin/carddisp.pl?gene=HOPX
TAMM41	TAM41 Mitochondrial Translocator Assembly And Maintenance Homolog	Protein Coding	Q96BW9	43	GC03M011721	13.37197399	https://www.genecards.org/cgi-bin/carddisp.pl?gene=TAMM41
LOC110006319	Beta-Globin Gene 3' Regulatory Region	Functional Element		4	GC11P005223	13.34819126	https://www.genecards.org/cgi-bin/carddisp.pl?gene=LOC110006319
SDHB	Succinate Dehydrogenase Complex Iron Sulfur Subunit B	Protein Coding	P21912	55	GC01M018664	13.34454727	https://www.genecards.org/cgi-bin/carddisp.pl?gene=SDHB
CRBN	Cereblon	Protein Coding	Q96SW2	50	GC03M003144	13.33869362	https://www.genecards.org/cgi-bin/carddisp.pl?gene=CRBN
OLR1	Oxidized Low Density Lipoprotein Receptor 1	Protein Coding	P78380	49	GC12M024903	13.3089819	https://www.genecards.org/cgi-bin/carddisp.pl?gene=OLR1
RTN4	Reticulon 4	Protein Coding	Q9NQC3	52	GC02M054934	13.29959106	https://www.genecards.org/cgi-bin/carddisp.pl?gene=RTN4
OPRM1	Opioid Receptor Mu 1	Protein Coding	P35372	54	GC06P154175	13.29479027	https://www.genecards.org/cgi-bin/carddisp.pl?gene=OPRM1
FGB	Fibrinogen Beta Chain	Protein Coding	P02675	53	GC04P154620	13.29080868	https://www.genecards.org/cgi-bin/carddisp.pl?gene=FGB
RACK1	Receptor For Activated C Kinase 1	Protein Coding	P63244	50	GC05M182224	13.29073334	https://www.genecards.org/cgi-bin/carddisp.pl?gene=RACK1
NLRC4	NLR Family CARD Domain Containing 4	Protein Coding	Q9NPP4	50	GC02M032224	13.28894806	https://www.genecards.org/cgi-bin/carddisp.pl?gene=NLRC4
MAPT	Microtubule Associated Protein Tau	Protein Coding	P10636	57	GC17P045894	13.28340721	https://www.genecards.org/cgi-bin/carddisp.pl?gene=MAPT
RBL2	RB Transcriptional Corepressor Like 2	Protein Coding	Q08999	52	GC16P053433	13.2819519	https://www.genecards.org/cgi-bin/carddisp.pl?gene=RBL2
TLR1	Toll Like Receptor 1	Protein Coding	Q15399	54	GC04M038793	13.28162861	https://www.genecards.org/cgi-bin/carddisp.pl?gene=TLR1
IDUA	Alpha-L-Iduronidase	Protein Coding	P35475	52	GC04P000986	13.27153969	https://www.genecards.org/cgi-bin/carddisp.pl?gene=IDUA
PAX8-AS1	PAX8 Antisense RNA 1	RNA Gene		20	GC02P125996	13.2711134	https://www.genecards.org/cgi-bin/carddisp.pl?gene=PAX8-AS1
MTR	5-Methyltetrahydrofolate-Homocysteine Methyltransferase	Protein Coding	Q99707	54	GC01P236795	13.26752853	https://www.genecards.org/cgi-bin/carddisp.pl?gene=MTR
BBC3	BCL2 Binding Component 3	Protein Coding	Q96PG8	46	GC19M047220	13.26737213	https://www.genecards.org/cgi-bin/carddisp.pl?gene=BBC3
ILK	Integrin Linked Kinase	Protein Coding	Q13418	51	GC11P006604	13.24858284	https://www.genecards.org/cgi-bin/carddisp.pl?gene=ILK
CCR4	C-C Motif Chemokine Receptor 4	Protein Coding	P51679	52	GC03P032951	13.24744034	https://www.genecards.org/cgi-bin/carddisp.pl?gene=CCR4
GC	GC Vitamin D Binding Protein	Protein Coding	P02774	51	GC04M071741	13.24032402	https://www.genecards.org/cgi-bin/carddisp.pl?gene=GC
PXN	Paxillin	Protein Coding	P49023	52	GC12M120210	13.23666096	https://www.genecards.org/cgi-bin/carddisp.pl?gene=PXN
GLIS2	GLIS Family Zinc Finger 2	Protein Coding	Q9BZE0	48	GC16P046014	13.2307148	https://www.genecards.org/cgi-bin/carddisp.pl?gene=GLIS2
LAG3	Lymphocyte Activating 3	Protein Coding	P18627	47	GC12P028197	13.22518826	https://www.genecards.org/cgi-bin/carddisp.pl?gene=LAG3
ETS1	ETS Proto-Oncogene 1, Transcription Factor	Protein Coding	P14921	54	GC11M128458	13.2174778	https://www.genecards.org/cgi-bin/carddisp.pl?gene=ETS1
TYMP	Thymidine Phosphorylase	Protein Coding	P19971	54	GC22M050525	13.21023464	https://www.genecards.org/cgi-bin/carddisp.pl?gene=TYMP
EPAS1	Endothelial PAS Domain Protein 1	Protein Coding	Q99814	57	GC02P046293	13.20799732	https://www.genecards.org/cgi-bin/carddisp.pl?gene=EPAS1
PKHD1	PKHD1 Ciliary IPT Domain Containing Fibrocystin/Polyductin	Protein Coding	P08F94	45	GC06M081254	13.20604801	https://www.genecards.org/cgi-bin/carddisp.pl?gene=PKHD1
CEACAM1	CEA Cell Adhesion Molecule 1	Protein Coding	P13688	52	GC19M042507	13.20151234	https://www.genecards.org/cgi-bin/carddisp.pl?gene=CEACAM1
COL11A1	Collagen Type XI Alpha 1 Chain	Protein Coding	P12107	50	GC01M102876	13.20119762	https://www.genecards.org/cgi-bin/carddisp.pl?gene=COL11A1
ACTA1	Actin Alpha 1, Skeletal Muscle	Protein Coding	P68133	54	GC01M229883	13.18564796	https://www.genecards.org/cgi-bin/carddisp.pl?gene=ACTA1
EZR	Ezrin	Protein Coding	P15311	53	GC06M158765	13.1837759	https://www.genecards.org/cgi-bin/carddisp.pl?gene=EZR
F2RL3	F2R Like Thrombin Or Trypsin Receptor 3	Protein Coding	Q96RI0	52	GC19P016888	13.16952515	https://www.genecards.org/cgi-bin/carddisp.pl?gene=F2RL3
SNAI2	Snail Family Transcriptional Repressor 2	Protein Coding	O43623	51	GC08M048917	13.16414547	https://www.genecards.org/cgi-bin/carddisp.pl?gene=SNAI2
MIR28	MicroRNA 28	RNA Gene		21	GC03P188688	13.15846348	https://www.genecards.org/cgi-bin/carddisp.pl?gene=MIR28
DES	Desmin	Protein Coding	P17661	54	GC02P219418	13.1529026	https://www.genecards.org/cgi-bin/carddisp.pl?gene=DES
ABCA1	ATP Binding Cassette Subfamily A Member 1	Protein Coding	O95477	55	GC09M104781	13.14445877	https://www.genecards.org/cgi-bin/carddisp.pl?gene=ABCA1
CARD11	Caspase Recruitment Domain Family Member 11	Protein Coding	Q9BXL7	54	GC07M002906	13.14441967	https://www.genecards.org/cgi-bin/carddisp.pl?gene=CARD11
C3AR1	Complement C3a Receptor 1	Protein Coding	Q16581	50	GC12M008590	13.13434792	https://www.genecards.org/cgi-bin/carddisp.pl?gene=C3AR1
IRF5	Interferon Regulatory Factor 5	Protein Coding	Q13568	53	GC07P128937	13.12391567	https://www.genecards.org/cgi-bin/carddisp.pl?gene=IRF5
LOC106627981	GBA Recombination Region	Functional Element		4	GC01P155233	13.12333393	https://www.genecards.org/cgi-bin/carddisp.pl?gene=LOC106627981
PDE4A	Phosphodiesterase 4A	Protein Coding	P27815	51	GC19P010416	13.11264133	https://www.genecards.org/cgi-bin/carddisp.pl?gene=PDE4A
TGIF1	TGFB Induced Factor Homeobox 1	Protein Coding	Q15583	53	GC18P003411	13.11208057	https://www.genecards.org/cgi-bin/carddisp.pl?gene=TGIF1
SERPINB2	Serpin Family B Member 2	Protein Coding	P05120	50	GC18P063871	13.10776138	https://www.genecards.org/cgi-bin/carddisp.pl?gene=SERPINB2
PRDX1	Peroxiredoxin 1	Protein Coding	Q06830	56	GC01M045622	13.10026169	https://www.genecards.org/cgi-bin/carddisp.pl?gene=PRDX1
PIK3R3	Phosphoinositide-3-Kinase Regulatory Subunit 3	Protein Coding	Q92569	52	GC01M046041	13.10017776	https://www.genecards.org/cgi-bin/carddisp.pl?gene=PIK3R3
GUSB	Glucuronidase Beta	Protein Coding	P08236	54	GC07M065960	13.09331512	https://www.genecards.org/cgi-bin/carddisp.pl?gene=GUSB
OSM	Oncostatin M	Protein Coding	P13725	50	GC22M030262	13.08545589	https://www.genecards.org/cgi-bin/carddisp.pl?gene=OSM
GRIN2B	Glutamate Ionotropic Receptor NMDA Type Subunit 2B	Protein Coding	Q13224	59	GC12M013437	13.08204746	https://www.genecards.org/cgi-bin/carddisp.pl?gene=GRIN2B
MBD4	Methyl-CpG Binding Domain 4, DNA Glycosylase	Protein Coding	O95243	50	GC03M129430	13.0813055	https://www.genecards.org/cgi-bin/carddisp.pl?gene=MBD4
MIR133A1	MicroRNA 133a-1	RNA Gene		19	GC18M030227	13.07128811	https://www.genecards.org/cgi-bin/carddisp.pl?gene=MIR133A1
LGALS1	Galectin 1	Protein Coding	P09382	49	GC22P037675	13.05087662	https://www.genecards.org/cgi-bin/carddisp.pl?gene=LGALS1
UROD	Uroporphyrinogen Decarboxylase	Protein Coding	P06132	53	GC01P045621	13.04549599	https://www.genecards.org/cgi-bin/carddisp.pl?gene=UROD
XRCC5	X-Ray Repair Cross Complementing 5	Protein Coding	P13010	51	GC02P216107	13.04539776	https://www.genecards.org/cgi-bin/carddisp.pl?gene=XRCC5
HNRNPH1	Heterogeneous Nuclear Ribonucleoprotein H1	Protein Coding	P31943	48	GC05M179614	13.04440498	https://www.genecards.org/cgi-bin/carddisp.pl?gene=HNRNPH1
MIR381	MicroRNA 381	RNA Gene		20	GC14P112743	13.03176975	https://www.genecards.org/cgi-bin/carddisp.pl?gene=MIR381
RXRB	Retinoid X Receptor Beta	Protein Coding	P28702	53	GC06M033193	13.00697613	https://www.genecards.org/cgi-bin/carddisp.pl?gene=RXRB
UBA1	Ubiquitin Like Modifier Activating Enzyme 1	Protein Coding	P22314	56	GC0XP047190	13.00603867	https://www.genecards.org/cgi-bin/carddisp.pl?gene=UBA1
DMD	Dystrophin	Protein Coding	P11532	52	GC0XM031097	13.00108719	https://www.genecards.org/cgi-bin/carddisp.pl?gene=DMD
SUZ12	SUZ12 Polycomb Repressive Complex 2 Subunit	Protein Coding	Q15022	49	GC17P031937	12.99763298	https://www.genecards.org/cgi-bin/carddisp.pl?gene=SUZ12
XPO1	Exportin 1	Protein Coding	O14980	54	GC02M061445	12.99298191	https://www.genecards.org/cgi-bin/carddisp.pl?gene=XPO1
FBLN5	Fibulin 5	Protein Coding	Q9UBX5	53	GC14M091869	12.97966099	https://www.genecards.org/cgi-bin/carddisp.pl?gene=FBLN5
STUB1	STIP1 Homology And U-Box Containing Protein 1	Protein Coding	Q9UNE7	52	GC16P021377	12.97770309	https://www.genecards.org/cgi-bin/carddisp.pl?gene=STUB1
TINF2	TERF1 Interacting Nuclear Factor 2	Protein Coding	Q9BSI4	48	GC14M025392	12.95289326	https://www.genecards.org/cgi-bin/carddisp.pl?gene=TINF2
FECH	Ferrochelatase	Protein Coding	P22830	54	GC18M057544	12.94172478	https://www.genecards.org/cgi-bin/carddisp.pl?gene=FECH
LIG1	DNA Ligase 1	Protein Coding	P18858	54	GC19M048115	12.93011665	https://www.genecards.org/cgi-bin/carddisp.pl?gene=LIG1
MT-ATP6	Mitochondrially Encoded ATP Synthase Membrane Subunit 6	Protein Coding	P00846	39	GCMTP008531	12.92312336	https://www.genecards.org/cgi-bin/carddisp.pl?gene=MT-ATP6
ERCC3	ERCC Excision Repair 3, TFIIH Core Complex Helicase Subunit	Protein Coding	P19447	54	GC02M127257	12.91667747	https://www.genecards.org/cgi-bin/carddisp.pl?gene=ERCC3
KLF1	KLF Transcription Factor 1	Protein Coding	Q13351	50	GC19M012884	12.91071796	https://www.genecards.org/cgi-bin/carddisp.pl?gene=KLF1
IFNA2	Interferon Alpha 2	Protein Coding	P01563	50	GC09M021384	12.9075613	https://www.genecards.org/cgi-bin/carddisp.pl?gene=IFNA2
SLC26A9	Solute Carrier Family 26 Member 9	Protein Coding	Q7LBE3	46	GC01M205883	12.89827538	https://www.genecards.org/cgi-bin/carddisp.pl?gene=SLC26A9
LBR	Lamin B Receptor	Protein Coding	Q14739	53	GC01M225401	12.89562511	https://www.genecards.org/cgi-bin/carddisp.pl?gene=LBR
IFT140	Intraflagellar Transport 140	Protein Coding	Q96RY7	48	GC16M010418	12.89127541	https://www.genecards.org/cgi-bin/carddisp.pl?gene=IFT140
COL4A1	Collagen Type IV Alpha 1 Chain	Protein Coding	P02462	54	GC13M110148	12.89111233	https://www.genecards.org/cgi-bin/carddisp.pl?gene=COL4A1
FGF1	Fibroblast Growth Factor 1	Protein Coding	P05230	54	GC05M142555	12.88891602	https://www.genecards.org/cgi-bin/carddisp.pl?gene=FGF1
MIR208B	MicroRNA 208b	RNA Gene		24	GC14M023417	12.88297272	https://www.genecards.org/cgi-bin/carddisp.pl?gene=MIR208B
LAMA1	Laminin Subunit Alpha 1	Protein Coding	P25391	52	GC18M006941	12.87468147	https://www.genecards.org/cgi-bin/carddisp.pl?gene=LAMA1
POLE	DNA Polymerase Epsilon, Catalytic Subunit	Protein Coding	Q07864	56	GC12M132740	12.86873817	https://www.genecards.org/cgi-bin/carddisp.pl?gene=POLE
RPL11	Ribosomal Protein L11	Protein Coding	P62913	55	GC01P023691	12.86762714	https://www.genecards.org/cgi-bin/carddisp.pl?gene=RPL11
NFKB2	Nuclear Factor Kappa B Subunit 2	Protein Coding	Q00653	59	GC10P102394	12.86493111	https://www.genecards.org/cgi-bin/carddisp.pl?gene=NFKB2
CCR1	C-C Motif Chemokine Receptor 1	Protein Coding	P32246	50	GC03M046218	12.86065865	https://www.genecards.org/cgi-bin/carddisp.pl?gene=CCR1
GPX4	Glutathione Peroxidase 4	Protein Coding	P36969	53	GC19P001103	12.85857105	https://www.genecards.org/cgi-bin/carddisp.pl?gene=GPX4
AHR	Aryl Hydrocarbon Receptor	Protein Coding	P35869	53	GC07P016916	12.85475826	https://www.genecards.org/cgi-bin/carddisp.pl?gene=AHR
MMP10	Matrix Metallopeptidase 10	Protein Coding	P09238	51	GC11M102770	12.84383011	https://www.genecards.org/cgi-bin/carddisp.pl?gene=MMP10
FABP3	Fatty Acid Binding Protein 3	Protein Coding	P05413	50	GC01M031365	12.82645226	https://www.genecards.org/cgi-bin/carddisp.pl?gene=FABP3
RPS27A	Ribosomal Protein S27a	Protein Coding	P62979	49	GC02P055231	12.82396507	https://www.genecards.org/cgi-bin/carddisp.pl?gene=RPS27A
WEE1	WEE1 G2 Checkpoint Kinase	Protein Coding	P30291	55	GC11P009573	12.81936264	https://www.genecards.org/cgi-bin/carddisp.pl?gene=WEE1
SIRT3	Sirtuin 3	Protein Coding	Q9NTG7	54	GC11M000215	12.81290245	https://www.genecards.org/cgi-bin/carddisp.pl?gene=SIRT3
F2RL1	F2R Like Trypsin Receptor 1	Protein Coding	P55085	50	GC05P076818	12.80358315	https://www.genecards.org/cgi-bin/carddisp.pl?gene=F2RL1
MYH7	Myosin Heavy Chain 7	Protein Coding	P12883	53	GC14M023412	12.80157089	https://www.genecards.org/cgi-bin/carddisp.pl?gene=MYH7
SOX17	SRY-Box Transcription Factor 17	Protein Coding	Q9H6I2	49	GC08P054457	12.79714966	https://www.genecards.org/cgi-bin/carddisp.pl?gene=SOX17
SCARNA5	Small Cajal Body-Specific RNA 5	RNA Gene		22	GC02P233275	12.79439449	https://www.genecards.org/cgi-bin/carddisp.pl?gene=SCARNA5
SRP54	Signal Recognition Particle 54	Protein Coding	P61011	50	GC14P034981	12.79392242	https://www.genecards.org/cgi-bin/carddisp.pl?gene=SRP54
TWIST1	Twist Family BHLH Transcription Factor 1	Protein Coding	Q15672	52	GC07M019020	12.78647614	https://www.genecards.org/cgi-bin/carddisp.pl?gene=TWIST1
IGFBP5	Insulin Like Growth Factor Binding Protein 5	Protein Coding	P24593	49	GC02M216672	12.74578381	https://www.genecards.org/cgi-bin/carddisp.pl?gene=IGFBP5
TNFSF11	TNF Superfamily Member 11	Protein Coding	O14788	56	GC13P042562	12.73874855	https://www.genecards.org/cgi-bin/carddisp.pl?gene=TNFSF11
F2R	Coagulation Factor II Thrombin Receptor	Protein Coding	P25116	53	GC05P076716	12.73787689	https://www.genecards.org/cgi-bin/carddisp.pl?gene=F2R
ITGA9	Integrin Subunit Alpha 9	Protein Coding	Q13797	49	GC03P037468	12.73659992	https://www.genecards.org/cgi-bin/carddisp.pl?gene=ITGA9
BPI	Bactericidal Permeability Increasing Protein	Protein Coding	P17213	48	GC20P038304	12.73089027	https://www.genecards.org/cgi-bin/carddisp.pl?gene=BPI
PRAME	PRAME Nuclear Receptor Transcriptional Regulator	Protein Coding	P78395	44	GC22M022547	12.7214613	https://www.genecards.org/cgi-bin/carddisp.pl?gene=PRAME
FASN	Fatty Acid Synthase	Protein Coding	P49327	56	GC17M082078	12.71587753	https://www.genecards.org/cgi-bin/carddisp.pl?gene=FASN
NCF2	Neutrophil Cytosolic Factor 2	Protein Coding	P19878	54	GC01M184754	12.71374035	https://www.genecards.org/cgi-bin/carddisp.pl?gene=NCF2
TNFSF13B	TNF Superfamily Member 13b	Protein Coding	Q9Y275	52	GC13P108251	12.71203232	https://www.genecards.org/cgi-bin/carddisp.pl?gene=TNFSF13B
CD22	CD22 Molecule	Protein Coding	P20273	53	GC19P035319	12.70506763	https://www.genecards.org/cgi-bin/carddisp.pl?gene=CD22
SCN11A	Sodium Voltage-Gated Channel Alpha Subunit 11	Protein Coding	Q9UI33	50	GC03M038862	12.69133663	https://www.genecards.org/cgi-bin/carddisp.pl?gene=SCN11A
NCOA2	Nuclear Receptor Coactivator 2	Protein Coding	Q15596	52	GC08M070109	12.68932915	https://www.genecards.org/cgi-bin/carddisp.pl?gene=NCOA2
H4C16	H4 Histone 16	Protein Coding	P62805	43	GC12M025134	12.68253231	https://www.genecards.org/cgi-bin/carddisp.pl?gene=H4C16
HABP2	Hyaluronan Binding Protein 2	Protein Coding	Q14520	52	GC10P113550	12.68224525	https://www.genecards.org/cgi-bin/carddisp.pl?gene=HABP2
BAG1	BAG Cochaperone 1	Protein Coding	Q99933	48	GC09M033245	12.6740036	https://www.genecards.org/cgi-bin/carddisp.pl?gene=BAG1
APBB1	Amyloid Beta Precursor Protein Binding Family B Member 1	Protein Coding	O00213	50	GC11M008387	12.6649456	https://www.genecards.org/cgi-bin/carddisp.pl?gene=APBB1
CD5	CD5 Molecule	Protein Coding	P06127	49	GC11P061123	12.66488361	https://www.genecards.org/cgi-bin/carddisp.pl?gene=CD5
CYP11A1	Cytochrome P450 Family 11 Subfamily A Member 1	Protein Coding	P05108	54	GC15M074337	12.64997959	https://www.genecards.org/cgi-bin/carddisp.pl?gene=CYP11A1
CD2	CD2 Molecule	Protein Coding	P06729	51	GC01P116754	12.6468792	https://www.genecards.org/cgi-bin/carddisp.pl?gene=CD2
TRAF1	TNF Receptor Associated Factor 1	Protein Coding	Q13077	48	GC09M120902	12.64550495	https://www.genecards.org/cgi-bin/carddisp.pl?gene=TRAF1
CYP24A1	Cytochrome P450 Family 24 Subfamily A Member 1	Protein Coding	Q07973	53	GC20M054153	12.63251305	https://www.genecards.org/cgi-bin/carddisp.pl?gene=CYP24A1
ITGAX	Integrin Subunit Alpha X	Protein Coding	P20702	53	GC16P047830	12.6226511	https://www.genecards.org/cgi-bin/carddisp.pl?gene=ITGAX
SLC6A14	Solute Carrier Family 6 Member 14	Protein Coding	Q9UN76	48	GC0XP116436	12.60409641	https://www.genecards.org/cgi-bin/carddisp.pl?gene=SLC6A14
XRCC6	X-Ray Repair Cross Complementing 6	Protein Coding	P12956	52	GC22P052578	12.5993557	https://www.genecards.org/cgi-bin/carddisp.pl?gene=XRCC6
CD63	CD63 Molecule	Protein Coding	P08962	49	GC12M055725	12.59499454	https://www.genecards.org/cgi-bin/carddisp.pl?gene=CD63
IL1RAPL2	Interleukin 1 Receptor Accessory Protein Like 2	Protein Coding	Q9NP60	46	GC0XP104566	12.59234047	https://www.genecards.org/cgi-bin/carddisp.pl?gene=IL1RAPL2
SERPINH1	Serpin Family H Member 1	Protein Coding	P50454	53	GC11P075562	12.58630943	https://www.genecards.org/cgi-bin/carddisp.pl?gene=SERPINH1
SMARCAL1	SWI/SNF Related, Matrix Associated, Actin Dependent Regulator Of Chromatin, Subfamily A Like 1	Protein Coding	Q9NZC9	52	GC02P216412	12.58034134	https://www.genecards.org/cgi-bin/carddisp.pl?gene=SMARCAL1
MT-ND2	Mitochondrially Encoded NADH:Ubiquinone Oxidoreductase Core Subunit 2	Protein Coding	P03891	40	GCMTP004472	12.56413937	https://www.genecards.org/cgi-bin/carddisp.pl?gene=MT-ND2
PCAT2	Prostate Cancer Associated Transcript 2	RNA Gene		18	GC08M127072	12.55845642	https://www.genecards.org/cgi-bin/carddisp.pl?gene=PCAT2
YY1	YY1 Transcription Factor	Protein Coding	P25490	55	GC14P100238	12.55477047	https://www.genecards.org/cgi-bin/carddisp.pl?gene=YY1
NTRK3	Neurotrophic Receptor Tyrosine Kinase 3	Protein Coding	Q16288	60	GC15M087859	12.54297256	https://www.genecards.org/cgi-bin/carddisp.pl?gene=NTRK3
HCK	HCK Proto-Oncogene, Src Family Tyrosine Kinase	Protein Coding	P08631	54	GC20P032052	12.53124237	https://www.genecards.org/cgi-bin/carddisp.pl?gene=HCK
VDAC1	Voltage Dependent Anion Channel 1	Protein Coding	P21796	52	GC05M133975	12.52024937	https://www.genecards.org/cgi-bin/carddisp.pl?gene=VDAC1
C1S	Complement C1s	Protein Coding	P09871	54	GC12P028328	12.51224899	https://www.genecards.org/cgi-bin/carddisp.pl?gene=C1S
TACR1	Tachykinin Receptor 1	Protein Coding	P25103	50	GC02M075359	12.50413132	https://www.genecards.org/cgi-bin/carddisp.pl?gene=TACR1
MAOA	Monoamine Oxidase A	Protein Coding	P21397	56	GC0XP043654	12.4982357	https://www.genecards.org/cgi-bin/carddisp.pl?gene=MAOA
DCTN4	Dynactin Subunit 4	Protein Coding	Q9UJW0	45	GC05M150708	12.49061871	https://www.genecards.org/cgi-bin/carddisp.pl?gene=DCTN4
ERG	ETS Transcription Factor ERG	Protein Coding	P11308	53	GC21M038367	12.46803951	https://www.genecards.org/cgi-bin/carddisp.pl?gene=ERG
MIR26B	MicroRNA 26b	RNA Gene		25	GC02P218402	12.46566105	https://www.genecards.org/cgi-bin/carddisp.pl?gene=MIR26B
TRPV1	Transient Receptor Potential Cation Channel Subfamily V Member 1	Protein Coding	Q8NER1	54	GC17M003565	12.46221542	https://www.genecards.org/cgi-bin/carddisp.pl?gene=TRPV1
MIR138-1	MicroRNA 138-1	RNA Gene		23	GC03P044115	12.45863247	https://www.genecards.org/cgi-bin/carddisp.pl?gene=MIR138-1
ANKRD26	Ankyrin Repeat Domain Containing 26	Protein Coding	Q9UPS8	47	GC10M026938	12.45827007	https://www.genecards.org/cgi-bin/carddisp.pl?gene=ANKRD26
PRPS1	Phosphoribosyl Pyrophosphate Synthetase 1	Protein Coding	P60891	54	GC0XP107628	12.457407	https://www.genecards.org/cgi-bin/carddisp.pl?gene=PRPS1
TCF21	Transcription Factor 21	Protein Coding	O43680	43	GC06P133889	12.45506191	https://www.genecards.org/cgi-bin/carddisp.pl?gene=TCF21
IGF2R	Insulin Like Growth Factor 2 Receptor	Protein Coding	P11717	53	GC06P159969	12.45265484	https://www.genecards.org/cgi-bin/carddisp.pl?gene=IGF2R
SCN4A	Sodium Voltage-Gated Channel Alpha Subunit 4	Protein Coding	P35499	53	GC17M063938	12.44768715	https://www.genecards.org/cgi-bin/carddisp.pl?gene=SCN4A
KLRK1	Killer Cell Lectin Like Receptor K1	Protein Coding	P26718	47	GC12M024904	12.43879223	https://www.genecards.org/cgi-bin/carddisp.pl?gene=KLRK1
CYP46A1	Cytochrome P450 Family 46 Subfamily A Member 1	Protein Coding	Q9Y6A2	49	GC14P099684	12.42985535	https://www.genecards.org/cgi-bin/carddisp.pl?gene=CYP46A1
TOLLIP	Toll Interacting Protein	Protein Coding	Q9H0E2	51	GC11M001274	12.42304802	https://www.genecards.org/cgi-bin/carddisp.pl?gene=TOLLIP
LTBP4	Latent Transforming Growth Factor Beta Binding Protein 4	Protein Coding	Q8N2S1	49	GC19P040592	12.42196846	https://www.genecards.org/cgi-bin/carddisp.pl?gene=LTBP4
PPARGC1A	PPARG Coactivator 1 Alpha	Protein Coding	Q9UBK2	54	GC04M023755	12.42054558	https://www.genecards.org/cgi-bin/carddisp.pl?gene=PPARGC1A
MIR628	MicroRNA 628	RNA Gene		20	GC15M055372	12.40147972	https://www.genecards.org/cgi-bin/carddisp.pl?gene=MIR628
TRA	T Cell Receptor Alpha Locus	Protein Coding	P0DSE1	25	GC14P021621	12.39096737	https://www.genecards.org/cgi-bin/carddisp.pl?gene=TRA
APRT	Adenine Phosphoribosyltransferase	Protein Coding	P07741	53	GC16M088810	12.38942623	https://www.genecards.org/cgi-bin/carddisp.pl?gene=APRT
HLA-DPA1	Major Histocompatibility Complex, Class II, DP Alpha 1	Protein Coding	P20036	48	GC06M033064	12.38685131	https://www.genecards.org/cgi-bin/carddisp.pl?gene=HLA-DPA1
EFL1	Elongation Factor Like GTPase 1	Protein Coding	Q7Z2Z2	46	GC15M133586	12.37823486	https://www.genecards.org/cgi-bin/carddisp.pl?gene=EFL1
MIR370	MicroRNA 370	RNA Gene		24	GC14P112023	12.37719154	https://www.genecards.org/cgi-bin/carddisp.pl?gene=MIR370
WNT1	Wnt Family Member 1	Protein Coding	P04628	54	GC12P050404	12.35525322	https://www.genecards.org/cgi-bin/carddisp.pl?gene=WNT1
ITCH	Itchy E3 Ubiquitin Protein Ligase	Protein Coding	Q96J02	54	GC20P034363	12.34760571	https://www.genecards.org/cgi-bin/carddisp.pl?gene=ITCH
CDH5	Cadherin 5	Protein Coding	P33151	53	GC16P066366	12.33960819	https://www.genecards.org/cgi-bin/carddisp.pl?gene=CDH5
CHIT1	Chitinase 1	Protein Coding	Q13231	50	GC01M203213	12.33539391	https://www.genecards.org/cgi-bin/carddisp.pl?gene=CHIT1
PIM1	Pim-1 Proto-Oncogene, Serine/Threonine Kinase	Protein Coding	P11309	56	GC06P104249	12.32901764	https://www.genecards.org/cgi-bin/carddisp.pl?gene=PIM1
PPIA	Peptidylprolyl Isomerase A	Protein Coding	P62937	52	GC07P044811	12.32597542	https://www.genecards.org/cgi-bin/carddisp.pl?gene=PPIA
LAMA5	Laminin Subunit Alpha 5	Protein Coding	O15230	50	GC20M062307	12.30963039	https://www.genecards.org/cgi-bin/carddisp.pl?gene=LAMA5
MSR1	Macrophage Scavenger Receptor 1	Protein Coding	P21757	52	GC08M016107	12.30760956	https://www.genecards.org/cgi-bin/carddisp.pl?gene=MSR1
CRKL	CRK Like Proto-Oncogene, Adaptor Protein	Protein Coding	P46109	53	GC22P020917	12.30638027	https://www.genecards.org/cgi-bin/carddisp.pl?gene=CRKL
CFHR5	Complement Factor H Related 5	Protein Coding	Q9BXR6	46	GC01P196977	12.29829979	https://www.genecards.org/cgi-bin/carddisp.pl?gene=CFHR5
ELAVL4	ELAV Like RNA Binding Protein 4	Protein Coding	P26378	46	GC01P050025	12.29119492	https://www.genecards.org/cgi-bin/carddisp.pl?gene=ELAVL4
TCL6	T Cell Leukemia/Lymphoma 6	RNA Gene		30	GC14P095650	12.28537083	https://www.genecards.org/cgi-bin/carddisp.pl?gene=TCL6
H2AX	H2A.X Variant Histone	Protein Coding	P16104	50	GC11M119408	12.28228283	https://www.genecards.org/cgi-bin/carddisp.pl?gene=H2AX
SLC29A1	Solute Carrier Family 29 Member 1 (Augustine Blood Group)	Protein Coding	Q99808	54	GC06P044219	12.27683163	https://www.genecards.org/cgi-bin/carddisp.pl?gene=SLC29A1
AFP	Alpha Fetoprotein	Protein Coding	P02771	54	GC04P073431	12.26169395	https://www.genecards.org/cgi-bin/carddisp.pl?gene=AFP
TNFRSF13B	TNF Receptor Superfamily Member 13B	Protein Coding	O14836	53	GC17M016929	12.26119041	https://www.genecards.org/cgi-bin/carddisp.pl?gene=TNFRSF13B
MAX	MYC Associated Factor X	Protein Coding	P61244	54	GC14M065190	12.260849	https://www.genecards.org/cgi-bin/carddisp.pl?gene=MAX
ALPP	Alkaline Phosphatase, Placental	Protein Coding	P05187	50	GC02P232378	12.25823021	https://www.genecards.org/cgi-bin/carddisp.pl?gene=ALPP
WWOX	WW Domain Containing Oxidoreductase	Protein Coding	Q9NZC7	52	GC16P078099	12.25446033	https://www.genecards.org/cgi-bin/carddisp.pl?gene=WWOX
LEF1	Lymphoid Enhancer Binding Factor 1	Protein Coding	Q9UJU2	55	GC04M108047	12.24753666	https://www.genecards.org/cgi-bin/carddisp.pl?gene=LEF1
RBM5	RNA Binding Motif Protein 5	Protein Coding	P52756	45	GC03P051619	12.24237251	https://www.genecards.org/cgi-bin/carddisp.pl?gene=RBM5
LPAR1	Lysophosphatidic Acid Receptor 1	Protein Coding	Q92633	53	GC09M110873	12.23399639	https://www.genecards.org/cgi-bin/carddisp.pl?gene=LPAR1
CTRC	Chymotrypsin C	Protein Coding	Q99895	52	GC01P015438	12.22469521	https://www.genecards.org/cgi-bin/carddisp.pl?gene=CTRC
VTRNA1-1	Vault RNA 1-1	RNA Gene		17	GC05P148619	12.21895981	https://www.genecards.org/cgi-bin/carddisp.pl?gene=VTRNA1-1
DEFB4A	Defensin Beta 4A	Protein Coding	O15263	42	GC08P008249	12.20012188	https://www.genecards.org/cgi-bin/carddisp.pl?gene=DEFB4A
RIPK1	Receptor Interacting Serine/Threonine Kinase 1	Protein Coding	Q13546	56	GC06P003520	12.19859791	https://www.genecards.org/cgi-bin/carddisp.pl?gene=RIPK1
NOP10	NOP10 Ribonucleoprotein	Protein Coding	Q9NPE3	48	GC15M037140	12.19508934	https://www.genecards.org/cgi-bin/carddisp.pl?gene=NOP10
PCSK9	Proprotein Convertase Subtilisin/Kexin Type 9	Protein Coding	Q8NBP7	57	GC01P055039	12.19424629	https://www.genecards.org/cgi-bin/carddisp.pl?gene=PCSK9
TP53BP1	Tumor Protein P53 Binding Protein 1	Protein Coding	Q12888	50	GC15M043403	12.18276405	https://www.genecards.org/cgi-bin/carddisp.pl?gene=TP53BP1
MIR542	MicroRNA 542	RNA Gene		20	GC0XM134725	12.17462158	https://www.genecards.org/cgi-bin/carddisp.pl?gene=MIR542
ATP7B	ATPase Copper Transporting Beta	Protein Coding	P35670	54	GC13M051930	12.17430496	https://www.genecards.org/cgi-bin/carddisp.pl?gene=ATP7B
PKM	Pyruvate Kinase M1/2	Protein Coding	P14618	56	GC15M072199	12.17137527	https://www.genecards.org/cgi-bin/carddisp.pl?gene=PKM
SHMT1	Serine Hydroxymethyltransferase 1	Protein Coding	P34896	51	GC17M059680	12.16610527	https://www.genecards.org/cgi-bin/carddisp.pl?gene=SHMT1
CD209	CD209 Molecule	Protein Coding	Q9NNX6	50	GC19M007739	12.15270424	https://www.genecards.org/cgi-bin/carddisp.pl?gene=CD209
FCGR3A	Fc Gamma Receptor IIIa	Protein Coding	P08637	53	GC01M161541	12.15223122	https://www.genecards.org/cgi-bin/carddisp.pl?gene=FCGR3A
RPSA	Ribosomal Protein SA	Protein Coding	P08865	53	GC03P039406	12.15112877	https://www.genecards.org/cgi-bin/carddisp.pl?gene=RPSA
UMOD	Uromodulin	Protein Coding	P07911	49	GC16M020344	12.15108871	https://www.genecards.org/cgi-bin/carddisp.pl?gene=UMOD
ENPP2	Ectonucleotide Pyrophosphatase/Phosphodiesterase 2	Protein Coding	Q13822	52	GC08M119556	12.15071774	https://www.genecards.org/cgi-bin/carddisp.pl?gene=ENPP2
HPX	Hemopexin	Protein Coding	P02790	48	GC11M008389	12.14977837	https://www.genecards.org/cgi-bin/carddisp.pl?gene=HPX
AFDN	Afadin, Adherens Junction Formation Factor	Protein Coding	P55196	49	GC06P167827	12.14654636	https://www.genecards.org/cgi-bin/carddisp.pl?gene=AFDN
AIF1	Allograft Inflammatory Factor 1	Protein Coding	P55008	45	GC06P104097	12.14635944	https://www.genecards.org/cgi-bin/carddisp.pl?gene=AIF1
BMP7	Bone Morphogenetic Protein 7	Protein Coding	P18075	53	GC20M057168	12.13955593	https://www.genecards.org/cgi-bin/carddisp.pl?gene=BMP7
FABP1	Fatty Acid Binding Protein 1	Protein Coding	P07148	49	GC02M088122	12.13183975	https://www.genecards.org/cgi-bin/carddisp.pl?gene=FABP1
PTPN6	Protein Tyrosine Phosphatase Non-Receptor Type 6	Protein Coding	P29350	56	GC12P028322	12.12944031	https://www.genecards.org/cgi-bin/carddisp.pl?gene=PTPN6
HSP90B1	Heat Shock Protein 90 Beta Family Member 1	Protein Coding	P14625	54	GC12P103930	12.12792015	https://www.genecards.org/cgi-bin/carddisp.pl?gene=HSP90B1
HNRNPA2B1	Heterogeneous Nuclear Ribonucleoprotein A2/B1	Protein Coding	P22626	53	GC07M026174	12.11876106	https://www.genecards.org/cgi-bin/carddisp.pl?gene=HNRNPA2B1
PRDM16	PR/SET Domain 16	Protein Coding	Q9HAZ2	52	GC01P005329	12.10437393	https://www.genecards.org/cgi-bin/carddisp.pl?gene=PRDM16
KDM1A	Lysine Demethylase 1A	Protein Coding	O60341	56	GC01P023019	12.10237122	https://www.genecards.org/cgi-bin/carddisp.pl?gene=KDM1A
SLC22A5	Solute Carrier Family 22 Member 5	Protein Coding	O76082	53	GC05P132369	12.10221195	https://www.genecards.org/cgi-bin/carddisp.pl?gene=SLC22A5
LINC02895	Long Intergenic Non-Protein Coding RNA 2895	RNA Gene		14	GC15M038012	12.10190964	https://www.genecards.org/cgi-bin/carddisp.pl?gene=LINC02895
BTG2	BTG Anti-Proliferation Factor 2	Protein Coding	P78543	45	GC01P203305	12.09551048	https://www.genecards.org/cgi-bin/carddisp.pl?gene=BTG2
SCNN1G	Sodium Channel Epithelial 1 Subunit Gamma	Protein Coding	P51170	54	GC16P023182	12.09329319	https://www.genecards.org/cgi-bin/carddisp.pl?gene=SCNN1G
SEMA3B	Semaphorin 3B	Protein Coding	Q13214	46	GC03P050267	12.09315395	https://www.genecards.org/cgi-bin/carddisp.pl?gene=SEMA3B
SAMHD1	SAM And HD Domain Containing Deoxynucleoside Triphosphate Triphosphohydrolase 1	Protein Coding	Q9Y3Z3	50	GC20M036890	12.09280205	https://www.genecards.org/cgi-bin/carddisp.pl?gene=SAMHD1
RAG2	Recombination Activating 2	Protein Coding	P55895	47	GC11M036575	12.09026432	https://www.genecards.org/cgi-bin/carddisp.pl?gene=RAG2
ERF	ETS2 Repressor Factor	Protein Coding	P50548	48	GC19M042247	12.08655643	https://www.genecards.org/cgi-bin/carddisp.pl?gene=ERF
FTO	FTO Alpha-Ketoglutarate Dependent Dioxygenase	Protein Coding	Q9C0B1	54	GC16P053949	12.08248138	https://www.genecards.org/cgi-bin/carddisp.pl?gene=FTO
PRKG1	Protein Kinase CGMP-Dependent 1	Protein Coding	Q13976	57	GC10P050991	12.07233047	https://www.genecards.org/cgi-bin/carddisp.pl?gene=PRKG1
CTSD	Cathepsin D	Protein Coding	P07339	60	GC11M001752	12.06035995	https://www.genecards.org/cgi-bin/carddisp.pl?gene=CTSD
IL12RB1	Interleukin 12 Receptor Subunit Beta 1	Protein Coding	P42701	52	GC19M018058	12.06022835	https://www.genecards.org/cgi-bin/carddisp.pl?gene=IL12RB1
TMEM67	Transmembrane Protein 67	Protein Coding	Q5HYA8	47	GC08P093754	12.05984783	https://www.genecards.org/cgi-bin/carddisp.pl?gene=TMEM67
MAPK7	Mitogen-Activated Protein Kinase 7	Protein Coding	Q13164	54	GC17P076099	12.0552721	https://www.genecards.org/cgi-bin/carddisp.pl?gene=MAPK7
PLCG2	Phospholipase C Gamma 2	Protein Coding	P16885	58	GC16P081773	12.03179455	https://www.genecards.org/cgi-bin/carddisp.pl?gene=PLCG2
IRAK1	Interleukin 1 Receptor Associated Kinase 1	Protein Coding	P51617	56	GC0XM154010	12.02889252	https://www.genecards.org/cgi-bin/carddisp.pl?gene=IRAK1
JAG1	Jagged Canonical Notch Ligand 1	Protein Coding	P78504	57	GC20M010637	12.02573204	https://www.genecards.org/cgi-bin/carddisp.pl?gene=JAG1
WNT3	Wnt Family Member 3	Protein Coding	P56703	54	GC17M046762	12.01273251	https://www.genecards.org/cgi-bin/carddisp.pl?gene=WNT3
PPP1R13L	Protein Phosphatase 1 Regulatory Subunit 13 Like	Protein Coding	Q8WUF5	48	GC19M045379	12.01106739	https://www.genecards.org/cgi-bin/carddisp.pl?gene=PPP1R13L
TYK2	Tyrosine Kinase 2	Protein Coding	P29597	60	GC19M010350	12.00939083	https://www.genecards.org/cgi-bin/carddisp.pl?gene=TYK2
STRA6	Signaling Receptor And Transporter Of Retinol STRA6	Protein Coding	Q9BX79	48	GC15M074179	12.00825787	https://www.genecards.org/cgi-bin/carddisp.pl?gene=STRA6
MPZ	Myelin Protein Zero	Protein Coding	P25189	52	GC01M161304	11.99942017	https://www.genecards.org/cgi-bin/carddisp.pl?gene=MPZ
TNFRSF9	TNF Receptor Superfamily Member 9	Protein Coding	Q07011	50	GC01M007915	11.99667358	https://www.genecards.org/cgi-bin/carddisp.pl?gene=TNFRSF9
IL12A	Interleukin 12A	Protein Coding	P29459	50	GC03P159988	11.9929781	https://www.genecards.org/cgi-bin/carddisp.pl?gene=IL12A
RIGI	RNA Sensor RIG-I	Protein Coding	O95786	54	GC09M032480	11.98559189	https://www.genecards.org/cgi-bin/carddisp.pl?gene=RIGI
TAP2	Transporter 2, ATP Binding Cassette Subfamily B Member	Protein Coding	Q03519	51	GC06M032821	11.97841167	https://www.genecards.org/cgi-bin/carddisp.pl?gene=TAP2
RECK	Reversion Inducing Cysteine Rich Protein With Kazal Motifs	Protein Coding	O95980	47	GC09P036036	11.97420788	https://www.genecards.org/cgi-bin/carddisp.pl?gene=RECK
HAX1	HCLS1 Associated Protein X-1	Protein Coding	O00165	49	GC01P155360	11.97070503	https://www.genecards.org/cgi-bin/carddisp.pl?gene=HAX1
TNFRSF10D	TNF Receptor Superfamily Member 10d	Protein Coding	Q9UBN6	49	GC08M023135	11.96511269	https://www.genecards.org/cgi-bin/carddisp.pl?gene=TNFRSF10D
CCL22	C-C Motif Chemokine Ligand 22	Protein Coding	O00626	44	GC16P057364	11.95836067	https://www.genecards.org/cgi-bin/carddisp.pl?gene=CCL22
LINC01725	Long Intergenic Non-Protein Coding RNA 1725	RNA Gene		16	GC01M083348	11.95450974	https://www.genecards.org/cgi-bin/carddisp.pl?gene=LINC01725
ENSG00000245768	Novel Transcript	RNA Gene		12	GC16P058733	11.9542675	https://www.genecards.org/cgi-bin/carddisp.pl?gene=ENSG00000245768
MIR545	MicroRNA 545	RNA Gene		17	GC0XM074287	11.94135475	https://www.genecards.org/cgi-bin/carddisp.pl?gene=MIR545
BARD1	BRCA1 Associated RING Domain 1	Protein Coding	Q99728	54	GC02M214725	11.9182291	https://www.genecards.org/cgi-bin/carddisp.pl?gene=BARD1
CD59	CD59 Molecule (CD59 Blood Group)	Protein Coding	P13987	53	GC11M033704	11.90784264	https://www.genecards.org/cgi-bin/carddisp.pl?gene=CD59
SEZ6L2	Seizure Related 6 Homolog Like 2	Protein Coding	Q6UXD5	46	GC16M040820	11.90236092	https://www.genecards.org/cgi-bin/carddisp.pl?gene=SEZ6L2
DEFB1	Defensin Beta 1	Protein Coding	P60022	45	GC08M006870	11.89956379	https://www.genecards.org/cgi-bin/carddisp.pl?gene=DEFB1
TREX1	Three Prime Repair Exonuclease 1	Protein Coding	Q9NSU2	48	GC03P051558	11.89899635	https://www.genecards.org/cgi-bin/carddisp.pl?gene=TREX1
PTGES	Prostaglandin E Synthase	Protein Coding	O14684	48	GC09M129738	11.89539719	https://www.genecards.org/cgi-bin/carddisp.pl?gene=PTGES
SPINK5	Serine Peptidase Inhibitor Kazal Type 5	Protein Coding	Q9NQ38	48	GC05P148025	11.89174461	https://www.genecards.org/cgi-bin/carddisp.pl?gene=SPINK5
TTTY10	Testis-Specific Transcript, Y-Linked 10	RNA Gene	Q9BZA0	18	GC0YM020375	11.89017868	https://www.genecards.org/cgi-bin/carddisp.pl?gene=TTTY10
ENSG00000250519	Novel Transcript	RNA Gene		12	GC11P094182	11.88889503	https://www.genecards.org/cgi-bin/carddisp.pl?gene=ENSG00000250519
E2F2	E2F Transcription Factor 2	Protein Coding	Q14209	48	GC01M023924	11.88820839	https://www.genecards.org/cgi-bin/carddisp.pl?gene=E2F2
ZNF384	Zinc Finger Protein 384	Protein Coding	Q8TF68	44	GC12M008445	11.87721825	https://www.genecards.org/cgi-bin/carddisp.pl?gene=ZNF384
CLEC12A	C-Type Lectin Domain Family 12 Member A	Protein Coding	Q5QGZ9	46	GC12P009951	11.87613869	https://www.genecards.org/cgi-bin/carddisp.pl?gene=CLEC12A
NMBR	Neuromedin B Receptor	Protein Coding	P28336	49	GC06M142059	11.8659935	https://www.genecards.org/cgi-bin/carddisp.pl?gene=NMBR
NCR3	Natural Cytotoxicity Triggering Receptor 3	Protein Coding	O14931	46	GC06M031588	11.86397362	https://www.genecards.org/cgi-bin/carddisp.pl?gene=NCR3
TFAP2A	Transcription Factor AP-2 Alpha	Protein Coding	P05549	54	GC06M010393	11.86250114	https://www.genecards.org/cgi-bin/carddisp.pl?gene=TFAP2A
HSF1	Heat Shock Transcription Factor 1	Protein Coding	Q00613	54	GC08P144291	11.85749626	https://www.genecards.org/cgi-bin/carddisp.pl?gene=HSF1
PROC	Protein C, Inactivator Of Coagulation Factors Va And VIIIa	Protein Coding	P04070	58	GC02P127418	11.84442329	https://www.genecards.org/cgi-bin/carddisp.pl?gene=PROC
AR	Androgen Receptor	Protein Coding	P10275	58	GC0XP067544	11.83543396	https://www.genecards.org/cgi-bin/carddisp.pl?gene=AR
LATS2	Large Tumor Suppressor Kinase 2	Protein Coding	Q9NRM7	52	GC13M020973	11.83261681	https://www.genecards.org/cgi-bin/carddisp.pl?gene=LATS2
SKP1	S-Phase Kinase Associated Protein 1	Protein Coding	P63208	50	GC05M134148	11.82292461	https://www.genecards.org/cgi-bin/carddisp.pl?gene=SKP1
MCM7	Minichromosome Maintenance Complex Component 7	Protein Coding	P33993	53	GC07M100092	11.82120991	https://www.genecards.org/cgi-bin/carddisp.pl?gene=MCM7
MIR383	MicroRNA 383	RNA Gene		18	GC08M014853	11.82111359	https://www.genecards.org/cgi-bin/carddisp.pl?gene=MIR383
IL18BP	Interleukin 18 Binding Protein	Protein Coding	O95998	48	GC11P071998	11.79823017	https://www.genecards.org/cgi-bin/carddisp.pl?gene=IL18BP
CACNA1A	Calcium Voltage-Gated Channel Subunit Alpha1 A	Protein Coding	O00555	55	GC19M013206	11.79373264	https://www.genecards.org/cgi-bin/carddisp.pl?gene=CACNA1A
MIR218-1	MicroRNA 218-1	RNA Gene		21	GC04P021536	11.7859869	https://www.genecards.org/cgi-bin/carddisp.pl?gene=MIR218-1
ABCC8	ATP Binding Cassette Subfamily C Member 8	Protein Coding	Q09428	53	GC11M017392	11.78319645	https://www.genecards.org/cgi-bin/carddisp.pl?gene=ABCC8
IRF8	Interferon Regulatory Factor 8	Protein Coding	Q02556	52	GC16P085898	11.7765379	https://www.genecards.org/cgi-bin/carddisp.pl?gene=IRF8
SMC3	Structural Maintenance Of Chromosomes 3	Protein Coding	Q9UQE7	54	GC10P110567	11.77189541	https://www.genecards.org/cgi-bin/carddisp.pl?gene=SMC3
ENSG00000230490	Novel Transcript	RNA Gene		12	GC13M038427	11.76785469	https://www.genecards.org/cgi-bin/carddisp.pl?gene=ENSG00000230490
PIN1	Peptidylprolyl Cis/Trans Isomerase, NIMA-Interacting 1	Protein Coding	Q13526	54	GC19P009835	11.76072502	https://www.genecards.org/cgi-bin/carddisp.pl?gene=PIN1
GRPR	Gastrin Releasing Peptide Receptor	Protein Coding	P30550	49	GC0XP016141	11.74329567	https://www.genecards.org/cgi-bin/carddisp.pl?gene=GRPR
MAP2K4	Mitogen-Activated Protein Kinase Kinase 4	Protein Coding	P45985	54	GC17P012020	11.73535347	https://www.genecards.org/cgi-bin/carddisp.pl?gene=MAP2K4
CUL1	Cullin 1	Protein Coding	Q13616	50	GC07P148697	11.73345566	https://www.genecards.org/cgi-bin/carddisp.pl?gene=CUL1
NMB	Neuromedin B	Protein Coding	P08949	46	GC15M084655	11.72839928	https://www.genecards.org/cgi-bin/carddisp.pl?gene=NMB
SRF	Serum Response Factor	Protein Coding	P11831	50	GC06P043171	11.72760296	https://www.genecards.org/cgi-bin/carddisp.pl?gene=SRF
MIR382	MicroRNA 382	RNA Gene		19	GC14P112745	11.70709229	https://www.genecards.org/cgi-bin/carddisp.pl?gene=MIR382
YBX1	Y-Box Binding Protein 1	Protein Coding	P67809	47	GC01P042682	11.70355797	https://www.genecards.org/cgi-bin/carddisp.pl?gene=YBX1
ENSG00000258081	Novel Transcript	RNA Gene		12	GC14P038490	11.70052528	https://www.genecards.org/cgi-bin/carddisp.pl?gene=ENSG00000258081
GAREM2	GRB2 Associated Regulator Of MAPK1 Subtype 2	Protein Coding	Q75VX8	38	GC02P026227	11.70048046	https://www.genecards.org/cgi-bin/carddisp.pl?gene=GAREM2
MUTYH	MutY DNA Glycosylase	Protein Coding	Q9UIF7	52	GC01M045329	11.69216251	https://www.genecards.org/cgi-bin/carddisp.pl?gene=MUTYH
NF2	NF2, Moesin-Ezrin-Radixin Like (MERLIN) Tumor Suppressor	Protein Coding	P35240	56	GC22P029603	11.69143391	https://www.genecards.org/cgi-bin/carddisp.pl?gene=NF2
IL36RN	Interleukin 36 Receptor Antagonist	Protein Coding	Q9UBH0	49	GC02P125994	11.68523788	https://www.genecards.org/cgi-bin/carddisp.pl?gene=IL36RN
NTN1	Netrin 1	Protein Coding	O95631	53	GC17P013109	11.67890549	https://www.genecards.org/cgi-bin/carddisp.pl?gene=NTN1
DDB2	Damage Specific DNA Binding Protein 2	Protein Coding	Q92466	53	GC11P047237	11.67633057	https://www.genecards.org/cgi-bin/carddisp.pl?gene=DDB2
lnc-IQCM-2		RNA Gene		8	GC04M149353	11.67040062	https://www.genecards.org/cgi-bin/carddisp.pl?gene=lnc-IQCM-2
ACKR1	Atypical Chemokine Receptor 1 (Duffy Blood Group)	Protein Coding	Q16570	48	GC01P159203	11.67014122	https://www.genecards.org/cgi-bin/carddisp.pl?gene=ACKR1
CDC25A	Cell Division Cycle 25A	Protein Coding	P30304	54	GC03M048245	11.66928005	https://www.genecards.org/cgi-bin/carddisp.pl?gene=CDC25A
FYN	FYN Proto-Oncogene, Src Family Tyrosine Kinase	Protein Coding	P06241	54	GC06M111660	11.66785049	https://www.genecards.org/cgi-bin/carddisp.pl?gene=FYN
RYR2	Ryanodine Receptor 2	Protein Coding	Q92736	53	GC01P237042	11.66777515	https://www.genecards.org/cgi-bin/carddisp.pl?gene=RYR2
ZAP70	Zeta Chain Of T Cell Receptor Associated Protein Kinase 70	Protein Coding	P43403	58	GC02P097817	11.66374779	https://www.genecards.org/cgi-bin/carddisp.pl?gene=ZAP70
MTUS1	Microtubule Associated Scaffold Protein 1	Protein Coding	Q9ULD2	41	GC08M017643	11.6602602	https://www.genecards.org/cgi-bin/carddisp.pl?gene=MTUS1
PLCE1	Phospholipase C Epsilon 1	Protein Coding	Q9P212	52	GC10P093993	11.65859127	https://www.genecards.org/cgi-bin/carddisp.pl?gene=PLCE1
CTNND1	Catenin Delta 1	Protein Coding	O60716	52	GC11P058312	11.65657616	https://www.genecards.org/cgi-bin/carddisp.pl?gene=CTNND1
MIR376A1	MicroRNA 376a-1	RNA Gene		18	GC14P112736	11.64491463	https://www.genecards.org/cgi-bin/carddisp.pl?gene=MIR376A1
CYP2C9	Cytochrome P450 Family 2 Subfamily C Member 9	Protein Coding	P11712	52	GC10P094938	11.63990211	https://www.genecards.org/cgi-bin/carddisp.pl?gene=CYP2C9
MK280073-008		RNA Gene		5	GC01P059371	11.61281776	https://www.genecards.org/cgi-bin/carddisp.pl?gene=MK280073-008
TBX1	T-Box Transcription Factor 1	Protein Coding	O43435	49	GC22P051776	11.61016273	https://www.genecards.org/cgi-bin/carddisp.pl?gene=TBX1
HNF1B	HNF1 Homeobox B	Protein Coding	P35680	50	GC17M037686	11.59808731	https://www.genecards.org/cgi-bin/carddisp.pl?gene=HNF1B
LAMC1	Laminin Subunit Gamma 1	Protein Coding	P11047	50	GC01P183023	11.59016037	https://www.genecards.org/cgi-bin/carddisp.pl?gene=LAMC1
SLC4A1	Solute Carrier Family 4 Member 1 (Diego Blood Group)	Protein Coding	P02730	55	GC17M060986	11.5875721	https://www.genecards.org/cgi-bin/carddisp.pl?gene=SLC4A1
LINC00504	Long Intergenic Non-Protein Coding RNA 504	RNA Gene		20	GC04M014478	11.57906914	https://www.genecards.org/cgi-bin/carddisp.pl?gene=LINC00504
TRAF4	TNF Receptor Associated Factor 4	Protein Coding	Q9BUZ4	49	GC17P076353	11.5787468	https://www.genecards.org/cgi-bin/carddisp.pl?gene=TRAF4
FANCC	FA Complementation Group C	Protein Coding	Q00597	55	GC09M095099	11.57778454	https://www.genecards.org/cgi-bin/carddisp.pl?gene=FANCC
MIR501	MicroRNA 501	RNA Gene		19	GC0XP052215	11.57081032	https://www.genecards.org/cgi-bin/carddisp.pl?gene=MIR501
AXIN2	Axin 2	Protein Coding	Q9Y2T1	55	GC17M065528	11.56996155	https://www.genecards.org/cgi-bin/carddisp.pl?gene=AXIN2
CSNK1A1	Casein Kinase 1 Alpha 1	Protein Coding	P48729	56	GC05M149492	11.55738068	https://www.genecards.org/cgi-bin/carddisp.pl?gene=CSNK1A1
WRN	WRN RecQ Like Helicase	Protein Coding	Q14191	53	GC08P031033	11.54605389	https://www.genecards.org/cgi-bin/carddisp.pl?gene=WRN
EPHX2	Epoxide Hydrolase 2	Protein Coding	P34913	54	GC08P027490	11.53906918	https://www.genecards.org/cgi-bin/carddisp.pl?gene=EPHX2
LAMB1	Laminin Subunit Beta 1	Protein Coding	P07942	57	GC07M107923	11.5359087	https://www.genecards.org/cgi-bin/carddisp.pl?gene=LAMB1
PDCD4	Programmed Cell Death 4	Protein Coding	Q53EL6	49	GC10P110871	11.51792145	https://www.genecards.org/cgi-bin/carddisp.pl?gene=PDCD4
RNU6-1	RNA, U6 Small Nuclear 1	RNA Gene		20	GC15M067839	11.51259232	https://www.genecards.org/cgi-bin/carddisp.pl?gene=RNU6-1
GH1	Growth Hormone 1	Protein Coding	P01241	50	GC17M063917	11.50608063	https://www.genecards.org/cgi-bin/carddisp.pl?gene=GH1
PRSS2	Serine Protease 2	Protein Coding	P07478	45	GC07P152169	11.48879719	https://www.genecards.org/cgi-bin/carddisp.pl?gene=PRSS2
ENSG00000235450	Novel Transcript	RNA Gene		10	GC07M091366	11.48681641	https://www.genecards.org/cgi-bin/carddisp.pl?gene=ENSG00000235450
LIPA	Lipase A, Lysosomal Acid Type	Protein Coding	P38571	56	GC10M089213	11.48433495	https://www.genecards.org/cgi-bin/carddisp.pl?gene=LIPA
RPS26	Ribosomal Protein S26	Protein Coding	P62854	49	GC12P058055	11.4758234	https://www.genecards.org/cgi-bin/carddisp.pl?gene=RPS26
DNAH5	Dynein Axonemal Heavy Chain 5	Protein Coding	Q8TE73	46	GC05M013693	11.4746685	https://www.genecards.org/cgi-bin/carddisp.pl?gene=DNAH5
LOC113664106	CFTR Intron 2 DNase I Hypersensitive Site	Functional Element		4	GC07P117508	11.47240925	https://www.genecards.org/cgi-bin/carddisp.pl?gene=LOC113664106
CYP2B6	Cytochrome P450 Family 2 Subfamily B Member 6	Protein Coding	P20813	52	GC19P040991	11.46859646	https://www.genecards.org/cgi-bin/carddisp.pl?gene=CYP2B6
SAA2	Serum Amyloid A2	Protein Coding	P0DJI9	42	GC11M018238	11.46511173	https://www.genecards.org/cgi-bin/carddisp.pl?gene=SAA2
GADD45B	Growth Arrest And DNA Damage Inducible Beta	Protein Coding	O75293	43	GC19P002476	11.46167374	https://www.genecards.org/cgi-bin/carddisp.pl?gene=GADD45B
MIR19B1	MicroRNA 19b-1	RNA Gene		20	GC13P091618	11.45927429	https://www.genecards.org/cgi-bin/carddisp.pl?gene=MIR19B1
TJP1	Tight Junction Protein 1	Protein Coding	Q07157	51	GC15M029699	11.44856834	https://www.genecards.org/cgi-bin/carddisp.pl?gene=TJP1
ACP5	Acid Phosphatase 5, Tartrate Resistant	Protein Coding	P13686	53	GC19M011574	11.44256401	https://www.genecards.org/cgi-bin/carddisp.pl?gene=ACP5
NCL	Nucleolin	Protein Coding	P19338	50	GC02M231453	11.42523766	https://www.genecards.org/cgi-bin/carddisp.pl?gene=NCL
SELENON	Selenoprotein N	Protein Coding	Q9NZV5	44	GC01P025800	11.42295647	https://www.genecards.org/cgi-bin/carddisp.pl?gene=SELENON
HYAL2	Hyaluronidase 2	Protein Coding	Q12891	50	GC03M050317	11.41044712	https://www.genecards.org/cgi-bin/carddisp.pl?gene=HYAL2
ACP1	Acid Phosphatase 1	Protein Coding	P24666	50	GC02P000491	11.40969753	https://www.genecards.org/cgi-bin/carddisp.pl?gene=ACP1
RPN1	Ribophorin I	Protein Coding	P04843	50	GC03M128619	11.40953827	https://www.genecards.org/cgi-bin/carddisp.pl?gene=RPN1
ENSG00000253288	Novel Transcript	RNA Gene		8	GC08M137749	11.40812111	https://www.genecards.org/cgi-bin/carddisp.pl?gene=ENSG00000253288
GREM1	Gremlin 1, DAN Family BMP Antagonist	Protein Coding	O60565	50	GC15P053554	11.40130711	https://www.genecards.org/cgi-bin/carddisp.pl?gene=GREM1
PGR	Progesterone Receptor	Protein Coding	P06401	56	GC11M109955	11.40048409	https://www.genecards.org/cgi-bin/carddisp.pl?gene=PGR
NINJ1	Ninjurin 1	Protein Coding	Q92982	47	GC09M093121	11.39931965	https://www.genecards.org/cgi-bin/carddisp.pl?gene=NINJ1
FLNB	Filamin B	Protein Coding	O75369	54	GC03P058008	11.39335918	https://www.genecards.org/cgi-bin/carddisp.pl?gene=FLNB
MIR136	MicroRNA 136	RNA Gene		22	GC14P112025	11.38549042	https://www.genecards.org/cgi-bin/carddisp.pl?gene=MIR136
THBS2	Thrombospondin 2	Protein Coding	P35442	53	GC06M169215	11.38273907	https://www.genecards.org/cgi-bin/carddisp.pl?gene=THBS2
TG	Thyroglobulin	Protein Coding	P01266	51	GC08P132866	11.37983131	https://www.genecards.org/cgi-bin/carddisp.pl?gene=TG
CCDC40	Coiled-Coil Domain Containing 40	Protein Coding	Q4G0X9	43	GC17P082905	11.37817192	https://www.genecards.org/cgi-bin/carddisp.pl?gene=CCDC40
CACNA1S	Calcium Voltage-Gated Channel Subunit Alpha1 S	Protein Coding	Q13698	56	GC01M201008	11.36330223	https://www.genecards.org/cgi-bin/carddisp.pl?gene=CACNA1S
PRKCZ	Protein Kinase C Zeta	Protein Coding	Q05513	55	GC01P005301	11.36032963	https://www.genecards.org/cgi-bin/carddisp.pl?gene=PRKCZ
FEN1	Flap Structure-Specific Endonuclease 1	Protein Coding	P39748	53	GC11P061793	11.35479546	https://www.genecards.org/cgi-bin/carddisp.pl?gene=FEN1
FGF9	Fibroblast Growth Factor 9	Protein Coding	P31371	50	GC13P021671	11.34793091	https://www.genecards.org/cgi-bin/carddisp.pl?gene=FGF9
CR2	Complement C3d Receptor 2	Protein Coding	P20023	53	GC01P207454	11.34737396	https://www.genecards.org/cgi-bin/carddisp.pl?gene=CR2
ADCY10	Adenylate Cyclase 10	Protein Coding	Q96PN6	50	GC01M167809	11.33835411	https://www.genecards.org/cgi-bin/carddisp.pl?gene=ADCY10
ITIH4	Inter-Alpha-Trypsin Inhibitor Heavy Chain 4	Protein Coding	Q14624	48	GC03M052812	11.33628082	https://www.genecards.org/cgi-bin/carddisp.pl?gene=ITIH4
NPY	Neuropeptide Y	Protein Coding	P01303	51	GC07P024290	11.33549404	https://www.genecards.org/cgi-bin/carddisp.pl?gene=NPY
MICB	MHC Class I Polypeptide-Related Sequence B	Protein Coding	Q29980	47	GC06P104093	11.33490372	https://www.genecards.org/cgi-bin/carddisp.pl?gene=MICB
LINC02955	Long Intergenic Non-Protein Coding RNA 2955	RNA Gene		16	GC12P028712	11.33332443	https://www.genecards.org/cgi-bin/carddisp.pl?gene=LINC02955
NAMPT	Nicotinamide Phosphoribosyltransferase	Protein Coding	P43490	54	GC07M106248	11.32057476	https://www.genecards.org/cgi-bin/carddisp.pl?gene=NAMPT
DAXX	Death Domain Associated Protein	Protein Coding	Q9UER7	50	GC06M033318	11.3067894	https://www.genecards.org/cgi-bin/carddisp.pl?gene=DAXX
MK280073-205		RNA Gene		4	GC15P135553	11.2981739	https://www.genecards.org/cgi-bin/carddisp.pl?gene=MK280073-205
FLG	Filaggrin	Protein Coding	P20930	49	GC01M156000	11.29420185	https://www.genecards.org/cgi-bin/carddisp.pl?gene=FLG
P2RX7	Purinergic Receptor P2X 7	Protein Coding	Q99572	53	GC12P128227	11.27751923	https://www.genecards.org/cgi-bin/carddisp.pl?gene=P2RX7
ALDH1A2	Aldehyde Dehydrogenase 1 Family Member A2	Protein Coding	O94788	56	GC15M133085	11.27461815	https://www.genecards.org/cgi-bin/carddisp.pl?gene=ALDH1A2
CD74	CD74 Molecule	Protein Coding	P04233	50	GC05M150378	11.27378941	https://www.genecards.org/cgi-bin/carddisp.pl?gene=CD74
REG3A	Regenerating Family Member 3 Alpha	Protein Coding	Q06141	44	GC02M079157	11.26399612	https://www.genecards.org/cgi-bin/carddisp.pl?gene=REG3A
MIR503	MicroRNA 503	RNA Gene		22	GC0XM134727	11.2630291	https://www.genecards.org/cgi-bin/carddisp.pl?gene=MIR503
CCN4	Cellular Communication Network Factor 4	Protein Coding	O95388	45	GC08P133192	11.26003647	https://www.genecards.org/cgi-bin/carddisp.pl?gene=CCN4
STAG2	Stromal Antigen 2	Protein Coding	Q8N3U4	52	GC0XP123960	11.2522316	https://www.genecards.org/cgi-bin/carddisp.pl?gene=STAG2
ING1	Inhibitor Of Growth Family Member 1	Protein Coding	Q9UK53	50	GC13P110712	11.24854565	https://www.genecards.org/cgi-bin/carddisp.pl?gene=ING1
PLEC	Plectin	Protein Coding	Q15149	50	GC08M146041	11.24615288	https://www.genecards.org/cgi-bin/carddisp.pl?gene=PLEC
HNMT	Histamine N-Methyltransferase	Protein Coding	P50135	52	GC02P137964	11.24419785	https://www.genecards.org/cgi-bin/carddisp.pl?gene=HNMT
BTRC	Beta-Transducin Repeat Containing E3 Ubiquitin Protein Ligase	Protein Coding	Q9Y297	52	GC10P101354	11.24239159	https://www.genecards.org/cgi-bin/carddisp.pl?gene=BTRC
NHP2	NHP2 Ribonucleoprotein	Protein Coding	Q9NX24	51	GC05M178149	11.24211788	https://www.genecards.org/cgi-bin/carddisp.pl?gene=NHP2
NGFR	Nerve Growth Factor Receptor	Protein Coding	P08138	54	GC17P049495	11.2377491	https://www.genecards.org/cgi-bin/carddisp.pl?gene=NGFR
ATF3	Activating Transcription Factor 3	Protein Coding	P18847	51	GC01P212565	11.23045158	https://www.genecards.org/cgi-bin/carddisp.pl?gene=ATF3
SSTR2	Somatostatin Receptor 2	Protein Coding	P30874	54	GC17P073165	11.23011589	https://www.genecards.org/cgi-bin/carddisp.pl?gene=SSTR2
OCA2	OCA2 Melanosomal Transmembrane Protein	Protein Coding	Q04671	50	GC15M027754	11.22180557	https://www.genecards.org/cgi-bin/carddisp.pl?gene=OCA2
ORM1	Orosomucoid 1	Protein Coding	P02763	48	GC09P114323	11.22054958	https://www.genecards.org/cgi-bin/carddisp.pl?gene=ORM1
DPYSL5	Dihydropyrimidinase Like 5	Protein Coding	Q9BPU6	47	GC02P026847	11.22006226	https://www.genecards.org/cgi-bin/carddisp.pl?gene=DPYSL5
LOC101927560	Uncharacterized LOC101927560	RNA Gene		10	GC01M083801	11.21606636	https://www.genecards.org/cgi-bin/carddisp.pl?gene=LOC101927560
TNFSF12	TNF Superfamily Member 12	Protein Coding	O43508	45	GC17P013018	11.21392345	https://www.genecards.org/cgi-bin/carddisp.pl?gene=TNFSF12
KRT14	Keratin 14	Protein Coding	P02533	53	GC17M041582	11.20958138	https://www.genecards.org/cgi-bin/carddisp.pl?gene=KRT14
NKX2-5	NK2 Homeobox 5	Protein Coding	P52952	52	GC05M173232	11.19923496	https://www.genecards.org/cgi-bin/carddisp.pl?gene=NKX2-5
CEACAM7	CEA Cell Adhesion Molecule 7	Protein Coding	Q14002	44	GC19M041673	11.19840622	https://www.genecards.org/cgi-bin/carddisp.pl?gene=CEACAM7
CXADR	CXADR Ig-Like Cell Adhesion Molecule	Protein Coding	P78310	50	GC21P017513	11.19459057	https://www.genecards.org/cgi-bin/carddisp.pl?gene=CXADR
PEBP1	Phosphatidylethanolamine Binding Protein 1	Protein Coding	P30086	53	GC12P118137	11.18784428	https://www.genecards.org/cgi-bin/carddisp.pl?gene=PEBP1
MIR188	MicroRNA 188	RNA Gene		19	GC0XP050003	11.18503571	https://www.genecards.org/cgi-bin/carddisp.pl?gene=MIR188
ARNT	Aryl Hydrocarbon Receptor Nuclear Translocator	Protein Coding	P27540	52	GC01M150809	11.18057537	https://www.genecards.org/cgi-bin/carddisp.pl?gene=ARNT
PDK1	Pyruvate Dehydrogenase Kinase 1	Protein Coding	Q15118	53	GC02P172555	11.1759119	https://www.genecards.org/cgi-bin/carddisp.pl?gene=PDK1
FOLR1	Folate Receptor Alpha	Protein Coding	P15328	54	GC11P073280	11.17546177	https://www.genecards.org/cgi-bin/carddisp.pl?gene=FOLR1
WAS	WASP Actin Nucleation Promoting Factor	Protein Coding	P42768	54	GC0XP048676	11.16908264	https://www.genecards.org/cgi-bin/carddisp.pl?gene=WAS
SCARB2	Scavenger Receptor Class B Member 2	Protein Coding	Q14108	53	GC04M076158	11.15810013	https://www.genecards.org/cgi-bin/carddisp.pl?gene=SCARB2
GPC3	Glypican 3	Protein Coding	P51654	53	GC0XM133535	11.15652275	https://www.genecards.org/cgi-bin/carddisp.pl?gene=GPC3
EXO1	Exonuclease 1	Protein Coding	Q9UQ84	49	GC01P241847	11.13953114	https://www.genecards.org/cgi-bin/carddisp.pl?gene=EXO1
YWHAE	Tyrosine 3-Monooxygenase/Tryptophan 5-Monooxygenase Activation Protein Epsilon	Protein Coding	P62258	56	GC17M013155	11.13953018	https://www.genecards.org/cgi-bin/carddisp.pl?gene=YWHAE
LINC02882	Long Intergenic Non-Protein Coding RNA 2882	RNA Gene		17	GC12M073212	11.13870239	https://www.genecards.org/cgi-bin/carddisp.pl?gene=LINC02882
EVC2	EvC Ciliary Complex Subunit 2	Protein Coding	Q86UK5	46	GC04M005532	11.13167858	https://www.genecards.org/cgi-bin/carddisp.pl?gene=EVC2
CASC19	Cancer Susceptibility 19	RNA Gene		17	GC08M133871	11.13083649	https://www.genecards.org/cgi-bin/carddisp.pl?gene=CASC19
MIR500A	MicroRNA 500a	RNA Gene		18	GC0XP050008	11.12925148	https://www.genecards.org/cgi-bin/carddisp.pl?gene=MIR500A
GAL	Galanin And GMAP Prepropeptide	Protein Coding	P22466	51	GC11P073118	11.12154388	https://www.genecards.org/cgi-bin/carddisp.pl?gene=GAL
MK280073-023		RNA Gene		6	GC01P173326	11.12000656	https://www.genecards.org/cgi-bin/carddisp.pl?gene=MK280073-023
CALB2	Calbindin 2	Protein Coding	P22676	45	GC16P071358	11.11299515	https://www.genecards.org/cgi-bin/carddisp.pl?gene=CALB2
HBA1	Hemoglobin Subunit Alpha 1	Protein Coding	P69905	49	GC16P021338	11.11100864	https://www.genecards.org/cgi-bin/carddisp.pl?gene=HBA1
E2F3	E2F Transcription Factor 3	Protein Coding	O00716	49	GC06P020406	11.10080242	https://www.genecards.org/cgi-bin/carddisp.pl?gene=E2F3
CD68	CD68 Molecule	Protein Coding	P34810	46	GC17P007579	11.09217644	https://www.genecards.org/cgi-bin/carddisp.pl?gene=CD68
HCRT	Hypocretin Neuropeptide Precursor	Protein Coding	O43612	46	GC17M060853	11.0910511	https://www.genecards.org/cgi-bin/carddisp.pl?gene=HCRT
ARF4-AS1	ARF4 Antisense RNA 1	RNA Gene		16	GC03P057597	11.08991814	https://www.genecards.org/cgi-bin/carddisp.pl?gene=ARF4-AS1
lnc-HMGXB4-8		RNA Gene		7	GC22P052311	11.08991814	https://www.genecards.org/cgi-bin/carddisp.pl?gene=lnc-HMGXB4-8
INSR	Insulin Receptor	Protein Coding	P06213	61	GC19M007112	11.07595062	https://www.genecards.org/cgi-bin/carddisp.pl?gene=INSR
MIR744	MicroRNA 744	RNA Gene		19	GC17P012081	11.07299423	https://www.genecards.org/cgi-bin/carddisp.pl?gene=MIR744
MK280073-063		RNA Gene		5	GC10P129576	11.06563187	https://www.genecards.org/cgi-bin/carddisp.pl?gene=MK280073-063
AFF4	ALF Transcription Elongation Factor 4	Protein Coding	Q9UHB7	49	GC05M132875	11.06352139	https://www.genecards.org/cgi-bin/carddisp.pl?gene=AFF4
KCNE2	Potassium Voltage-Gated Channel Subfamily E Regulatory Subunit 2	Protein Coding	Q9Y6J6	49	GC21P034364	11.06059265	https://www.genecards.org/cgi-bin/carddisp.pl?gene=KCNE2
SPRED1	Sprouty Related EVH1 Domain Containing 1	Protein Coding	Q7Z699	49	GC15P038252	11.05630302	https://www.genecards.org/cgi-bin/carddisp.pl?gene=SPRED1
PPP6C	Protein Phosphatase 6 Catalytic Subunit	Protein Coding	O00743	50	GC09M125175	11.05570126	https://www.genecards.org/cgi-bin/carddisp.pl?gene=PPP6C
MIR337	MicroRNA 337	RNA Gene		22	GC14P112734	11.03937626	https://www.genecards.org/cgi-bin/carddisp.pl?gene=MIR337
DPP4	Dipeptidyl Peptidase 4	Protein Coding	P27487	56	GC02M161992	11.03792191	https://www.genecards.org/cgi-bin/carddisp.pl?gene=DPP4
MK280073-349		RNA Gene		4	GC02M076652	11.0355072	https://www.genecards.org/cgi-bin/carddisp.pl?gene=MK280073-349
HYDIN	HYDIN Axonemal Central Pair Apparatus Protein	Protein Coding	Q4G0P3	45	GC16M071954	11.02692699	https://www.genecards.org/cgi-bin/carddisp.pl?gene=HYDIN
ENSG00000251216	Novel Transcript	RNA Gene		10	GC04M173924	11.02633858	https://www.genecards.org/cgi-bin/carddisp.pl?gene=ENSG00000251216
NCF1	Neutrophil Cytosolic Factor 1	Protein Coding	P14598	53	GC07P079604	11.02367783	https://www.genecards.org/cgi-bin/carddisp.pl?gene=NCF1
LAMA4	Laminin Subunit Alpha 4	Protein Coding	Q16363	52	GC06M112107	11.01907349	https://www.genecards.org/cgi-bin/carddisp.pl?gene=LAMA4
KCNK3	Potassium Two Pore Domain Channel Subfamily K Member 3	Protein Coding	O14649	56	GC02P026692	11.01803017	https://www.genecards.org/cgi-bin/carddisp.pl?gene=KCNK3
POGZ	Pogo Transposable Element Derived With ZNF Domain	Protein Coding	Q7Z3K3	48	GC01M151402	11.00653553	https://www.genecards.org/cgi-bin/carddisp.pl?gene=POGZ
MK280073-120		RNA Gene		6	GC12P089444	11.00274849	https://www.genecards.org/cgi-bin/carddisp.pl?gene=MK280073-120
MK280073-049		RNA Gene		5	GC10M076146	11.00274849	https://www.genecards.org/cgi-bin/carddisp.pl?gene=MK280073-049
MK280073-052		RNA Gene		5	GC10P099794	11.00274849	https://www.genecards.org/cgi-bin/carddisp.pl?gene=MK280073-052
MK280073-093		RNA Gene		5	GC11P128143	11.00274849	https://www.genecards.org/cgi-bin/carddisp.pl?gene=MK280073-093
SCARB1	Scavenger Receptor Class B Member 1	Protein Coding	Q8WTV0	54	GC12M124776	11.00001335	https://www.genecards.org/cgi-bin/carddisp.pl?gene=SCARB1
PRAM1	PML-RARA Regulated Adaptor Molecule 1	Protein Coding	Q96QH2	41	GC19M008490	10.99124146	https://www.genecards.org/cgi-bin/carddisp.pl?gene=PRAM1
PAPPA	Pappalysin 1	Protein Coding	Q13219	49	GC09P120941	10.99088478	https://www.genecards.org/cgi-bin/carddisp.pl?gene=PAPPA
AIMP2	Aminoacyl TRNA Synthetase Complex Interacting Multifunctional Protein 2	Protein Coding	Q13155	50	GC07P006030	10.9849453	https://www.genecards.org/cgi-bin/carddisp.pl?gene=AIMP2
MIR502	MicroRNA 502	RNA Gene		18	GC0XP050014	10.98201466	https://www.genecards.org/cgi-bin/carddisp.pl?gene=MIR502
MIR551B	MicroRNA 551b	RNA Gene		19	GC03P168551	10.98075867	https://www.genecards.org/cgi-bin/carddisp.pl?gene=MIR551B
CCL20	C-C Motif Chemokine Ligand 20	Protein Coding	P78556	49	GC02P227846	10.97923756	https://www.genecards.org/cgi-bin/carddisp.pl?gene=CCL20
FOXA1	Forkhead Box A1	Protein Coding	P55317	50	GC14M037589	10.97622299	https://www.genecards.org/cgi-bin/carddisp.pl?gene=FOXA1
TFPI	Tissue Factor Pathway Inhibitor	Protein Coding	P10646	52	GC02M187464	10.96918869	https://www.genecards.org/cgi-bin/carddisp.pl?gene=TFPI
DKK3	Dickkopf WNT Signaling Pathway Inhibitor 3	Protein Coding	Q9UBP4	48	GC11M011962	10.96658707	https://www.genecards.org/cgi-bin/carddisp.pl?gene=DKK3
MK280073-022		RNA Gene		6	GC01M172595	10.96651268	https://www.genecards.org/cgi-bin/carddisp.pl?gene=MK280073-022
MK280073-501		RNA Gene		6	GC04M181631	10.96651268	https://www.genecards.org/cgi-bin/carddisp.pl?gene=MK280073-501
MK280073-521		RNA Gene		6	GC05P078685	10.96651268	https://www.genecards.org/cgi-bin/carddisp.pl?gene=MK280073-521
MK280073-461		RNA Gene		5	GC03M107696	10.96651268	https://www.genecards.org/cgi-bin/carddisp.pl?gene=MK280073-461
MK280073-510		RNA Gene		5	GC05M033352	10.96651268	https://www.genecards.org/cgi-bin/carddisp.pl?gene=MK280073-510
MK280073-571		RNA Gene		5	GC07P032182	10.96651268	https://www.genecards.org/cgi-bin/carddisp.pl?gene=MK280073-571
MK280073-028		RNA Gene		4	GC01P216489	10.96651268	https://www.genecards.org/cgi-bin/carddisp.pl?gene=MK280073-028
CD247	CD247 Molecule	Protein Coding	P20963	56	GC01M167399	10.94859886	https://www.genecards.org/cgi-bin/carddisp.pl?gene=CD247
MIR33B	MicroRNA 33b	RNA Gene		22	GC17M017813	10.9479599	https://www.genecards.org/cgi-bin/carddisp.pl?gene=MIR33B
RAB4B-EGLN2	RAB4B-EGLN2 Readthrough (NMD Candidate)	RNA Gene		17	GC19P040778	10.94498253	https://www.genecards.org/cgi-bin/carddisp.pl?gene=RAB4B-EGLN2
ACAD9	Acyl-CoA Dehydrogenase Family Member 9	Protein Coding	Q9H845	52	GC03P136166	10.94475842	https://www.genecards.org/cgi-bin/carddisp.pl?gene=ACAD9
MYOD1	Myogenic Differentiation 1	Protein Coding	P15172	53	GC11P017719	10.93455696	https://www.genecards.org/cgi-bin/carddisp.pl?gene=MYOD1
METTL3	Methyltransferase 3, N6-Adenosine-Methyltransferase Complex Catalytic Subunit	Protein Coding	Q86U44	48	GC14M021498	10.93423748	https://www.genecards.org/cgi-bin/carddisp.pl?gene=METTL3
NPHS2	NPHS2 Stomatin Family Member, Podocin	Protein Coding	Q9NP85	49	GC01M179554	10.92649555	https://www.genecards.org/cgi-bin/carddisp.pl?gene=NPHS2
MK280073-206		RNA Gene		5	GC15M134788	10.92538452	https://www.genecards.org/cgi-bin/carddisp.pl?gene=MK280073-206
MK280073-524		RNA Gene		5	GC05M081057	10.92538452	https://www.genecards.org/cgi-bin/carddisp.pl?gene=MK280073-524
MK280073-082		RNA Gene		4	GC11M110773	10.92538452	https://www.genecards.org/cgi-bin/carddisp.pl?gene=MK280073-082
MK280073-153		RNA Gene		4	GC13P110050	10.92538452	https://www.genecards.org/cgi-bin/carddisp.pl?gene=MK280073-153
MK280073-174		RNA Gene		4	GC14M049148	10.92538452	https://www.genecards.org/cgi-bin/carddisp.pl?gene=MK280073-174
MK280073-434		RNA Gene		4	GC22P055412	10.92538452	https://www.genecards.org/cgi-bin/carddisp.pl?gene=MK280073-434
MK280073-473		RNA Gene		4	GC03P174608	10.92538452	https://www.genecards.org/cgi-bin/carddisp.pl?gene=MK280073-473
MK280073-519		RNA Gene		4	GC05P067783	10.92538452	https://www.genecards.org/cgi-bin/carddisp.pl?gene=MK280073-519
MK280073-585		RNA Gene		4	GC07P091217	10.92538452	https://www.genecards.org/cgi-bin/carddisp.pl?gene=MK280073-585
MK280073-586		RNA Gene		4	GC07P091510	10.92538452	https://www.genecards.org/cgi-bin/carddisp.pl?gene=MK280073-586
MK280073-655		RNA Gene		4	GC09M103543	10.92538452	https://www.genecards.org/cgi-bin/carddisp.pl?gene=MK280073-655
MK280073-625		RNA Gene		3	GC08M120192	10.92538452	https://www.genecards.org/cgi-bin/carddisp.pl?gene=MK280073-625
CCDC39	Coiled-Coil Domain Containing 39	Protein Coding	Q9UFE4	43	GC03M180602	10.92490673	https://www.genecards.org/cgi-bin/carddisp.pl?gene=CCDC39
FCN3	Ficolin 3	Protein Coding	O75636	50	GC01M029397	10.92243385	https://www.genecards.org/cgi-bin/carddisp.pl?gene=FCN3
TLE1	TLE Family Member 1, Transcriptional Corepressor	Protein Coding	Q04724	51	GC09M081583	10.91732121	https://www.genecards.org/cgi-bin/carddisp.pl?gene=TLE1
CCKBR	Cholecystokinin B Receptor	Protein Coding	P32239	51	GC11P006259	10.91608906	https://www.genecards.org/cgi-bin/carddisp.pl?gene=CCKBR
SMARCB1	SWI/SNF Related, Matrix Associated, Actin Dependent Regulator Of Chromatin, Subfamily B, Member 1	Protein Coding	Q12824	53	GC22P023786	10.90913773	https://www.genecards.org/cgi-bin/carddisp.pl?gene=SMARCB1
MIR509-1	MicroRNA 509-1	RNA Gene		18	GC0XM147260	10.90803337	https://www.genecards.org/cgi-bin/carddisp.pl?gene=MIR509-1
SMN1	Survival Of Motor Neuron 1, Telomeric	Protein Coding	Q16637	47	GC05P070924	10.90463543	https://www.genecards.org/cgi-bin/carddisp.pl?gene=SMN1
LRP2	LDL Receptor Related Protein 2	Protein Coding	P98164	55	GC02M169127	10.90254021	https://www.genecards.org/cgi-bin/carddisp.pl?gene=LRP2
HK2	Hexokinase 2	Protein Coding	P52789	53	GC02P074833	10.90233612	https://www.genecards.org/cgi-bin/carddisp.pl?gene=HK2
TUBA1A	Tubulin Alpha 1a	Protein Coding	Q71U36	56	GC12M049184	10.89325619	https://www.genecards.org/cgi-bin/carddisp.pl?gene=TUBA1A
MIR432	MicroRNA 432	RNA Gene		21	GC14P112024	10.89205074	https://www.genecards.org/cgi-bin/carddisp.pl?gene=MIR432
PDE5A	Phosphodiesterase 5A	Protein Coding	O76074	51	GC04M119494	10.88278389	https://www.genecards.org/cgi-bin/carddisp.pl?gene=PDE5A
FGF23	Fibroblast Growth Factor 23	Protein Coding	Q9GZV9	52	GC12M004368	10.87963486	https://www.genecards.org/cgi-bin/carddisp.pl?gene=FGF23
MK280073-197		RNA Gene		6	GC15P055965	10.87660027	https://www.genecards.org/cgi-bin/carddisp.pl?gene=MK280073-197
MK280073-199		RNA Gene		5	GC15M134785	10.87660027	https://www.genecards.org/cgi-bin/carddisp.pl?gene=MK280073-199
MK280073-300		RNA Gene		5	GC18M055802	10.87660027	https://www.genecards.org/cgi-bin/carddisp.pl?gene=MK280073-300
MK280073-334		RNA Gene		5	GC19P087142	10.87660027	https://www.genecards.org/cgi-bin/carddisp.pl?gene=MK280073-334
MK280073-353		RNA Gene		5	GC02P097939	10.87660027	https://www.genecards.org/cgi-bin/carddisp.pl?gene=MK280073-353
MK280073-475		RNA Gene		5	GC03M193609	10.87660027	https://www.genecards.org/cgi-bin/carddisp.pl?gene=MK280073-475
MK280073-493		RNA Gene		5	GC04M074249	10.87660027	https://www.genecards.org/cgi-bin/carddisp.pl?gene=MK280073-493
MK280073-527		RNA Gene		5	GC05P090242	10.87660027	https://www.genecards.org/cgi-bin/carddisp.pl?gene=MK280073-527
MK280073-621		RNA Gene		5	GC08M104962	10.87660027	https://www.genecards.org/cgi-bin/carddisp.pl?gene=MK280073-621
MK280073-007		RNA Gene		4	GC01M055497	10.87660027	https://www.genecards.org/cgi-bin/carddisp.pl?gene=MK280073-007
MK280073-119		RNA Gene		4	GC12M088712	10.87660027	https://www.genecards.org/cgi-bin/carddisp.pl?gene=MK280073-119
MK280073-149		RNA Gene		4	GC13P094375	10.87660027	https://www.genecards.org/cgi-bin/carddisp.pl?gene=MK280073-149
MK280073-180		RNA Gene		4	GC14M066686	10.87660027	https://www.genecards.org/cgi-bin/carddisp.pl?gene=MK280073-180
MK280073-358		RNA Gene		3	GC02M157101	10.87660027	https://www.genecards.org/cgi-bin/carddisp.pl?gene=MK280073-358
MK280073-360		RNA Gene		3	GC02P158226	10.87660027	https://www.genecards.org/cgi-bin/carddisp.pl?gene=MK280073-360
MK280073-474		RNA Gene		3	GC03M175788	10.87660027	https://www.genecards.org/cgi-bin/carddisp.pl?gene=MK280073-474
MK280073-507		RNA Gene		3	GC05M022028	10.87660027	https://www.genecards.org/cgi-bin/carddisp.pl?gene=MK280073-507
MK280073-674		RNA Gene		3	GC0XP041937	10.87660027	https://www.genecards.org/cgi-bin/carddisp.pl?gene=MK280073-674
MK280073-660		RNA Gene		2	GC09M106259	10.87660027	https://www.genecards.org/cgi-bin/carddisp.pl?gene=MK280073-660
LINC01258	Long Intergenic Non-Protein Coding RNA 1258	RNA Gene		16	GC04M038423	10.8728466	https://www.genecards.org/cgi-bin/carddisp.pl?gene=LINC01258
MK280073-001		RNA Gene		4	GC01P004042	10.8728466	https://www.genecards.org/cgi-bin/carddisp.pl?gene=MK280073-001
lnc-LRP5L-15		RNA Gene		4	GC22M068861	10.8728466	https://www.genecards.org/cgi-bin/carddisp.pl?gene=lnc-LRP5L-15
MK280073-002		RNA Gene		3	GC01P013070	10.8728466	https://www.genecards.org/cgi-bin/carddisp.pl?gene=MK280073-002
MK280073-003		RNA Gene		3	GC01P034267	10.8728466	https://www.genecards.org/cgi-bin/carddisp.pl?gene=MK280073-003
MK280073-004		RNA Gene		3	GC01M035057	10.8728466	https://www.genecards.org/cgi-bin/carddisp.pl?gene=MK280073-004
MK280073-005		RNA Gene		3	GC01M037378	10.8728466	https://www.genecards.org/cgi-bin/carddisp.pl?gene=MK280073-005
MK280073-006		RNA Gene		3	GC01M050889	10.8728466	https://www.genecards.org/cgi-bin/carddisp.pl?gene=MK280073-006
CYP27B1	Cytochrome P450 Family 27 Subfamily B Member 1	Protein Coding	O15528	53	GC12M058692	10.87217617	https://www.genecards.org/cgi-bin/carddisp.pl?gene=CYP27B1
SELPLG	Selectin P Ligand	Protein Coding	Q14242	50	GC12M108621	10.86266327	https://www.genecards.org/cgi-bin/carddisp.pl?gene=SELPLG
RNU6-2	RNA, U6 Small Nuclear 2	RNA Gene		17	GC19P005590	10.8596859	https://www.genecards.org/cgi-bin/carddisp.pl?gene=RNU6-2
MX1	MX Dynamin Like GTPase 1	Protein Coding	P20591	47	GC21P041420	10.84609795	https://www.genecards.org/cgi-bin/carddisp.pl?gene=MX1
IL24	Interleukin 24	Protein Coding	Q13007	48	GC01P206897	10.84502888	https://www.genecards.org/cgi-bin/carddisp.pl?gene=IL24
A2M	Alpha-2-Macroglobulin	Protein Coding	P01023	52	GC12M009067	10.8440218	https://www.genecards.org/cgi-bin/carddisp.pl?gene=A2M
IGH	Immunoglobulin Heavy Locus	Protein Coding		21	GC14M115494	10.84308434	https://www.genecards.org/cgi-bin/carddisp.pl?gene=IGH
FSCN1	Fascin Actin-Bundling Protein 1	Protein Coding	Q16658	50	GC07P005592	10.83415508	https://www.genecards.org/cgi-bin/carddisp.pl?gene=FSCN1
HDGF	Heparin Binding Growth Factor	Protein Coding	P51858	46	GC01M157083	10.83257008	https://www.genecards.org/cgi-bin/carddisp.pl?gene=HDGF
PLA2G10	Phospholipase A2 Group X	Protein Coding	O15496	49	GC16M014672	10.82035446	https://www.genecards.org/cgi-bin/carddisp.pl?gene=PLA2G10
RPS19	Ribosomal Protein S19	Protein Coding	P39019	55	GC19P083357	10.81677341	https://www.genecards.org/cgi-bin/carddisp.pl?gene=RPS19
MK280073-058		RNA Gene		6	GC10P112107	10.81302071	https://www.genecards.org/cgi-bin/carddisp.pl?gene=MK280073-058
MK280073-202		RNA Gene		6	GC15M133411	10.81302071	https://www.genecards.org/cgi-bin/carddisp.pl?gene=MK280073-202
MK280073-025		RNA Gene		5	GC01P185641	10.81302071	https://www.genecards.org/cgi-bin/carddisp.pl?gene=MK280073-025
MK280073-059		RNA Gene		5	GC10P112254	10.81302071	https://www.genecards.org/cgi-bin/carddisp.pl?gene=MK280073-059
MK280073-060		RNA Gene		5	GC10M117083	10.81302071	https://www.genecards.org/cgi-bin/carddisp.pl?gene=MK280073-060
MK280073-121		RNA Gene		5	GC12P094826	10.81302071	https://www.genecards.org/cgi-bin/carddisp.pl?gene=MK280073-121
MK280073-164		RNA Gene		5	GC14P039499	10.81302071	https://www.genecards.org/cgi-bin/carddisp.pl?gene=MK280073-164
MK280073-175		RNA Gene		5	GC14P054332	10.81302071	https://www.genecards.org/cgi-bin/carddisp.pl?gene=MK280073-175
MK280073-273		RNA Gene		5	GC17M069617	10.81302071	https://www.genecards.org/cgi-bin/carddisp.pl?gene=MK280073-273
MK280073-351		RNA Gene		5	GC02P084228	10.81302071	https://www.genecards.org/cgi-bin/carddisp.pl?gene=MK280073-351
MK280073-623		RNA Gene		5	GC08P108062	10.81302071	https://www.genecards.org/cgi-bin/carddisp.pl?gene=MK280073-623
MK280073-040		RNA Gene		4	GC10P031285	10.81302071	https://www.genecards.org/cgi-bin/carddisp.pl?gene=MK280073-040
MK280073-046		RNA Gene		4	GC10M063996	10.81302071	https://www.genecards.org/cgi-bin/carddisp.pl?gene=MK280073-046
MK280073-071		RNA Gene		4	GC11P025835	10.81302071	https://www.genecards.org/cgi-bin/carddisp.pl?gene=MK280073-071
MK280073-075		RNA Gene		4	GC11P035706	10.81302071	https://www.genecards.org/cgi-bin/carddisp.pl?gene=MK280073-075
MK280073-089		RNA Gene		4	GC11M109966	10.81302071	https://www.genecards.org/cgi-bin/carddisp.pl?gene=MK280073-089
MK280073-092		RNA Gene		4	GC11M115880	10.81302071	https://www.genecards.org/cgi-bin/carddisp.pl?gene=MK280073-092
MK280073-106		RNA Gene		4	GC12P045374	10.81302071	https://www.genecards.org/cgi-bin/carddisp.pl?gene=MK280073-106
MK280073-117		RNA Gene		4	GC12P072448	10.81302071	https://www.genecards.org/cgi-bin/carddisp.pl?gene=MK280073-117
MK280073-176		RNA Gene		4	GC14P056234	10.81302071	https://www.genecards.org/cgi-bin/carddisp.pl?gene=MK280073-176
MK280073-183		RNA Gene		4	GC14M085022	10.81302071	https://www.genecards.org/cgi-bin/carddisp.pl?gene=MK280073-183
MK280073-243		RNA Gene		4	GC16P065557	10.81302071	https://www.genecards.org/cgi-bin/carddisp.pl?gene=MK280073-243
MK280073-345		RNA Gene		4	GC02M035323	10.81302071	https://www.genecards.org/cgi-bin/carddisp.pl?gene=MK280073-345
MK280073-354		RNA Gene		4	GC02P148383	10.81302071	https://www.genecards.org/cgi-bin/carddisp.pl?gene=MK280073-354
MK280073-355		RNA Gene		4	GC02M149406	10.81302071	https://www.genecards.org/cgi-bin/carddisp.pl?gene=MK280073-355
MK280073-397		RNA Gene		4	GC20M042010	10.81302071	https://www.genecards.org/cgi-bin/carddisp.pl?gene=MK280073-397
MK280073-414		RNA Gene		4	GC21M021709	10.81302071	https://www.genecards.org/cgi-bin/carddisp.pl?gene=MK280073-414
MK280073-445		RNA Gene		4	GC03M002428	10.81302071	https://www.genecards.org/cgi-bin/carddisp.pl?gene=MK280073-445
MK280073-453		RNA Gene		4	GC03M040957	10.81302071	https://www.genecards.org/cgi-bin/carddisp.pl?gene=MK280073-453
MK280073-464		RNA Gene		4	GC03P122736	10.81302071	https://www.genecards.org/cgi-bin/carddisp.pl?gene=MK280073-464
MK280073-468		RNA Gene		4	GC03M141299	10.81302071	https://www.genecards.org/cgi-bin/carddisp.pl?gene=MK280073-468
MK280073-486		RNA Gene		4	GC04P037274	10.81302071	https://www.genecards.org/cgi-bin/carddisp.pl?gene=MK280073-486
MK280073-490		RNA Gene		4	GC04M054533	10.81302071	https://www.genecards.org/cgi-bin/carddisp.pl?gene=MK280073-490
MK280073-499		RNA Gene		4	GC04P158477	10.81302071	https://www.genecards.org/cgi-bin/carddisp.pl?gene=MK280073-499
MK280073-500		RNA Gene		4	GC04P164547	10.81302071	https://www.genecards.org/cgi-bin/carddisp.pl?gene=MK280073-500
MK280073-512		RNA Gene		4	GC05P041746	10.81302071	https://www.genecards.org/cgi-bin/carddisp.pl?gene=MK280073-512
MK280073-515		RNA Gene		4	GC05M052974	10.81302071	https://www.genecards.org/cgi-bin/carddisp.pl?gene=MK280073-515
MK280073-525		RNA Gene		4	GC05P081595	10.81302071	https://www.genecards.org/cgi-bin/carddisp.pl?gene=MK280073-525
MK280073-530		RNA Gene		4	GC05M144054	10.81302071	https://www.genecards.org/cgi-bin/carddisp.pl?gene=MK280073-530
MK280073-544		RNA Gene		4	GC06M082418	10.81302071	https://www.genecards.org/cgi-bin/carddisp.pl?gene=MK280073-544
MK280073-557		RNA Gene		4	GC06M112631	10.81302071	https://www.genecards.org/cgi-bin/carddisp.pl?gene=MK280073-557
MK280073-558		RNA Gene		4	GC06P116346	10.81302071	https://www.genecards.org/cgi-bin/carddisp.pl?gene=MK280073-558
MK280073-561		RNA Gene		4	GC06P117857	10.81302071	https://www.genecards.org/cgi-bin/carddisp.pl?gene=MK280073-561
MK280073-590		RNA Gene		4	GC07P109911	10.81302071	https://www.genecards.org/cgi-bin/carddisp.pl?gene=MK280073-590
MK280073-609		RNA Gene		4	GC08M067650	10.81302071	https://www.genecards.org/cgi-bin/carddisp.pl?gene=MK280073-609
MK280073-618		RNA Gene		4	GC08M097043	10.81302071	https://www.genecards.org/cgi-bin/carddisp.pl?gene=MK280073-618
MK280073-659		RNA Gene		4	GC09M106185	10.81302071	https://www.genecards.org/cgi-bin/carddisp.pl?gene=MK280073-659
MK280073-012		RNA Gene		3	GC01M066201	10.81302071	https://www.genecards.org/cgi-bin/carddisp.pl?gene=MK280073-012
MK280073-014		RNA Gene		3	GC01P075700	10.81302071	https://www.genecards.org/cgi-bin/carddisp.pl?gene=MK280073-014
MK280073-077		RNA Gene		3	GC11M110772	10.81302071	https://www.genecards.org/cgi-bin/carddisp.pl?gene=MK280073-077
MK280073-104		RNA Gene		3	GC12M030524	10.81302071	https://www.genecards.org/cgi-bin/carddisp.pl?gene=MK280073-104
MK280073-107		RNA Gene		3	GC12M046425	10.81302071	https://www.genecards.org/cgi-bin/carddisp.pl?gene=MK280073-107
MK280073-122		RNA Gene		3	GC12M096727	10.81302071	https://www.genecards.org/cgi-bin/carddisp.pl?gene=MK280073-122
MK280073-169		RNA Gene		3	GC14P039649	10.81302071	https://www.genecards.org/cgi-bin/carddisp.pl?gene=MK280073-169
MK280073-244		RNA Gene		3	GC16M071961	10.81302071	https://www.genecards.org/cgi-bin/carddisp.pl?gene=MK280073-244
MK280073-361		RNA Gene		3	GC02M179756	10.81302071	https://www.genecards.org/cgi-bin/carddisp.pl?gene=MK280073-361
MK280073-457		RNA Gene		3	GC03M074454	10.81302071	https://www.genecards.org/cgi-bin/carddisp.pl?gene=MK280073-457
MK280073-498		RNA Gene		3	GC04M123002	10.81302071	https://www.genecards.org/cgi-bin/carddisp.pl?gene=MK280073-498
MK280073-518		RNA Gene		3	GC05P065409	10.81302071	https://www.genecards.org/cgi-bin/carddisp.pl?gene=MK280073-518
MK280073-563		RNA Gene		3	GC06P124729	10.81302071	https://www.genecards.org/cgi-bin/carddisp.pl?gene=MK280073-563
MK280073-591		RNA Gene		3	GC07M110670	10.81302071	https://www.genecards.org/cgi-bin/carddisp.pl?gene=MK280073-591
MK280073-656		RNA Gene		3	GC09M103544	10.81302071	https://www.genecards.org/cgi-bin/carddisp.pl?gene=MK280073-656
MK280073-489		RNA Gene		2	GC04P054045	10.81302071	https://www.genecards.org/cgi-bin/carddisp.pl?gene=MK280073-489
MIR92B	MicroRNA 92b	RNA Gene		21	GC01P155195	10.81259537	https://www.genecards.org/cgi-bin/carddisp.pl?gene=MIR92B
IL17F	Interleukin 17F	Protein Coding	Q96PD4	49	GC06M081266	10.8123312	https://www.genecards.org/cgi-bin/carddisp.pl?gene=IL17F
TET1	Tet Methylcytosine Dioxygenase 1	Protein Coding	Q8NFU7	45	GC10P068560	10.81216908	https://www.genecards.org/cgi-bin/carddisp.pl?gene=TET1
TREM2	Triggering Receptor Expressed On Myeloid Cells 2	Protein Coding	Q9NZC2	51	GC06M081112	10.80093193	https://www.genecards.org/cgi-bin/carddisp.pl?gene=TREM2
NNMT	Nicotinamide N-Methyltransferase	Protein Coding	P40261	50	GC11P114257	10.79742813	https://www.genecards.org/cgi-bin/carddisp.pl?gene=NNMT
VIPR1	Vasoactive Intestinal Peptide Receptor 1	Protein Coding	P32241	52	GC03P042490	10.79252815	https://www.genecards.org/cgi-bin/carddisp.pl?gene=VIPR1
TRC-GCA24-1	TRNA-Cys (GCA) 24-1	RNA Gene		8	GC17M060703	10.77456665	https://www.genecards.org/cgi-bin/carddisp.pl?gene=TRC-GCA24-1
ALOX5AP	Arachidonate 5-Lipoxygenase Activating Protein	Protein Coding	P20292	51	GC13P030713	10.77428913	https://www.genecards.org/cgi-bin/carddisp.pl?gene=ALOX5AP
SCN2A	Sodium Voltage-Gated Channel Alpha Subunit 2	Protein Coding	Q99250	56	GC02P165194	10.77303791	https://www.genecards.org/cgi-bin/carddisp.pl?gene=SCN2A
YARS1	Tyrosyl-TRNA Synthetase 1	Protein Coding	P54577	50	GC01M032776	10.77294731	https://www.genecards.org/cgi-bin/carddisp.pl?gene=YARS1
AKR1B10	Aldo-Keto Reductase Family 1 Member B10	Protein Coding	O60218	50	GC07P134527	10.77288532	https://www.genecards.org/cgi-bin/carddisp.pl?gene=AKR1B10
RETREG1	Reticulophagy Regulator 1	Protein Coding	Q9H6L5	44	GC05M016511	10.76167965	https://www.genecards.org/cgi-bin/carddisp.pl?gene=RETREG1
WNK1	WNK Lysine Deficient Protein Kinase 1	Protein Coding	Q9H4A3	55	GC12P000733	10.76119041	https://www.genecards.org/cgi-bin/carddisp.pl?gene=WNK1
FBN2	Fibrillin 2	Protein Coding	P35556	48	GC05M128257	10.75330162	https://www.genecards.org/cgi-bin/carddisp.pl?gene=FBN2
RPS24	Ribosomal Protein S24	Protein Coding	P62847	50	GC10P078033	10.74933147	https://www.genecards.org/cgi-bin/carddisp.pl?gene=RPS24
TUBA1B	Tubulin Alpha 1b	Protein Coding	P68363	50	GC12M049127	10.74223804	https://www.genecards.org/cgi-bin/carddisp.pl?gene=TUBA1B
PRMT5	Protein Arginine Methyltransferase 5	Protein Coding	O14744	53	GC14M022920	10.74025059	https://www.genecards.org/cgi-bin/carddisp.pl?gene=PRMT5
FMR1	Fragile X Messenger Ribonucleoprotein 1	Protein Coding	Q06787	51	GC0XP147968	10.73842812	https://www.genecards.org/cgi-bin/carddisp.pl?gene=FMR1
NEFL	Neurofilament Light Chain	Protein Coding	P07196	52	GC08M024950	10.73760033	https://www.genecards.org/cgi-bin/carddisp.pl?gene=NEFL
ETS2	ETS Proto-Oncogene 2, Transcription Factor	Protein Coding	P15036	48	GC21P038805	10.73491192	https://www.genecards.org/cgi-bin/carddisp.pl?gene=ETS2
PLOD1	Procollagen-Lysine,2-Oxoglutarate 5-Dioxygenase 1	Protein Coding	Q02809	52	GC01P011934	10.71792984	https://www.genecards.org/cgi-bin/carddisp.pl?gene=PLOD1
SIK1	Salt Inducible Kinase 1	Protein Coding	P57059	53	GC21M043414	10.70544052	https://www.genecards.org/cgi-bin/carddisp.pl?gene=SIK1
DNM1L	Dynamin 1 Like	Protein Coding	O00429	55	GC12P032679	10.6989193	https://www.genecards.org/cgi-bin/carddisp.pl?gene=DNM1L
TNFSF4	TNF Superfamily Member 4	Protein Coding	P23510	48	GC01M173183	10.69710827	https://www.genecards.org/cgi-bin/carddisp.pl?gene=TNFSF4
ADRB1	Adrenoceptor Beta 1	Protein Coding	P08588	55	GC10P114044	10.68553638	https://www.genecards.org/cgi-bin/carddisp.pl?gene=ADRB1
GCDH	Glutaryl-CoA Dehydrogenase	Protein Coding	Q92947	52	GC19P012891	10.6825819	https://www.genecards.org/cgi-bin/carddisp.pl?gene=GCDH
TSPO	Translocator Protein	Protein Coding	B1AH88	51	GC22P043151	10.67890167	https://www.genecards.org/cgi-bin/carddisp.pl?gene=TSPO
P2RY12	Purinergic Receptor P2Y12	Protein Coding	Q9H244	54	GC03M151336	10.67540264	https://www.genecards.org/cgi-bin/carddisp.pl?gene=P2RY12
NCF4	Neutrophil Cytosolic Factor 4	Protein Coding	Q15080	54	GC22P036860	10.66105461	https://www.genecards.org/cgi-bin/carddisp.pl?gene=NCF4
[truncated: 7,551 more rows]
