# Supplementary material for: Valsartan attenuates LPS-induced ALI by modulating NF-κB and MAPK pathways
Source: Front Pharmacol. 2024 Jan 15;15:1321095. doi: 10.3389/fphar.2024.1321095 (PMC10822936; doi:10.3389/fphar.2024.1321095)
Supplement: Supplementary file 13 [file DataSheet13.ZIP › Supplementary Data Sheet 3.csv]

Valsartan targets	ALI targets	Valsartan -ALI common targets
ITGB1 ITGA5	TP53	AGTR1
ITGAV ITGB3	TERT	EDNRA
ABHD6	KRAS	HCRTR2
ITGB5 ITGAV	CEBPA	HCRTR1
MMP16	FLT3	PPARD
KDM5A	IL6	HCAR2
HSD17B2	HRAS	BMP1
SLC6A7	RANBP2	PTGER1
CAPN1 CAPNS1	TNF	TBXAS1
AKR1C3	NRAS	CYP19A1
PTGES2	CDKN2A	PPARA
FOS JUN	MALAT1	DAGLA
	PTEN	LTB4R
	DNMT3A	CCKAR
	BRAF	MMP9
	MIR21	MMP2
	PIK3CA	ECE1
	KIT	PTGES
	IDH1	DHODH
	MYC	TBXA2R
	PTPN11	ERBB2
	MEG3	ADRA2B
	CTNNB1	EGFR
	U2AF1	ADORA3
	SFTPC	CYP2C9
	LRRC56	CYP3A4
	AKT1	ALOX5AP
	RUNX1	KLKB1
	MIR155	STAT3
	MIR126	AKR1B1
	NPM1	AKR1B10
	ABCA3	P2RX3
	MIR125A	PTGER3
	MIRLET7C	FFAR1
	ABL1	LDHA
	H19	IKBKB
	ALK	ITGA4
	MIR221	EIF4E
	MAPK1	EDNRB
	NFE2L2	F9
	PVT1	CTSA
	MIR210	CFD
	SFTPB	CSNK2A1
	CXCL8	CSNK2A2
	IL10	PTGS2
	IFNG	HSP90AA1
	HMBS	MMP7
	RB1	TRPM8
	MIR30A	PLEC
	FGFR1	CPB1
	XIST	PYGL
	MIR451A	CYP26A1
	TGFB1	HSD11B1
	GATA2	KDM6B
	HOTAIR	NR1H4
	NLRP3	KEAP1
	B2M	ITGAV
	MIRLET7B	PTPN22
	MIR128-2	LDHB
	CRP	SYK
	MIR22	PLA2G2A
	MIR335	CYSLTR1
	MIR146A	PYGM
	GAS5	AKR1A1
	ATM	PDE5A
	IL1B	PTGIR
	MUC4	CNR1
	MIR34C	PDE4B
	NBN	JAK1
	CASP8	JAK2
	CDKN2B-AS1	PTPN2
	MAP2K1	MAPK10
	MIR223	PDE4D
	TUG1	PLA2G1B
	FAS	SORT1
	CCAT1	FABP3
	FBXW7	GHSR
	MIR199B	CAPN2
	NKX2-1	CACNA1B
	CDK4	MAP3K5
	MIR222	CCR9
	MIR15A	ADORA1
	MIR130A	ADORA2A
	KMT2A	PLA2G4A
	HMOX1	SCN9A
	ETV6	AGTR2
	STK11	FPR1
	FASLG	JUN
	MPO
	MIR15B
	CREBBP
	MIR195
	TLR4
	COPA
	MIRLET7E
	MIR27B
	NEAT1
	CFTR
	SFTPA1
	WT1
	MIR182
	MEFV
	SMAD4
	FGFR2
	CHEK2
	MIR30D
	RTEL1
	IDH2
	MET
	ERCC6
	MIR204
	PRKN
	FGF10
	MIRLET7D
	UCA1
	RARA
	MIR324
	VEGFA
	PIK3CG
	TLR3
	MIR17
	RHOA
	CASP3
	ALB
	SERPINA1
	ACE
	ROS1
	MUC5B
	MIR203A
	KMT2C
	ELANE
	BAX
	FGFR3
	KMT2D
	RAF1
	CSF3
	ICAM1
	CCL2
	NSD1
	LOC110806263
	BCL2
	NUP214
	MIR34A
	MIR140
	MIR34B
	IL4
	BRCA1
	MIR181C
	MIR146B
	MUC16
	MIR199A1
	SFTPA2
	NOS2
	NOTCH1
	MIR27A
	MLH1
	APC
	MIR29A
	MIR143
	MIRLET7A3
	ABCB1
	GATA1
	TRAF3
	MIR142
	KCNQ1OT1
	MIR486-1
	BDNF-AS
	LCN2
	MIR150
	SMARCA4
	TERC
	IRF1
	CSF2
	TP73
	BRCA2
	JAK3
	CCND1
	RTEL1-TNFRSF6B
	MUC3A
	IL2
	MIR372
	MIR145
	MIR133B
	MUC6
	AKT2
	TUSC7
	MARS1
	MIAT
	DHFR
	ACTA2
	MIR23A
	EP300
	HLA-B
	VEGFC
	PAX5
	GSTM1
	PML
	F2
	CEACAM5
	MIR93
	CASC8
	LOC126806658
	DSPP
	MKI67
	MIR214
	MIR130B
	SFTPD
	SERPINE1
	LINC-ROR
	LUCAT1
	HLA-DRB1
	GNAS
	MTHFR
	SOS1
	CPT2
	MIR98
	HGF
	MIR23B
	IL18
	CYP2A6
	SF3B1
	IL17A
	MIR200B
	MIR499A
	ITGA3
	MIR106A
	STAT5B
	MUC2
	SETD2
	SNHG1
	MIF
	ZBTB16
	MIR18A
	MIR128-1
	TET2
	CYP1A1
	BCOR
	MIR139
	MIR338
	CSF3R
	EDN1
	IL13
	SETBP1
	IL1RN
	MIR124-1
	CTLA4
	MIR424
	THBD
	ERBB4
	ARID1A
	MIR99A
	MIR200C
	HOTTIP
	SOD1
	NRG1
	MIR31
	SF3B2
	MIR26A1
	IL1A
	CDC27
	LINC02605
	SLC25A5
	TEK
	LPIN1
	NALT1
	PALB2
	FLT1
	DDX41
	CFH
	MIR125B2
	ARAF
	CDKN1A
	BCR
	IKZF1
	MIR30E
	MIR148A
	HIF1A
	MIR20A
	MIR342
	CD274
	GSTP1
	FENDRR
	MIR197
	PLG
	CD4
	TSC2
	TICAM1
	RMRP
	LRP1B
	F3
	MTOR
	MIR328
	HOTAIRM1
	ENO2
	MDM2
	ACE2
	ZEB2
	CERNA3
	HMGB1
	MIR497
	CAV1
	DICER1
	MIR29C
	CASC2
	PPP2R1A
	SKP2
	IL3
	MIR151A
	UNC93B1
	MIR19A
	FAT1
	APOE
	MIR185
	NFKB1
	PGR-AS1
	MIR212
	PCAT1
	HFE
	HNF1A-AS1
	ZFAS1
	LINC00511
	MIR205
	CXCR4
	MIR192
	MIR16-1
	MIR183
	MIR339
	IL7R
	MIR320A
	ALAD
	STAT1
	MIR200A
	DANCR
	VWF
	MBL2
	MIR141
	TLR2
	EGF
	TRMU
	SPP1
	DGCR5
	SOX2-OT
	CDK12
	HP
	SOD2-OT1
	SNHG16
	CDKN2B
	FAM13A
	DRD4
	ROCK1
	LPP
	SFTA3
	SNHG12
	MIR216A
	HLA-A
	LINC01672
	MIR101-1
	NQO1
	ABCC1
	NOS3
	CTNND2
	GPT
	BCL2L1
	MIR511
	MIR32
	EPO
	LEP
	IL2RA
	MIR191
	INSL6
	CCL5
	IRF3
	STAR
	ITGAM
	PARP1
	ELN
	MIR96
	SNHG7
	CD36
	CDKN1B
	DSP
	SELP
	IGF1
	MIR31HG
	RELN
	MIR107
	FGF2
	CDH1
	MYH11
	CCR6
	MAPK8
	RARB
	MUC1
	PPARG
	SERPINA3
	FCGR2A
	PDGFRB
	VHL
	MIR152
	TNFRSF1A
	CXCL10
	XRCC1
	MYB
	CASC9
	LINC00673
	CYCS
	GNAQ
	PICALM
	MIR100
	RUNX1T1
	TIMP1
	ENG
	NTRK1
	CCL11
	PARN
	KDR
	ERCC2
	MUC5AC
	MIRLET7F1
	MGAT3-AS1
	MIR429
	MIR124-3
	HOXA11-AS
	MIR137
	SCGB1A1
	ALOX5
	CASP9
	ARID2
	GNB1
	TP73-AS1
	MIR374A
	ALDH2
	MIR198
	DNAJC21
	MIR24-2
	HBB
	MIR134
	SBF2-AS1
	MIR224
	NPPB
	KITLG
	MAP3K8
	MAPK3
	MXRA5
	MAPK14
	LINC01133
	IGF2-AS
	BANCR
	MIR22HG
	RNY3
	MIR425
	IL5
	C3
	BCYRN1
	MIR377
	RYR1
	THPO
	F5
	MIR708
	CXCL12
	MIRLET7A2
	ADAM12
	MVP
	BDNF
	MIR331
	PLAG1
	MB
	MIRLET7G
	STK4
	FOS
	CP
	TCF7
	IL1R1
	IL7
	MIR340
	CD14
	NF1
	TGFBR2
	TBK1
	CCN2
	MIR33A
	INS
	FOXP3
	PRTN3
	SAA1
	MIR4435-2HG
	ESR1
	ASXL1
	AGAP2-AS1
	MIR181A2
	ERBB3
	SOD2
	CBFB
	SERPINC1
	ADAMTS13
	HIF1A-AS1
	LINC00473
	TMX2-CTNND1
	EPHX1
	PLAT
	CCL3
	PRKAR1A
	MIR29B2
	TTR
	TYMS
	NUMA1
	ZEB2-AS1
	IL6R
	CAT
	G6PD
	SMAD5-AS1
	MIR218-2
	SMAD3
	ITGB1
	IFNA1
	CCDC26
	SELE
	MMP1
	MIR326
	SOCS1
	CD40LG
	CALCA
	GAS6-AS1
	LINC00968
	FARSB
	COTL1
	FN1
	MIR147A
	CSF1
	KNG1
	SPRY4-IT1
	BIRC5
	MIR144
	MIR345
	ADRB2
	TSC1
	HPRT1
	NOTCH3
	ADAMTS9-AS2
	MIR219A1
	IKBKG
	CCR5
	SPAAR
	CD46
	PDCD1
	NCAM1
	FGF7
	MPL
	LINC01116
	CD8A
	RELA
	CREB1
	SNHG15
	TCF3
	FBN1
	CD34
	SERPINB3
	FHIT
	SHH
	MCL1
	ANPEP
	FIP1L1
	GNAS-AS1
	ABCG2
	CYP2E1
	IGF1R
	LINC00261
	SIRT1
	PCBP2-OT1
	DLGAP2
	XIAP
	PDGFRA
	LOC126862264
	CACNA1G-AS1
	RET
	CD40
	BCAR4
	EZH2
	BMP6
	CD44
	SST
	MIR95
	TP53TG1
	MME
	MIR184
	TF
	NOD2
	CST3
	CDK2
	ANXA5
	NR3C1
	MIR196B
	MIR367
	SRC
	TP53COR1
	DPP9
	TGFB2
	REN
	BCL10
	ITGB2
	TNFSF10
	DNMT1
	NUP98
	ANGPT2
	IL15
	PTCH1
	CFI
	LINC00342
	NBAS
	NKILA
	ATP11A
	CHUK
	GSTT1
	RNY1
	STN1
	STIL
	HLA-DQB1
	MSH2
	IRF2BP2
	MYCN
	HAVCR1
	VCAM1
	TOP1
	NPPA
	TFRC
	MMP3
	AGER
	TBX4
	IL6ST
	FLCN
	ITGB3
	LOC110806306
	WT1-AS
	GBA1
	MYEF2
	MIR193A
	CBL
	LPL
	DYNC2H1
	FAT4
	THBS1
	ERCC1
	MMP12
	LGALS3
	CTSB
	COMT
	HLA-G
	RTN4R
	NGF
	CEBPB
	CEACAM6
	INPP5E
	TBL1XR1
	KRT18
	CTCF
	PLAU
	MECOM
	FGA
	SLC2A1
	CD79A
	PWAR1
	ANGPT1
	CXCR3
	SOX9
	GZMB
	ADA
	MIR494
	VIM
	LOX
	SMPD1
	PIK3R1
	GFAP
	NFKBIA
	PMP22
	TGFBR1
	NAT2
	LBP
	AGT
	PIK3C2A
	EPOR
	SEPTIN9
	MIR122
	CDK1
	FOXO3
	CHRNA3
	TXN
	PLAUR
	GRP
	IFIH1
	MIR9-1
	GAPDH
	SP1
	LOC126860438
	ACTB
	CYP2C19
	BCL6
	COL1A1
	HAVCR2
	TP63
	BMP2
	PDGFB
	GJA1
	CALR
	TGM6
	MYLK
	HADHA
	KRT19
	CYP3A5
	CXCL2
	RINT1
	MIR181A1
	TNFRSF1B
	AQP4
	MYD88
	PTX3
	EGR1
	CDK6
	SLC22A12
	MIR25
	TIMP2
	CEACAM3
	CYP2D6
	SRSF2
	HSPA4
	MIR325
	MRTFA
	EPHA2
	IL11
	HDAC9
	MIR106B
	LTA
	SLC9A3
	MIR302D
	CHGA
	CXCR1
	HOXA-AS2
	SMAD2
	KAT6A
	MIR10A
	SOX2
	CHI3L1
	SELL
	GSTM3
	RAC1
	TNFRSF10B
	RNASE3
	CXCL1
	IL33
	RAD51
	RXRA
	PTK2
	CASP1
	MUSK
	LAMC2
	CXCR2
	CSF1R
	BMPR2
	SLC17A5
	ARG1
	TKT
	CDKN1C
	PTPRC
	XDH
	KRT5
	FOXM1
	SLPI
	CCR2
	PECAM1
	VDR
	PCNA
	STAT5A
	GLI1
	IGF2
	LIG4
	PDPN
	MIR493HG
	BSG
	DNMT3B
	HDAC1
	MMP8
	H2AC18
	HSPA1A
	PRKCA
	ENSG00000276919
	FLNA
	GDF15
	PIK3CD
	THY1
	SPINK1
	HLA-C
	IGFBP7
	TGFA
	MIR7-3HG
	HSPB1
	MBP
	ITGA2B
	ICOSLG
	PTK2B
	S100B
	POMC
	CHKA
	NOS1
	PMS2
	AURKA
	BIRC3
	ABCC2
	CCNA2
	GCLC
	E2F1
	ENSG00000277577
	PROM1
	COL3A1
	RUNX3
	MIR483
	MGMT
	CR1
	NABP1
	PLA2G6
	IFNB1
	TLR5
	IGFBP3
	IGFBP2
	MIR125B1
	LMNA
	TNNI3
	AXL
	LARS1
	SLC11A1
	MIR127
	CLU
	GDNF
	MIR452
	PIK3CB
	CRLF2
	CCR3
	TLR9
	NME1
	ADA2
	ANXA2
	CADM1
	APEX1
	OGG1
	APOA1
	CPOX
	MLLT3
	GHRL
	SLC2A9
	GSK3B
	BAD
	FOXF1
	TRB
	MIR149
	IL2RB
	HSPG2
	MEN1
	ADIPOQ
	CDH2
	STING1
	MIR378A
	MIR30B
	TNNT2
	DGKE
	SLC6A4
	CDKN3
	KDM4C
	PTHLH
	CX3CR1
	COL5A1
	KRT7
	CXCL9
	ADAM17
	KRT8
	XRCC3
	HSPA5
	SNAI1
	BAP1
	MIR409
	IREB2
	STAT6
	DEK
	CYP1A2
	MIR196A1
	MYCL
	RBP4
	MIR20B
	CYTOR
	NSMCE3
	MIR92A1
	CCL4
	DKC1
	DRD2
	CHAT
	BCL2L11
	MIR29B1
	MAP2K2
	SOCS3
	ADM
	NTRK2
	CHEK1
	CCNB1
	MIR10B
	SLC19A1
	HSPA8
	TMPRSS2
	PLA2G7
	ACHE
	SPI1
	FLT4
	ALDOA
	MIR148B
	GLI2
	HBG2
	TRAF6
	MIR423
	GSN
	POSTN
	NRP1
	SAMD9L
	GATA3
	BMP4
	CD80
	MT-ND1
	SCGB3A2
	FOXO1
	CTSG
	MYO18B
	CD19
	HDAC2
	CD28
	SNORD118
	ESR2
	RASA1
	PTGS1
	GPX1
	ITGAL
	TOP2A
	CD163
	MTAP
	SYP
	APAF1
	SMAD7
	BPIFA1
	BIRC2
	PLK1
	SCNN1B
	BAK1
	ENSG00000275307
	ENSG00000276965
	AVP
	XPC
	MIR154
	SARDH
	NAGLU
	MAPKAPK3
	CD33
	DAPK1
	TTN
	HLA-DPB1
	IL9
	LTF
	HLA-DQA1
	SLC13A3
	CCND2
	BMI1
	RPS6KB1
	S100A9
	EIF2AK2
	CFLAR
	ODC1
	NR1H2
	CTSL
	GP1BA
	RARS1
	MIR100HG
	GRB2
	ABCC3
	RUNX2
	GATA6
	PRF1
	LINC00472
	PF4
	STAT2
	TAC1
	PRKDC
	DMBT1
	MIR375
	SBDS
	SAMD9
	MT-CO1
	TRD
	ITGA5
	HSPD1
	CFTR-AS1
	MIR132
	ATG7
	S100A8
	ACVRL1
	TAP1
	POLG2
	CD9
	SCNN1A
	LDLR
	PRKACA
	SNHG5
	HOXA9
	DPYD
	CD24
	CD47
	MECP2
	DIABLO
	ZEB1
	EIF2AK3
	IL4R
	CD55
	ITGA2
	PPOX
	TNFRSF11B
	F10
	NCOR1
	BTK
	PBX1
	LOC107133510
	CYP1B1
	LACTB
	SOD3
	CCNA1
	KCNN4
	ANXA1
	LIF
	SET
	CCK
	KLF6
	CYBB
	SCN1A
	KLF2
	GADD45A
	SILC1
	CXCL5
	ALDH1A1
	EIF4EBP1
	F8
	MIR574
	UGT1A1
	STMN1
	CBS
	MST1R
	LOC106099062
	PGF
	RBM15
	BUB1B
	DDX3X
	UCHL1
	WNT4
	FARSA
	BLM
	IL12B
	IFNAR1
	AFF1
	CCND3
	CDC42
	MIR615
	ENO1
	IFI27
	CDK5
	HDAC6
	ABCC4
	CDKN2C
	CCR7
	FUT4
	TRAF2
	COL4A3
	MIR24-1
	SREBF1
	DLK1
	SCYL1
	DLX6-AS1
	YAP1
	NR4A1
	IL22
	MIR92A2
	AREG
	MIR582
	CFHR1
	PRKCE
	CD7
	IRF4
	GGT1
	FCGR1A
	ERCC4
	PRSS1
	SMC1A
	MIR532
	IL16
	TNFRSF8
	MIRLET7A1
	NCOA3
	ASAH1
	NCOR2
	MIR369
	IL1RL1
	MT-CYB
	CASP7
	DHCR7
	TIMP3
	BID
	MIR296
	KRT20
	CDH13
	SPARC
	VIP
	HTR2A
	MIR193B
	TRA-TGC7-1
	TRA-TGC5-1
	DNTT
	XPA
	RPL5
	MIR99AHG
	CASK
	PON1
	CCNH
	PRL
	AKT3
	MMP14
	C5AR1
	CRH
	COL2A1
	FADD
	PI3
	MED12
	PPIG
	TGFB3
	ITGB4
	EPCAM
	FPGS
	CASP10
	LCK
	HAMP
	NPTN-IT1
	MIR379
	RPS14
	COL1A2
	LYN
	PDGFA
	MIR186
	HBEGF
	PLCG1
	IRS1
	CCL17
	COL4A5
	CD81
	NOX4
	MIR361
	MASP2
	UBA7
	ASCL1
	AQP5
	TRG
	SH2B3
	MT-CO3
	LINC-PINT
	MIR30C1
	EIF2AK4
	XRCC4
	SNORD15A
	ACTC1
	ATP2A2
	RAD21
	MIR330
	POLG
	MLLT1
	GFI1
	ABCC5
	GJB2
	IGHE
	FOXA2
	PIK3R2
	EWSR1
	C4A
	GATA4
	EMSLR
	APOB
	SHC1
	MIR181B1
	GLS
	CASR
	WRAP53
	CBFA2T3
	TCF4
	JUP
	DDIT3
	BRD4
	HOXA5
	POU5F1
	STX1A
	ITGA6
	FCGR2B
	PRKCB
	MIR455
	LAMA2
	NTS
	MIR211
	FGFR4
	CASP2
	TSLP
	CHRNB4
	MSH6
	SERPINF2
	NES
	SMO
	GPRC5A
	AQP1
	SAA4
	CXCR5
	FOXP2
	CFB
	GAST
	RETN
	BCL11A
	CDX2
	FOXP1
	NIPBL
	DPAGT1
	HPGD
	LAMB3
	HFE-AS1
	FAH
	CKB
	GRIN1
	MIRLET7I
	WNT5A
	TLR7
	TRPV4
	MIR99B
	MIR17HG
	MMP13
	GYPA
	MIR7-1
	PKD1
	SPRY2
	DNASE1
	C5
	MIR590
	FKBP5
	CCN1
	FANCA
	LAMA3
	FCGR3B
	LEPR
	VEGFD
	CIITA
	MIR485
	EPRS1
	ERCC5
	IGFBP1
	ATR
	LOC111674475
	TCF7L2
	BHLHE40
	KL
	TREM1
	CISH
	WDR19
	RAG1
	PPBP
	DUSP1
	CD82
	LINC00115
	GLI3
	SNHG14
	MEIS1
	TNC
	MIR362
	ZMYND10
	EPX
	COL4A2
	TGM2
	CD38
	HPSE
	S100A4
	BMAL2
	DDR1
	IFNGR1
	KLF4
	ROBO1
	IDO1
	CYBA
	HMGCL
	DCN
	TERF1
	LINC00707
	USP7
	PRKCD
	AMBP
	NPC1
	C11orf65
	TCL1A
	CAMP
	NEU1
	TNFRSF10A
	GSR
	C4B
	HMGA2
	DUSP6
	BTNL2
	RHOB
	FLI1
	CEBPE
	CCL18
	PRDX6
	DNAH8
	HADHB
	COL18A1
	NPC2
	SNORD44
	SDHA
	SERPINB1
	SAT1
	EPHB4
	TNFAIP3
	GJB1
	APP
	STAT4
	ACTA2-AS1
	CLEC7A
	MIR373
	CHRM3
	HULC
	ABCB4
	RBM6
	DKK1
	IL10RA
	SPTAN1
	VTN
	SDC1
	BGLAP
	PTGER4
	APOL1
	SEMA3F
	HDAC4
	MAG
	ATRX
	TPMT
	SGK1
	PRKCI
	SFRP1
	MILR1
	PIGA
	MSLN
	TCIRG1
	PDPK1
	PRKAA1
	CD86
	PTGIS
	MIR215
	PKD2
	HMGCR
	CCNE1
	IL18R1
	IL3RA
	CFHR3
	CSF2RA
	TUBB
	MIR654
	F7
	SLC6A3
	ASS1
	CRABP2
	ID1
	SERPINF1
	FURIN
	MIR19B2
	MMACHC
	ELAVL1
	SMARCA2
	HOPX
	TAMM41
	LOC110006319
	SDHB
	CRBN
	OLR1
	RTN4
	OPRM1
	FGB
	RACK1
	NLRC4
	MAPT
	RBL2
	TLR1
	IDUA
	PAX8-AS1
	MTR
	BBC3
	ILK
	CCR4
	GC
	PXN
	GLIS2
	LAG3
	ETS1
	TYMP
	EPAS1
	PKHD1
	CEACAM1
	COL11A1
	ACTA1
	EZR
	F2RL3
	SNAI2
	MIR28
	DES
	ABCA1
	CARD11
	C3AR1
	IRF5
	LOC106627981
	PDE4A
	TGIF1
	SERPINB2
	PRDX1
	PIK3R3
	GUSB
	OSM
	GRIN2B
	MBD4
	MIR133A1
	LGALS1
	UROD
	XRCC5
	HNRNPH1
	MIR381
	RXRB
	UBA1
	DMD
	SUZ12
	XPO1
	FBLN5
	STUB1
	TINF2
	FECH
	LIG1
	MT-ATP6
	ERCC3
	KLF1
	IFNA2
	SLC26A9
	LBR
	IFT140
	COL4A1
	FGF1
	MIR208B
	LAMA1
	POLE
	RPL11
	NFKB2
	CCR1
	GPX4
	AHR
	MMP10
	RPS27A
	WEE1
	SIRT3
	F2RL1
	MYH7
	SOX17
	SCARNA5
	SRP54
	TWIST1
	IGFBP5
	TNFSF11
	F2R
	ITGA9
	BPI
	PRAME
	FASN
	NCF2
	TNFSF13B
	CD22
	SCN11A
	NCOA2
	H4C16
	HABP2
	BAG1
	APBB1
	CD5
	CYP11A1
	CD2
	TRAF1
	CYP24A1
	ITGAX
	SLC6A14
	XRCC6
	CD63
	IL1RAPL2
	SERPINH1
	SMARCAL1
	MT-ND2
	PCAT2
	YY1
	NTRK3
	HCK
	VDAC1
	C1S
	TACR1
	MAOA
	DCTN4
	ERG
	MIR26B
	TRPV1
	MIR138-1
	ANKRD26
	PRPS1
	TCF21
	IGF2R
	SCN4A
	KLRK1
	CYP46A1
	TOLLIP
	LTBP4
	PPARGC1A
	MIR628
	TRA
	APRT
	HLA-DPA1
	EFL1
	MIR370
	WNT1
	ITCH
	CDH5
	CHIT1
	PIM1
	PPIA
	LAMA5
	MSR1
	CRKL
	CFHR5
	ELAVL4
	TCL6
	H2AX
	SLC29A1
	AFP
	TNFRSF13B
	MAX
	ALPP
	WWOX
	LEF1
	RBM5
	LPAR1
	CTRC
	VTRNA1-1
	DEFB4A
	RIPK1
	NOP10
	PCSK9
	TP53BP1
	MIR542
	ATP7B
	PKM
	SHMT1
	CD209
	FCGR3A
	RPSA
	UMOD
	ENPP2
	HPX
	AFDN
	AIF1
	BMP7
	FABP1
	PTPN6
	HSP90B1
	HNRNPA2B1
	PRDM16
	KDM1A
	SLC22A5
	LINC02895
	BTG2
	SCNN1G
	SEMA3B
	SAMHD1
	RAG2
	ERF
	FTO
	PRKG1
	CTSD
	IL12RB1
	TMEM67
	MAPK7
	PLCG2
	IRAK1
	JAG1
	WNT3
	PPP1R13L
	TYK2
	STRA6
	MPZ
	TNFRSF9
	IL12A
	RIGI
	TAP2
	RECK
	HAX1
	TNFRSF10D
	CCL22
	LINC01725
	ENSG00000245768
	MIR545
	BARD1
	CD59
	SEZ6L2
	DEFB1
	TREX1
	SPINK5
	TTTY10
	ENSG00000250519
	E2F2
	ZNF384
	CLEC12A
	NMBR
	NCR3
	TFAP2A
	HSF1
	PROC
	AR
	LATS2
	SKP1
	MCM7
	MIR383
	IL18BP
	CACNA1A
	MIR218-1
	ABCC8
	IRF8
	SMC3
	ENSG00000230490
	PIN1
	GRPR
	MAP2K4
	CUL1
	NMB
	SRF
	MIR382
	YBX1
	ENSG00000258081
	GAREM2
	MUTYH
	NF2
	IL36RN
	NTN1
	DDB2
	lnc-IQCM-2
	ACKR1
	CDC25A
	FYN
	RYR2
	ZAP70
	MTUS1
	PLCE1
	CTNND1
	MIR376A1
	MK280073-008
	TBX1
	HNF1B
	LAMC1
	SLC4A1
	LINC00504
	TRAF4
	FANCC
	MIR501
	AXIN2
	CSNK1A1
	WRN
	EPHX2
	LAMB1
	PDCD4
	RNU6-1
	GH1
	PRSS2
	ENSG00000235450
	LIPA
	RPS26
	DNAH5
	LOC113664106
	CYP2B6
	SAA2
	GADD45B
	MIR19B1
	TJP1
	ACP5
	NCL
	SELENON
	HYAL2
	ACP1
	RPN1
	ENSG00000253288
	GREM1
	PGR
	NINJ1
	FLNB
	MIR136
	THBS2
	TG
	CCDC40
	CACNA1S
	PRKCZ
	FEN1
	FGF9
	CR2
	ADCY10
	ITIH4
	NPY
	MICB
	LINC02955
	NAMPT
	DAXX
	MK280073-205
	FLG
	P2RX7
	ALDH1A2
	CD74
	REG3A
	MIR503
	CCN4
	STAG2
	ING1
	HNMT
	BTRC
	NHP2
	NGFR
	ATF3
	SSTR2
	OCA2
	ORM1
	DPYSL5
	LOC101927560
	TNFSF12
	KRT14
	NKX2-5
	CEACAM7
	CXADR
	PEBP1
	MIR188
	ARNT
	PDK1
	FOLR1
	WAS
	SCARB2
	GPC3
	EXO1
	YWHAE
	LINC02882
	EVC2
	CASC19
	MIR500A
	GAL
	MK280073-023
	CALB2
	HBA1
	E2F3
	CD68
	HCRT
	ARF4-AS1
	lnc-HMGXB4-8
	INSR
	MIR744
	MK280073-063
	AFF4
	KCNE2
	SPRED1
	PPP6C
	MIR337
	DPP4
	MK280073-349
	HYDIN
	ENSG00000251216
	NCF1
	LAMA4
	KCNK3
	POGZ
	MK280073-120
	MK280073-049
	MK280073-052
	MK280073-093
	SCARB1
	PRAM1
	PAPPA
	AIMP2
	MIR502
	MIR551B
	CCL20
	FOXA1
	TFPI
	DKK3
	MK280073-022
	MK280073-501
	MK280073-521
	MK280073-461
	MK280073-510
	MK280073-571
	MK280073-028
	CD247
	MIR33B
	RAB4B-EGLN2
	ACAD9
	MYOD1
	METTL3
	NPHS2
	MK280073-206
	MK280073-524
	MK280073-082
	MK280073-153
	MK280073-174
	MK280073-434
	MK280073-473
	MK280073-519
	MK280073-585
	MK280073-586
	MK280073-655
	MK280073-625
	CCDC39
	FCN3
	TLE1
	CCKBR
	SMARCB1
	MIR509-1
	SMN1
	LRP2
	HK2
	TUBA1A
	MIR432
	FGF23
	MK280073-197
	MK280073-199
	MK280073-300
	MK280073-334
	MK280073-353
	MK280073-475
	MK280073-493
	MK280073-527
	MK280073-621
	MK280073-007
	MK280073-119
	MK280073-149
	MK280073-180
	MK280073-358
	MK280073-360
	MK280073-474
	MK280073-507
	MK280073-674
	MK280073-660
	LINC01258
	MK280073-001
	lnc-LRP5L-15
	MK280073-002
	MK280073-003
	MK280073-004
	MK280073-005
	MK280073-006
	CYP27B1
	SELPLG
	RNU6-2
	MX1
	IL24
	A2M
	IGH
	FSCN1
	HDGF
	PLA2G10
	RPS19
	MK280073-058
	MK280073-202
	MK280073-025
	MK280073-059
	MK280073-060
	MK280073-121
	MK280073-164
	MK280073-175
	MK280073-273
	MK280073-351
	MK280073-623
	MK280073-040
	MK280073-046
	MK280073-071
	MK280073-075
	MK280073-089
	MK280073-092
	MK280073-106
	MK280073-117
	MK280073-176
	MK280073-183
	MK280073-243
	MK280073-345
	MK280073-354
	MK280073-355
	MK280073-397
	MK280073-414
	MK280073-445
	MK280073-453
	MK280073-464
	MK280073-468
	MK280073-486
	MK280073-490
	MK280073-499
	MK280073-500
	MK280073-512
	MK280073-515
	MK280073-525
	MK280073-530
	MK280073-544
	MK280073-557
	MK280073-558
	MK280073-561
	MK280073-590
	MK280073-609
	MK280073-618
	MK280073-659
	MK280073-012
	MK280073-014
	MK280073-077
	MK280073-104
	MK280073-107
	MK280073-122
	MK280073-169
	MK280073-244
	MK280073-361
	MK280073-457
	MK280073-498
	MK280073-518
	MK280073-563
	MK280073-591
	MK280073-656
	MK280073-489
	MIR92B
	IL17F
	TET1
	TREM2
	NNMT
	VIPR1
	TRC-GCA24-1
	SCN2A
	YARS1
	RETREG1
	WNK1
	FBN2
	RPS24
	TUBA1B
	PRMT5
	FMR1
	NEFL
	ETS2
	PLOD1
	SIK1
	DNM1L
	TNFSF4
	ADRB1
	GCDH
	TSPO
	P2RY12
	NCF4
	MK280073-346
	MK280073-013
	MK280073-020
	MK280073-055
	MK280073-083
	MK280073-203
	MK280073-216
	MK280073-296
	MK280073-460
	MK280073-513
	MK280073-522
	MK280073-018
	MK280073-027
	MK280073-030
	MK280073-037
	MK280073-044
	MK280073-047
	MK280073-051
	MK280073-053
	MK280073-056
	MK280073-057
	MK280073-072
	MK280073-073
	MK280073-079
	MK280073-081
	MK280073-090
	MK280073-091
	MK280073-103
	MK280073-115
	MK280073-116
	MK280073-123
	MK280073-125
	MK280073-140
	MK280073-150
	MK280073-154
	MK280073-168
	MK280073-179
	MK280073-182
	MK280073-185
	MK280073-190
[truncated: 7,463 more rows]
