# Supplementary material for: Valsartan attenuates LPS-induced ALI by modulating NF-κB and MAPK pathways
Source: Front Pharmacol. 2024 Jan 15;15:1321095. doi: 10.3389/fphar.2024.1321095 (PMC10822936; doi:10.3389/fphar.2024.1321095)
Supplement: Supplementary file 13 [file DataSheet13.ZIP › Supplementary Data Sheet 4.xlsx]

## Sheet: Sheet1
Category	Term	Count	%	PValue	Genes	List Total	Pop Hits	Pop Total	Fold Enrichment	Bonferroni	Benjamini	FDR
GOTERM_BP_DIRECT	GO:0007186~G-protein coupled receptor signaling pathway	21	23.8636	6.49253e-09	GHSR, PTGIR, SORT1, PTGER1, PTGER3, FPR1, ECE1, ADRA2B, HCRTR2, LTB4R, HCRTR1, HCAR2, EDNRA, CCKAR, TBXA2R, ADORA1, CCR9, AGTR1, FFAR1, AGTR2, JAK2	88	961	19414	4.8209	8.60906e-06	2.8697e-06	2.74851e-06
GOTERM_BP_DIRECT	GO:0006954~inflammatory response	18	20.4545	6.0257e-12	KDM6B, PTGIR, PTGER1, PTGER3, PLA2G2A, STAT3, NR1H4, FPR1, PTGS2, LTB4R, IKBKB, ADORA2A, TBXA2R, ADORA3, SCN9A, ADORA1, AGTR1, AGTR2	88	428	19414	9.27814	7.99013e-09	3.99504e-09	3.82632e-09
GOTERM_BP_DIRECT	GO:0007165~signal transduction	17	19.3182	0.000164609	CSNK2A1, PLA2G1B, PDE4D, STAT3, FPR1, EGFR, MAPK10, EDNRA, BMP1, P2RX3, ADORA3, ERBB2, ADORA1, PDE4B, PDE5A, JAK2, PTGES	88	1283	19414	2.92317	0.196107	0.0181893	0.0174211
GOTERM_BP_DIRECT	GO:0007204~positive regulation of cytosolic calcium ion concentration	13	14.7727	3.96047e-12	PTGIR, PTGER1, PTGER3, FPR1, CYSLTR1, EDNRA, EDNRB, TBXA2R, CCR9, AGTR1, ITGAV, FFAR1, JAK2	88	153	19414	18.7449	5.25162e-09	3.99504e-09	3.82632e-09
GOTERM_BP_DIRECT	GO:0006508~proteolysis	10	11.3636	0.000114136	CTSA, CFD, CPB1, BMP1, MMP7, F9, MMP2, CAPN2, KLKB1, MMP9	88	422	19414	5.22781	0.140456	0.0137586	0.0131775
GOTERM_BP_DIRECT	GO:0008285~negative regulation of cell proliferation	10	11.3636	0.000207275	FABP3, JUN, ADORA2A, ADORA3, STAT3, ADORA1, JAK2, PTGS2, PTPN2, PTGES	88	457	19414	4.82743	0.240333	0.0183231	0.0175492
GOTERM_BP_DIRECT	GO:0006468~protein phosphorylation	10	11.3636	0.000661232	MAPK10, IKBKB, EDNRA, CSNK2A1, SYK, ERBB2, CSNK2A2, JAK2, JAK1, MAP3K5	88	536	19414	4.11593	0.584005	0.0347115	0.0332456
GOTERM_BP_DIRECT	GO:0045944~positive regulation of transcription from RNA polymerase II promoter	10	11.3636	0.0962278	IKBKB, KDM6B, JUN, PLA2G1B, STAT3, NR1H4, JAK2, PPARA, EGFR, PPARD	88	1222	19414	1.80535	1	0.557197	0.533665
GOTERM_BP_DIRECT	GO:0043066~negative regulation of apoptotic process	9	10.2273	0.00235631	IKBKB, EDNRB, ERBB2, NR1H4, ADORA1, AKR1B1, MMP9, EGFR, PPARD	88	522	19414	3.80368	0.956201	0.065093	0.062344
GOTERM_BP_DIRECT	GO:0030154~cell differentiation	9	10.2273	0.0121523	BMP1, SYK, STAT3, NR1H4, JAK2, PPARA, EGFR, JAK1, PPARD	88	690	19414	2.87757	1	0.203973	0.195359
GOTERM_BP_DIRECT	GO:0045893~positive regulation of transcription, DNA-templated	9	10.2273	0.0158339	IKBKB, JUN, STAT3, NR1H4, AGTR2, PPARA, EGFR, MAP3K5, PPARD	88	724	19414	2.74243	1	0.237106	0.227092
GOTERM_BP_DIRECT	GO:0007200~phospholipase C-activating G-protein coupled receptor signaling pathway	8	9.09091	2.44612e-08	CCKAR, EDNRB, PTGER3, FPR1, AGTR1, FFAR1, HCRTR2, LTB4R	88	69	19414	25.5784	3.2435e-05	8.10889e-06	7.76643e-06
GOTERM_BP_DIRECT	GO:0071222~cellular response to lipopolysaccharide	8	9.09091	2.32403e-05	GHSR, EDNRB, TBXA2R, NR1H4, PDE4B, CAPN2, JAK2, PPARD	88	190	19414	9.289	0.030347	0.00513611	0.0049192
GOTERM_BP_DIRECT	GO:0050728~negative regulation of inflammatory response	7	7.95455	4.80589e-05	GHSR, ADORA2A, STAT3, NR1H4, PPARA, PTPN2, PPARD	88	145	19414	10.6503	0.0617394	0.00910372	0.00871925
GOTERM_BP_DIRECT	GO:0030335~positive regulation of cell migration	7	7.95455	0.00115626	MMP7, MMP2, STAT3, ITGAV, JAK2, MMP9, EGFR	88	262	19414	5.89426	0.784347	0.0393128	0.0376525
GOTERM_BP_DIRECT	GO:0035556~intracellular signal transduction	7	7.95455	0.0170976	MAPK10, SYK, PLA2G1B, ERBB2, AGTR2, JAK2, JAK1	88	459	19414	3.36448	1	0.251904	0.241266
GOTERM_BP_DIRECT	GO:0006915~apoptotic process	7	7.95455	0.0582479	JUN, CSNK2A1, ADORA2A, CSNK2A2, JAK2, MMP9, PPARD	88	616	19414	2.50697	1	0.461925	0.442417
GOTERM_BP_DIRECT	GO:0007189~adenylate cyclase-activating G-protein coupled receptor signaling pathway	6	6.81818	0.000329753	PTGIR, ADORA2A, TBXA2R, PTGER1, CNR1, PTGER3	88	133	19414	9.95249	0.354238	0.0249024	0.0238508
GOTERM_BP_DIRECT	GO:0032496~response to lipopolysaccharide	6	6.81818	0.000459998	PTGIR, PTGER1, CNR1, PTPN22, JAK2, PTGS2	88	143	19414	9.25652	0.456702	0.0304979	0.0292099
GOTERM_BP_DIRECT	GO:0001666~response to hypoxia	6	6.81818	0.000787691	EDNRA, P2RX3, MMP2, ADORA1, CAPN2, PPARA	88	161	19414	8.22163	0.648269	0.0347115	0.0332456
GOTERM_BP_DIRECT	GO:0042127~regulation of cell proliferation	6	6.81818	0.00103194	JUN, ERBB2, STAT3, AGTR1, PLA2G4A, EGFR	88	171	19414	7.74083	0.745654	0.0369825	0.0354207
GOTERM_BP_DIRECT	GO:0007507~heart development	6	6.81818	0.00265041	KDM6B, MMP2, ERBB2, ECE1, PPARA, PPARD	88	212	19414	6.24378	0.970374	0.0702888	0.0673204
GOTERM_BP_DIRECT	GO:0009410~response to xenobiotic stimulus	6	6.81818	0.00560747	HSP90AA1, JUN, ADORA2A, TBXA2R, MMP2, PTGS2	88	253	19414	5.23194	0.999422	0.123925	0.118691
GOTERM_BP_DIRECT	GO:0001525~angiogenesis	6	6.81818	0.00579416	JUN, SYK, MMP2, ITGAV, PTGS2, ADRA2B	88	255	19414	5.19091	0.99955	0.124653	0.119388
GOTERM_BP_DIRECT	GO:0043065~positive regulation of apoptotic process	6	6.81818	0.0158041	JUN, CNR1, MMP2, PTGS2, MMP9, MAP3K5	88	327	19414	4.04796	1	0.237106	0.227092
GOTERM_BP_DIRECT	GO:0008284~positive regulation of cell proliferation	6	6.81818	0.0956417	EDNRB, CSNK2A1, PLA2G1B, ERBB2, ITGAV, EGFR	88	541	19414	2.44673	1	0.556232	0.532741
GOTERM_BP_DIRECT	GO:0019233~sensory perception of pain	5	5.68182	8.64281e-05	EDNRB, CNR1, SCN9A, PTGS2, PTGES	88	52	19414	21.2128	0.108285	0.0123537	0.011832
GOTERM_BP_DIRECT	GO:1904707~positive regulation of vascular smooth muscle cell proliferation	5	5.68182	9.31653e-05	JUN, MMP2, JAK2, MMP9, MAP3K5	88	53	19414	20.8126	0.116216	0.0123537	0.011832
GOTERM_BP_DIRECT	GO:0019722~calcium-mediated signaling	5	5.68182	0.00077852	EDNRB, SYK, CCR9, AGTR1, TRPM8	88	92	19414	11.9899	0.643962	0.0347115	0.0332456
GOTERM_BP_DIRECT	GO:0042060~wound healing	5	5.68182	0.000843916	ERBB2, PPARA, MAP3K5, PLEC, PPARD	88	94	19414	11.7348	0.673559	0.0347115	0.0332456
GOTERM_BP_DIRECT	GO:0007218~neuropeptide signaling pathway	5	5.68182	0.00167068	CYSLTR1, SORT1, HCRTR2, LTB4R, HCRTR1	88	113	19414	9.76167	0.891084	0.0514013	0.0492305
GOTERM_BP_DIRECT	GO:0042593~glucose homeostasis	5	5.68182	0.00201899	CNR1, STAT3, FFAR1, PYGL, PTPN2	88	119	19414	9.26948	0.931429	0.0581995	0.0557416
GOTERM_BP_DIRECT	GO:0030198~extracellular matrix organization	5	5.68182	0.00979342	MMP7, ITGA4, MMP2, ITGAV, MMP9	88	186	19414	5.93047	0.999998	0.175488	0.168076
GOTERM_BP_DIRECT	GO:0008283~cell proliferation	5	5.68182	0.0105285	EDNRA, JUN, STAT3, PTGES, PPARD	88	190	19414	5.80562	0.999999	0.186144	0.178282
GOTERM_BP_DIRECT	GO:0001934~positive regulation of protein phosphorylation	5	5.68182	0.0154493	HSP90AA1, EDNRB, ERBB2, MMP9, EGFR	88	213	19414	5.17872	1	0.237106	0.227092
GOTERM_BP_DIRECT	GO:0070374~positive regulation of ERK1 and ERK2 cascade	5	5.68182	0.0185081	JUN, PLA2G2A, PTPN22, EGFR, HCRTR1	88	225	19414	4.90253	1	0.258334	0.247424
GOTERM_BP_DIRECT	GO:0007166~cell surface receptor signaling pathway	5	5.68182	0.0572578	CYSLTR1, EDNRB, ERBB2, AGTR2, EGFR	88	323	19414	3.41507	1	0.457373	0.438057
GOTERM_BP_DIRECT	GO:0019370~leukotriene biosynthetic process	4	4.54545	1.39751e-05	SYK, PLA2G1B, ALOX5AP, PLA2G4A	88	11	19414	80.2231	0.0183605	0.0037062	0.00354968
GOTERM_BP_DIRECT	GO:0001516~prostaglandin biosynthetic process	4	4.54545	7.99693e-05	TBXAS1, PLA2G4A, PTGS2, PTGES	88	19	19414	46.445	0.100614	0.0123537	0.011832
GOTERM_BP_DIRECT	GO:0030522~intracellular receptor signaling pathway	4	4.54545	0.000356822	STAT3, NR1H4, PPARA, PPARD	88	31	19414	28.4663	0.377014	0.0249024	0.0238508
GOTERM_BP_DIRECT	GO:0045907~positive regulation of vasoconstriction	4	4.54545	0.000356822	CYSLTR1, TBXA2R, TBXAS1, PTGS2	88	31	19414	28.4663	0.377014	0.0249024	0.0238508
GOTERM_BP_DIRECT	GO:0035987~endodermal cell differentiation	4	4.54545	0.000356822	ITGA4, MMP2, ITGAV, MMP9	88	31	19414	28.4663	0.377014	0.0249024	0.0238508
GOTERM_BP_DIRECT	GO:0042311~vasodilation	4	4.54545	0.000654683	EDNRB, ADORA2A, AGTR2, PPARD	88	38	19414	23.2225	0.580375	0.0347115	0.0332456
GOTERM_BP_DIRECT	GO:0032870~cellular response to hormone stimulus	4	4.54545	0.00087948	CCKAR, STAT3, HCRTR2, HCRTR1	88	42	19414	21.0108	0.688608	0.0347115	0.0332456
GOTERM_BP_DIRECT	GO:0042307~positive regulation of protein import into nucleus	4	4.54545	0.000942394	HSP90AA1, PTPN22, JAK2, PTGS2	88	43	19414	20.5222	0.713554	0.0347115	0.0332456
GOTERM_BP_DIRECT	GO:0007566~embryo implantation	4	4.54545	0.000942394	MMP2, PTGS2, MMP9, PPARD	88	43	19414	20.5222	0.713554	0.0347115	0.0332456
GOTERM_BP_DIRECT	GO:0009409~response to cold	4	4.54545	0.000942394	HSP90AA1, P2RX3, SCN9A, TRPM8	88	43	19414	20.5222	0.713554	0.0347115	0.0332456
GOTERM_BP_DIRECT	GO:0045429~positive regulation of nitric oxide biosynthetic process	4	4.54545	0.00114802	HSP90AA1, AGTR2, JAK2, PTGS2	88	46	19414	19.1838	0.781976	0.0393128	0.0376525
GOTERM_BP_DIRECT	GO:0034614~cellular response to reactive oxygen species	4	4.54545	0.0014633	JUN, MMP2, MMP9, EGFR	88	50	19414	17.6491	0.856548	0.0484977	0.0464496
GOTERM_BP_DIRECT	GO:0018108~peptidyl-tyrosine phosphorylation	4	4.54545	0.00383208	SYK, ERBB2, JAK2, EGFR	88	70	19414	12.6065	0.993849	0.0961546	0.0920938
GOTERM_BP_DIRECT	GO:0097190~apoptotic signaling pathway	4	4.54545	0.00398831	ADORA2A, ADORA1, MAP3K5, PPARD	88	71	19414	12.4289	0.995004	0.0961546	0.0920938
GOTERM_BP_DIRECT	GO:0043406~positive regulation of MAP kinase activity	4	4.54545	0.00500712	PLA2G1B, ERBB2, PDE5A, EGFR	88	77	19414	11.4604	0.998714	0.114473	0.109639
GOTERM_BP_DIRECT	GO:0008217~regulation of blood pressure	4	4.54545	0.00500712	EDNRA, EDNRB, AGTR2, PTGS2	88	77	19414	11.4604	0.998714	0.114473	0.109639
GOTERM_BP_DIRECT	GO:0032729~positive regulation of interferon-gamma production	4	4.54545	0.00537835	PDE4D, PDE4B, PTPN22, JAK2	88	79	19414	11.1703	0.999216	0.120876	0.115771
GOTERM_BP_DIRECT	GO:0001503~ossification	4	4.54545	0.00596555	BMP1, SORT1, MMP9, EGFR	88	82	19414	10.7616	0.999642	0.124653	0.119388
GOTERM_BP_DIRECT	GO:0032355~response to estradiol	4	4.54545	0.00795103	GHSR, STAT3, PTGS2, CYP19A1	88	91	19414	9.6973	0.999975	0.155045	0.148497
GOTERM_BP_DIRECT	GO:0050727~regulation of inflammatory response	4	4.54545	0.0111394	AGTR1, JAK2, PTGS2, PTGES	88	103	19414	8.56752	1	0.191828	0.183727
GOTERM_BP_DIRECT	GO:0045471~response to ethanol	4	4.54545	0.0123435	TBXA2R, CNR1, TBXAS1, PPARA	88	107	19414	8.24724	1	0.204594	0.195954
GOTERM_BP_DIRECT	GO:0070588~calcium ion transmembrane transport	4	4.54545	0.01395	EDNRA, EDNRB, ITGAV, TRPM8	88	112	19414	7.87906	1	0.220211	0.210911
GOTERM_BP_DIRECT	GO:0010467~gene expression	4	4.54545	0.0198578	EDNRA, EDNRB, ECE1, PLEC	88	128	19414	6.89418	1	0.271458	0.259993
GOTERM_BP_DIRECT	GO:0050852~T cell receptor signaling pathway	4	4.54545	0.0236997	IKBKB, PDE4D, PDE4B, PTPN22	88	137	19414	6.44127	1	0.29647	0.283949
GOTERM_BP_DIRECT	GO:0007568~aging	4	4.54545	0.0274294	EDNRB, CNR1, MMP2, PTGS2	88	145	19414	6.08589	1	0.319047	0.305573
GOTERM_BP_DIRECT	GO:0043410~positive regulation of MAPK cascade	4	4.54545	0.0363327	ERBB2, ADORA1, JAK2, ADRA2B	88	162	19414	5.44725	1	0.367765	0.352233
GOTERM_BP_DIRECT	GO:0005975~carbohydrate metabolic process	4	4.54545	0.0440251	LDHB, LDHA, AKR1B1, PYGL	88	175	19414	5.0426	1	0.399844	0.382958
GOTERM_BP_DIRECT	GO:0046777~protein autophosphorylation	4	4.54545	0.0465431	SYK, ERBB2, JAK2, EGFR	88	179	19414	4.92991	1	0.417878	0.40023
GOTERM_BP_DIRECT	GO:0018105~peptidyl-serine phosphorylation	4	4.54545	0.0504513	IKBKB, CSNK2A1, SYK, CSNK2A2	88	185	19414	4.77002	1	0.431603	0.413375
GOTERM_BP_DIRECT	GO:0006629~lipid metabolic process	4	4.54545	0.0746484	AKR1A1, PTPN22, CYP3A4, PPARD	88	218	19414	4.04796	1	0.505019	0.483691
GOTERM_BP_DIRECT	GO:0007267~cell-cell signaling	4	4.54545	0.0845177	PTGIR, ADORA2A, ADORA1, ADRA2B	88	230	19414	3.83676	1	0.5301	0.507713
GOTERM_BP_DIRECT	GO:0045923~positive regulation of fatty acid metabolic process	3	3.40909	0.00019679	GHSR, PPARA, PPARD	88	5	19414	132.368	0.229695	0.0183231	0.0175492
GOTERM_BP_DIRECT	GO:0031622~positive regulation of fever generation	3	3.40909	0.00019679	CNR1, PTGER3, PTGS2	88	5	19414	132.368	0.229695	0.0183231	0.0175492
GOTERM_BP_DIRECT	GO:0045822~negative regulation of heart contraction	3	3.40909	0.000700219	PDE4D, ADORA1, JAK2	88	9	19414	73.5379	0.604979	0.0347115	0.0332456
GOTERM_BP_DIRECT	GO:0044597~daunorubicin metabolic process	3	3.40909	0.000700219	AKR1B10, AKR1A1, AKR1B1	88	9	19414	73.5379	0.604979	0.0347115	0.0332456
GOTERM_BP_DIRECT	GO:0060385~axonogenesis involved in innervation	3	3.40909	0.000700219	EDNRA, ITGA4, ECE1	88	9	19414	73.5379	0.604979	0.0347115	0.0332456
GOTERM_BP_DIRECT	GO:0060397~JAK-STAT cascade involved in growth hormone signaling pathway	3	3.40909	0.000872725	STAT3, JAK2, JAK1	88	10	19414	66.1841	0.685804	0.0347115	0.0332456
GOTERM_BP_DIRECT	GO:0001973~adenosine receptor signaling pathway	3	3.40909	0.000872725	ADORA2A, ADORA3, ADORA1	88	10	19414	66.1841	0.685804	0.0347115	0.0332456
GOTERM_BP_DIRECT	GO:0032787~monocarboxylic acid metabolic process	3	3.40909	0.000872725	CYP2C9, LDHB, LDHA	88	10	19414	66.1841	0.685804	0.0347115	0.0332456
GOTERM_BP_DIRECT	GO:0044598~doxorubicin metabolic process	3	3.40909	0.000872725	AKR1B10, AKR1A1, AKR1B1	88	10	19414	66.1841	0.685804	0.0347115	0.0332456
GOTERM_BP_DIRECT	GO:0086004~regulation of cardiac muscle cell contraction	3	3.40909	0.00149955	PDE4D, ADORA1, PDE4B	88	13	19414	50.9108	0.863291	0.0484977	0.0464496
GOTERM_BP_DIRECT	GO:1904645~response to beta-amyloid	3	3.40909	0.00174439	MMP2, CACNA1B, MMP9	88	14	19414	47.2744	0.901242	0.0514013	0.0492305
GOTERM_BP_DIRECT	GO:0071498~cellular response to fluid shear stress	3	3.40909	0.00174439	MMP2, PTGS2, PLEC	88	14	19414	47.2744	0.901242	0.0514013	0.0492305
GOTERM_BP_DIRECT	GO:0070102~interleukin-6-mediated signaling pathway	3	3.40909	0.00174439	STAT3, JAK2, JAK1	88	14	19414	47.2744	0.901242	0.0514013	0.0492305
GOTERM_BP_DIRECT	GO:0036150~phosphatidylserine acyl-chain remodeling	3	3.40909	0.00228694	PLA2G1B, PLA2G2A, PLA2G4A	88	16	19414	41.3651	0.951971	0.0645209	0.061796
GOTERM_BP_DIRECT	GO:0045777~positive regulation of blood pressure	3	3.40909	0.00258433	TBXA2R, CNR1, ADRA2B	88	17	19414	38.9318	0.967654	0.0699352	0.0669817
GOTERM_BP_DIRECT	GO:0036152~phosphatidylethanolamine acyl-chain remodeling	3	3.40909	0.00323057	PLA2G1B, PLA2G2A, PLA2G4A	88	19	19414	34.8337	0.986304	0.0839949	0.0804476
GOTERM_BP_DIRECT	GO:0036151~phosphatidylcholine acyl-chain remodeling	3	3.40909	0.00394437	PLA2G1B, PLA2G2A, PLA2G4A	88	21	19414	31.5162	0.994703	0.0961546	0.0920938
GOTERM_BP_DIRECT	GO:0061028~establishment of endothelial barrier	3	3.40909	0.00394437	EDNRA, EDNRB, PDE4D	88	21	19414	31.5162	0.994703	0.0961546	0.0920938
GOTERM_BP_DIRECT	GO:0070542~response to fatty acid	3	3.40909	0.00432622	TBXAS1, FFAR1, PTGS2	88	22	19414	30.0837	0.996814	0.102439	0.0981126
GOTERM_BP_DIRECT	GO:0046697~decidualization	3	3.40909	0.00601642	GHSR, PTGS2, PPARD	88	26	19414	25.4554	0.999665	0.124653	0.119388
GOTERM_BP_DIRECT	GO:0050482~arachidonic acid secretion	3	3.40909	0.00601642	PLA2G1B, PLA2G2A, PLA2G4A	88	26	19414	25.4554	0.999665	0.124653	0.119388
GOTERM_BP_DIRECT	GO:1905564~positive regulation of vascular endothelial cell proliferation	3	3.40909	0.00647891	GHSR, ITGA4, STAT3	88	27	19414	24.5126	0.999819	0.13217	0.126588
GOTERM_BP_DIRECT	GO:0070372~regulation of ERK1 and ERK2 cascade	3	3.40909	0.00695709	SYK, ERBB2, EGFR	88	28	19414	23.6372	0.999905	0.137688	0.131873
GOTERM_BP_DIRECT	GO:0050900~leukocyte migration	3	3.40909	0.00695709	ADORA1, PDE4B, MMP9	88	28	19414	23.6372	0.999905	0.137688	0.131873
GOTERM_BP_DIRECT	GO:0046677~response to antibiotic	3	3.40909	0.00957813	HSP90AA1, JAK2, JAK1	88	33	19414	20.0558	0.999997	0.173981	0.166633
GOTERM_BP_DIRECT	GO:0002027~regulation of heart rate	3	3.40909	0.0107313	EDNRA, EDNRB, PDE4D	88	35	19414	18.9097	0.999999	0.187232	0.179325
GOTERM_BP_DIRECT	GO:0071276~cellular response to cadmium ion	3	3.40909	0.0119426	JUN, MMP9, EGFR	88	37	19414	17.8876	1	0.203023	0.194449
GOTERM_BP_DIRECT	GO:1901216~positive regulation of neuron death	3	3.40909	0.0125697	ADORA1, CAPN2, MAP3K5	88	38	19414	17.4169	1	0.20577	0.19708
GOTERM_BP_DIRECT	GO:0030574~collagen catabolic process	3	3.40909	0.0145352	MMP7, MMP2, MMP9	88	41	19414	16.1425	1	0.226749	0.217173
GOTERM_BP_DIRECT	GO:0007259~JAK-STAT cascade	3	3.40909	0.0159143	STAT3, JAK2, JAK1	88	43	19414	15.3916	1	0.237106	0.227092
GOTERM_BP_DIRECT	GO:0009755~hormone-mediated signaling pathway	3	3.40909	0.0173473	GHSR, PPARA, PPARD	88	45	19414	14.7076	1	0.252775	0.242099
GOTERM_BP_DIRECT	GO:0022617~extracellular matrix disassembly	3	3.40909	0.0180836	MMP7, MMP2, MMP9	88	46	19414	14.3878	1	0.255094	0.244321
GOTERM_BP_DIRECT	GO:0014065~phosphatidylinositol 3-kinase signaling	3	3.40909	0.0180836	ERBB2, STAT3, PPARD	88	46	19414	14.3878	1	0.255094	0.244321
GOTERM_BP_DIRECT	GO:0038095~Fc-epsilon receptor signaling pathway	3	3.40909	0.0195953	MAPK10, IKBKB, SYK	88	48	19414	13.7884	1	0.27066	0.25923
GOTERM_BP_DIRECT	GO:0009408~response to heat	3	3.40909	0.0219586	HSP90AA1, P2RX3, SCN9A	88	51	19414	12.9773	1	0.283163	0.271204
GOTERM_BP_DIRECT	GO:1902895~positive regulation of pri-miRNA transcription from RNA polymerase II promoter	3	3.40909	0.0235964	JUN, STAT3, EGFR	88	53	19414	12.4876	1	0.29647	0.283949
GOTERM_BP_DIRECT	GO:0042572~retinol metabolic process	3	3.40909	0.0244337	AKR1B10, AKR1B1, CYP3A4	88	54	19414	12.2563	1	0.302795	0.290007
GOTERM_BP_DIRECT	GO:0048146~positive regulation of fibroblast proliferation	3	3.40909	0.025283	JUN, PLA2G1B, EGFR	88	55	19414	12.0335	1	0.310419	0.297309
GOTERM_BP_DIRECT	GO:0043154~negative regulation of cysteine-type endopeptidase activity involved in apoptotic process	3	3.40909	0.0261442	CSNK2A1, ADORA2A, PTGS2	88	56	19414	11.8186	1	0.314827	0.301532
GOTERM_BP_DIRECT	GO:0009612~response to mechanical stimulus	3	3.40909	0.0270172	P2RX3, MMP2, CAPN2	88	57	19414	11.6112	1	0.317034	0.303645
GOTERM_BP_DIRECT	GO:0071230~cellular response to amino acid stimulus	3	3.40909	0.0287982	MMP2, CAPN2, EGFR	88	59	19414	11.2176	1	0.329194	0.315291
GOTERM_BP_DIRECT	GO:0007188~adenylate cyclase-modulating G-protein coupled receptor signaling pathway	3	3.40909	0.0287982	ADORA2A, CNR1, FPR1	88	59	19414	11.2176	1	0.329194	0.315291
GOTERM_BP_DIRECT	GO:0022008~neurogenesis	3	3.40909	0.030625	DAGLA, ERBB2, EGFR	88	61	19414	10.8499	1	0.339229	0.324902
GOTERM_BP_DIRECT	GO:0007249~I-kappaB kinase/NF-kappaB signaling	3	3.40909	0.0334491	IKBKB, EDNRA, EDNRB	88	64	19414	10.3413	1	0.360054	0.344848
GOTERM_BP_DIRECT	GO:0060079~excitatory postsynaptic potential	3	3.40909	0.0334491	P2RX3, ADORA2A, ADORA1	88	64	19414	10.3413	1	0.360054	0.344848
GOTERM_BP_DIRECT	GO:0032757~positive regulation of interleukin-8 production	3	3.40909	0.0344123	SYK, PLA2G1B, STAT3	88	65	19414	10.1822	1	0.360054	0.344848
GOTERM_BP_DIRECT	GO:0032715~negative regulation of interleukin-6 production	3	3.40909	0.0414497	GHSR, NR1H4, PTPN22	88	72	19414	9.19223	1	0.399844	0.382958
GOTERM_BP_DIRECT	GO:0098869~cellular oxidant detoxification	3	3.40909	0.0435518	ALOX5AP, PTGS2, PTGES	88	74	19414	8.9438	1	0.399844	0.382958
GOTERM_BP_DIRECT	GO:0032720~negative regulation of tumor necrosis factor production	3	3.40909	0.0489761	GHSR, NR1H4, PTPN22	88	79	19414	8.37773	1	0.421703	0.403894
GOTERM_BP_DIRECT	GO:0030593~neutrophil chemotaxis	3	3.40909	0.0523423	SYK, PLA2G1B, PDE4B	88	82	19414	8.07123	1	0.437699	0.419214
GOTERM_BP_DIRECT	GO:0008203~cholesterol metabolic process	3	3.40909	0.0534824	CYP2C9, CYP3A4, PPARD	88	83	19414	7.97399	1	0.443235	0.424516
GOTERM_BP_DIRECT	GO:0098586~cellular response to virus	3	3.40909	0.0617045	HSP90AA1, JAK2, JAK1	88	90	19414	7.35379	1	0.462261	0.442739
GOTERM_BP_DIRECT	GO:0030183~B cell differentiation	3	3.40909	0.0617045	SYK, ITGA4, PTPN2	88	90	19414	7.35379	1	0.462261	0.442739
GOTERM_BP_DIRECT	GO:0007596~blood coagulation	3	3.40909	0.0629125	F9, ADORA2A, KLKB1	88	91	19414	7.27298	1	0.468662	0.44887
GOTERM_BP_DIRECT	GO:0030307~positive regulation of cell growth	3	3.40909	0.0641285	CSNK2A1, ERBB2, EGFR	88	92	19414	7.19392	1	0.469678	0.449843
GOTERM_BP_DIRECT	GO:0033138~positive regulation of peptidyl-serine phosphorylation	3	3.40909	0.0641285	HSP90AA1, PTGS2, EGFR	88	92	19414	7.19392	1	0.469678	0.449843
GOTERM_BP_DIRECT	GO:0016042~lipid catabolic process	3	3.40909	0.0715882	PLA2G1B, PLA2G2A, ADORA1	88	98	19414	6.75348	1	0.502254	0.481042
GOTERM_BP_DIRECT	GO:0051649~establishment of localization in cell	3	3.40909	0.074135	CYSLTR1, P2RX3, PLA2G4A	88	100	19414	6.61841	1	0.504118	0.482828
GOTERM_BP_DIRECT	GO:0046718~viral entry into host cell	3	3.40909	0.0767106	AGTR1, ITGAV, EGFR	88	102	19414	6.48864	1	0.516336	0.49453
GOTERM_BP_DIRECT	GO:0032760~positive regulation of tumor necrosis factor production	3	3.40909	0.0819458	SYK, STAT3, JAK2	88	106	19414	6.24378	1	0.527476	0.5052
GOTERM_BP_DIRECT	GO:0050729~positive regulation of inflammatory response	3	3.40909	0.0859428	PLA2G2A, AGTR1, JAK2	88	109	19414	6.07193	1	0.5301	0.507713
GOTERM_BP_DIRECT	GO:0007229~integrin-mediated signaling pathway	3	3.40909	0.0886399	SYK, ITGA4, ITGAV	88	111	19414	5.96253	1	0.535465	0.512851
GOTERM_BP_DIRECT	GO:0006805~xenobiotic metabolic process	3	3.40909	0.0913621	CYP2C9, CYP26A1, CYP3A4	88	113	19414	5.857	1	0.540831	0.51799
GOTERM_BP_DIRECT	GO:1901898~negative regulation of relaxation of cardiac muscle	2	2.27273	0.00894275	PDE4D, PDE4B	88	2	19414	220.614	0.999993	0.164696	0.15774
GOTERM_BP_DIRECT	GO:0031620~regulation of fever generation	2	2.27273	0.00894275	EDNRB, PTGES	88	2	19414	220.614	0.999993	0.164696	0.15774
GOTERM_BP_DIRECT	GO:1905818~regulation of chromosome separation	2	2.27273	0.00894275	CSNK2A1, CSNK2A2	88	2	19414	220.614	0.999993	0.164696	0.15774
GOTERM_BP_DIRECT	GO:0097018~renal albumin absorption	2	2.27273	0.00894275	EDNRA, EDNRB	88	2	19414	220.614	0.999993	0.164696	0.15774
GOTERM_BP_DIRECT	GO:0098921~retrograde trans-synaptic signaling by endocannabinoid	2	2.27273	0.0133844	DAGLA, CNR1	88	3	19414	147.076	1	0.213828	0.204798
GOTERM_BP_DIRECT	GO:0019853~L-ascorbic acid biosynthetic process	2	2.27273	0.0133844	AKR1A1, AKR1B1	88	3	19414	147.076	1	0.213828	0.204798
GOTERM_BP_DIRECT	GO:0097492~sympathetic neuron axon guidance	2	2.27273	0.0178064	EDNRA, ECE1	88	4	19414	110.307	1	0.255094	0.244321
GOTERM_BP_DIRECT	GO:0010700~negative regulation of norepinephrine secretion	2	2.27273	0.0222089	GHSR, ADRA2B	88	5	19414	88.2455	1	0.283163	0.271204
GOTERM_BP_DIRECT	GO:0061737~leukotriene signaling pathway	2	2.27273	0.0222089	CYSLTR1, LTB4R	88	5	19414	88.2455	1	0.283163	0.271204
GOTERM_BP_DIRECT	GO:0045759~negative regulation of action potential	2	2.27273	0.0222089	CNR1, SCN9A	88	5	19414	88.2455	1	0.283163	0.271204
GOTERM_BP_DIRECT	GO:0030202~heparin metabolic process	2	2.27273	0.0222089	EDNRA, EDNRB	88	5	19414	88.2455	1	0.283163	0.271204
GOTERM_BP_DIRECT	GO:0014061~regulation of norepinephrine secretion	2	2.27273	0.0222089	ADORA2A, ADORA3	88	5	19414	88.2455	1	0.283163	0.271204
GOTERM_BP_DIRECT	GO:0061368~behavioral response to formalin induced pain	2	2.27273	0.0222089	P2RX3, SCN9A	88	5	19414	88.2455	1	0.283163	0.271204
GOTERM_BP_DIRECT	GO:0006706~steroid catabolic process	2	2.27273	0.0265918	HSD11B1, CYP3A4	88	6	19414	73.5379	1	0.314827	0.301532
GOTERM_BP_DIRECT	GO:0038154~interleukin-11-mediated signaling pathway	2	2.27273	0.0265918	STAT3, JAK1	88	6	19414	73.5379	1	0.314827	0.301532
GOTERM_BP_DIRECT	GO:0016098~monoterpenoid metabolic process	2	2.27273	0.0265918	CYP2C9, CYP3A4	88	6	19414	73.5379	1	0.314827	0.301532
GOTERM_BP_DIRECT	GO:0038156~interleukin-3-mediated signaling pathway	2	2.27273	0.0309552	SYK, JAK2	88	7	19414	63.0325	1	0.339229	0.324902
GOTERM_BP_DIRECT	GO:0038113~interleukin-9-mediated signaling pathway	2	2.27273	0.0309552	STAT3, JAK1	88	7	19414	63.0325	1	0.339229	0.324902
GOTERM_BP_DIRECT	GO:0046321~positive regulation of fatty acid oxidation	2	2.27273	0.0309552	PPARA, PPARD	88	7	19414	63.0325	1	0.339229	0.324902
GOTERM_BP_DIRECT	GO:0007167~enzyme linked receptor protein signaling pathway	2	2.27273	0.0309552	ERBB2, JAK2	88	7	19414	63.0325	1	0.339229	0.324902
GOTERM_BP_DIRECT	GO:0038134~ERBB2-EGFR signaling pathway	2	2.27273	0.0352994	ERBB2, EGFR	88	8	19414	55.1534	1	0.360054	0.344848
GOTERM_BP_DIRECT	GO:0032099~negative regulation of appetite	2	2.27273	0.0352994	GHSR, PPARA	88	8	19414	55.1534	1	0.360054	0.344848
GOTERM_BP_DIRECT	GO:0038110~interleukin-2-mediated signaling pathway	2	2.27273	0.0352994	STAT3, JAK1	88	8	19414	55.1534	1	0.360054	0.344848
GOTERM_BP_DIRECT	GO:0014074~response to purine-containing compound	2	2.27273	0.0352994	ADORA2A, ADORA1	88	8	19414	55.1534	1	0.360054	0.344848
GOTERM_BP_DIRECT	GO:0006089~lactate metabolic process	2	2.27273	0.0352994	LDHB, LDHA	88	8	19414	55.1534	1	0.360054	0.344848
GOTERM_BP_DIRECT	GO:0048066~developmental pigmentation	2	2.27273	0.0352994	EDNRA, EDNRB	88	8	19414	55.1534	1	0.360054	0.344848
GOTERM_BP_DIRECT	GO:0071875~adrenergic receptor signaling pathway	2	2.27273	0.0396243	PDE4D, ADRA2B	88	9	19414	49.0253	1	0.386337	0.370021
GOTERM_BP_DIRECT	GO:0019371~cyclooxygenase pathway	2	2.27273	0.0396243	TBXAS1, PTGS2	88	9	19414	49.0253	1	0.386337	0.370021
GOTERM_BP_DIRECT	GO:0006198~cAMP catabolic process	2	2.27273	0.0396243	PDE4D, PDE4B	88	9	19414	49.0253	1	0.386337	0.370021
GOTERM_BP_DIRECT	GO:0010888~negative regulation of lipid storage	2	2.27273	0.0396243	ITGAV, PTPN2	88	9	19414	49.0253	1	0.386337	0.370021
GOTERM_BP_DIRECT	GO:0072540~T-helper 17 cell lineage commitment	2	2.27273	0.0396243	STAT3, JAK1	88	9	19414	49.0253	1	0.386337	0.370021
GOTERM_BP_DIRECT	GO:0060259~regulation of feeding behavior	2	2.27273	0.04393	CNR1, STAT3	88	10	19414	44.1227	1	0.399844	0.382958
GOTERM_BP_DIRECT	GO:0050764~regulation of phagocytosis	2	2.27273	0.04393	SYK, ITGAV	88	10	19414	44.1227	1	0.399844	0.382958
GOTERM_BP_DIRECT	GO:0086100~endothelin receptor signaling pathway	2	2.27273	0.04393	EDNRA, EDNRB	88	10	19414	44.1227	1	0.399844	0.382958
GOTERM_BP_DIRECT	GO:0005980~glycogen catabolic process	2	2.27273	0.04393	PYGM, PYGL	88	10	19414	44.1227	1	0.399844	0.382958
GOTERM_BP_DIRECT	GO:0010572~positive regulation of platelet activation	2	2.27273	0.04393	PLA2G4A, JAK2	88	10	19414	44.1227	1	0.399844	0.382958
GOTERM_BP_DIRECT	GO:0070294~renal sodium ion absorption	2	2.27273	0.04393	EDNRA, EDNRB	88	10	19414	44.1227	1	0.399844	0.382958
GOTERM_BP_DIRECT	GO:0072112~glomerular visceral epithelial cell differentiation	2	2.27273	0.04393	EDNRA, EDNRB	88	10	19414	44.1227	1	0.399844	0.382958
GOTERM_BP_DIRECT	GO:0010887~negative regulation of cholesterol storage	2	2.27273	0.0482167	PPARA, PPARD	88	11	19414	40.1116	1	0.417878	0.40023
GOTERM_BP_DIRECT	GO:0032308~positive regulation of prostaglandin secretion	2	2.27273	0.0482167	PLA2G4A, PTGES	88	11	19414	40.1116	1	0.417878	0.40023
GOTERM_BP_DIRECT	GO:0035723~interleukin-15-mediated signaling pathway	2	2.27273	0.0482167	STAT3, JAK1	88	11	19414	40.1116	1	0.417878	0.40023
GOTERM_BP_DIRECT	GO:0007597~blood coagulation, intrinsic pathway	2	2.27273	0.0482167	F9, KLKB1	88	11	19414	40.1116	1	0.417878	0.40023
GOTERM_BP_DIRECT	GO:0036149~phosphatidylinositol acyl-chain remodeling	2	2.27273	0.0482167	PLA2G1B, PLA2G2A	88	11	19414	40.1116	1	0.417878	0.40023
GOTERM_BP_DIRECT	GO:0071492~cellular response to UV-A	2	2.27273	0.0482167	MMP2, MMP9	88	11	19414	40.1116	1	0.417878	0.40023
GOTERM_BP_DIRECT	GO:0071872~cellular response to epinephrine stimulus	2	2.27273	0.0524843	PDE4D, PDE4B	88	12	19414	36.7689	1	0.437699	0.419214
GOTERM_BP_DIRECT	GO:0038166~angiotensin-activated signaling pathway	2	2.27273	0.0524843	AGTR1, AGTR2	88	12	19414	36.7689	1	0.437699	0.419214
GOTERM_BP_DIRECT	GO:0071806~protein transmembrane transport	2	2.27273	0.0524843	EDNRA, EDNRB	88	12	19414	36.7689	1	0.437699	0.419214
GOTERM_BP_DIRECT	GO:0033993~response to lipid	2	2.27273	0.056733	PPARA, PPARD	88	13	19414	33.9406	1	0.455927	0.436673
GOTERM_BP_DIRECT	GO:0060396~growth hormone receptor signaling pathway	2	2.27273	0.056733	STAT3, JAK2	88	13	19414	33.9406	1	0.455927	0.436673
GOTERM_BP_DIRECT	GO:0035815~positive regulation of renal sodium excretion	2	2.27273	0.056733	EDNRB, ADORA2A	88	13	19414	33.9406	1	0.455927	0.436673
GOTERM_BP_DIRECT	GO:0006690~icosanoid metabolic process	2	2.27273	0.056733	TBXAS1, PLA2G4A	88	13	19414	33.9406	1	0.455927	0.436673
GOTERM_BP_DIRECT	GO:0035810~positive regulation of urine volume	2	2.27273	0.056733	EDNRB, ADORA2A	88	13	19414	33.9406	1	0.455927	0.436673
GOTERM_BP_DIRECT	GO:0010035~response to inorganic substance	2	2.27273	0.0609629	ADORA2A, ADORA1	88	14	19414	31.5162	1	0.461925	0.442417
GOTERM_BP_DIRECT	GO:0036148~phosphatidylglycerol acyl-chain remodeling	2	2.27273	0.0609629	PLA2G1B, PLA2G2A	88	14	19414	31.5162	1	0.461925	0.442417
GOTERM_BP_DIRECT	GO:0010524~positive regulation of calcium ion transport into cytosol	2	2.27273	0.0609629	P2RX3, PLA2G1B	88	14	19414	31.5162	1	0.461925	0.442417
GOTERM_BP_DIRECT	GO:0010745~negative regulation of macrophage derived foam cell differentiation	2	2.27273	0.0609629	ITGAV, PPARA	88	14	19414	31.5162	1	0.461925	0.442417
GOTERM_BP_DIRECT	GO:0045820~negative regulation of glycolytic process	2	2.27273	0.0609629	STAT3, PPARA	88	14	19414	31.5162	1	0.461925	0.442417
GOTERM_BP_DIRECT	GO:0061029~eyelid development in camera-type eye	2	2.27273	0.0609629	JUN, EGFR	88	14	19414	31.5162	1	0.461925	0.442417
GOTERM_BP_DIRECT	GO:0006090~pyruvate metabolic process	2	2.27273	0.0609629	LDHB, LDHA	88	14	19414	31.5162	1	0.461925	0.442417
GOTERM_BP_DIRECT	GO:0007260~tyrosine phosphorylation of STAT protein	2	2.27273	0.0609629	JAK2, JAK1	88	14	19414	31.5162	1	0.461925	0.442417
GOTERM_BP_DIRECT	GO:0070989~oxidative demethylation	2	2.27273	0.0651741	CYP2C9, CYP3A4	88	15	19414	29.4152	1	0.469678	0.449843
GOTERM_BP_DIRECT	GO:1902287~semaphorin-plexin signaling pathway involved in axon guidance	2	2.27273	0.0651741	EDNRA, ECE1	88	15	19414	29.4152	1	0.469678	0.449843
GOTERM_BP_DIRECT	GO:0048484~enteric nervous system development	2	2.27273	0.0651741	EDNRA, EDNRB	88	15	19414	29.4152	1	0.469678	0.449843
GOTERM_BP_DIRECT	GO:0048246~macrophage chemotaxis	2	2.27273	0.0651741	EDNRB, MMP2	88	15	19414	29.4152	1	0.469678	0.449843
GOTERM_BP_DIRECT	GO:0070207~protein homotrimerization	2	2.27273	0.0693666	P2RX3, ALOX5AP	88	16	19414	27.5767	1	0.489256	0.468593
GOTERM_BP_DIRECT	GO:0048266~behavioral response to pain	2	2.27273	0.0693666	SCN9A, CAPN2	88	16	19414	27.5767	1	0.489256	0.468593
GOTERM_BP_DIRECT	GO:0034374~low-density lipoprotein particle remodeling	2	2.27273	0.0693666	PLA2G2A, AGTR1	88	16	19414	27.5767	1	0.489256	0.468593
GOTERM_BP_DIRECT	GO:0032516~positive regulation of phosphoprotein phosphatase activity	2	2.27273	0.0693666	AGTR2, JAK2	88	16	19414	27.5767	1	0.489256	0.468593
GOTERM_BP_DIRECT	GO:0055089~fatty acid homeostasis	2	2.27273	0.0735405	NR1H4, ADORA1	88	17	19414	25.9545	1	0.502653	0.481425
GOTERM_BP_DIRECT	GO:0031103~axon regeneration	2	2.27273	0.0735405	JUN, JAK2	88	17	19414	25.9545	1	0.502653	0.481425
GOTERM_BP_DIRECT	GO:0099509~regulation of presynaptic cytosolic calcium ion concentration	2	2.27273	0.0735405	CNR1, ADORA1	88	17	19414	25.9545	1	0.502653	0.481425
GOTERM_BP_DIRECT	GO:0008631~intrinsic apoptotic signaling pathway in response to oxidative stress	2	2.27273	0.0735405	JAK2, MAP3K5	88	17	19414	25.9545	1	0.502653	0.481425
GOTERM_BP_DIRECT	GO:0045987~positive regulation of smooth muscle contraction	2	2.27273	0.0735405	TBXA2R, PTGS2	88	17	19414	25.9545	1	0.502653	0.481425
GOTERM_BP_DIRECT	GO:0071318~cellular response to ATP	2	2.27273	0.0776958	P2RX3, PTGS2	88	18	19414	24.5126	1	0.517712	0.495848
GOTERM_BP_DIRECT	GO:0050995~negative regulation of lipid catabolic process	2	2.27273	0.0776958	HCAR2, ADORA1	88	18	19414	24.5126	1	0.517712	0.495848
GOTERM_BP_DIRECT	GO:0010666~positive regulation of cardiac muscle cell apoptotic process	2	2.27273	0.0818328	CAPN2, MAP3K5	88	19	19414	23.2225	1	0.527476	0.5052
GOTERM_BP_DIRECT	GO:0035050~embryonic heart tube development	2	2.27273	0.0818328	EDNRA, ECE1	88	19	19414	23.2225	1	0.527476	0.5052
GOTERM_BP_DIRECT	GO:2000059~negative regulation of protein ubiquitination involved in ubiquitin-dependent protein catabolic process	2	2.27273	0.0818328	CSNK2A1, CSNK2A2	88	19	19414	23.2225	1	0.527476	0.5052
GOTERM_BP_DIRECT	GO:0051403~stress-activated MAPK cascade	2	2.27273	0.0818328	IKBKB, MAP3K5	88	19	19414	23.2225	1	0.527476	0.5052
GOTERM_BP_DIRECT	GO:0008209~androgen metabolic process	2	2.27273	0.0818328	CYP3A4, CYP19A1	88	19	19414	23.2225	1	0.527476	0.5052
GOTERM_BP_DIRECT	GO:0010744~positive regulation of macrophage derived foam cell differentiation	2	2.27273	0.0818328	PLA2G2A, AGTR1	88	19	19414	23.2225	1	0.527476	0.5052
GOTERM_BP_DIRECT	GO:0050965~detection of temperature stimulus involved in sensory perception of pain	2	2.27273	0.0859514	SCN9A, ADORA1	88	20	19414	22.0614	1	0.5301	0.507713
GOTERM_BP_DIRECT	GO:0033189~response to vitamin A	2	2.27273	0.0859514	CYP26A1, PPARD	88	20	19414	22.0614	1	0.5301	0.507713
GOTERM_BP_DIRECT	GO:0050850~positive regulation of calcium-mediated signaling	2	2.27273	0.0859514	P2RX3, SYK	88	20	19414	22.0614	1	0.5301	0.507713
GOTERM_BP_DIRECT	GO:0007263~nitric oxide mediated signal transduction	2	2.27273	0.0859514	FPR1, AGTR2	88	20	19414	22.0614	1	0.5301	0.507713
GOTERM_BP_DIRECT	GO:0019229~regulation of vasoconstriction	2	2.27273	0.0859514	AGTR1, ECE1	88	20	19414	22.0614	1	0.5301	0.507713
GOTERM_BP_DIRECT	GO:0042759~long-chain fatty acid biosynthetic process	2	2.27273	0.0859514	CYP2C9, CYP3A4	88	20	19414	22.0614	1	0.5301	0.507713
GOTERM_BP_DIRECT	GO:0042310~vasoconstriction	2	2.27273	0.0859514	EDNRA, EDNRB	88	20	19414	22.0614	1	0.5301	0.507713
GOTERM_BP_DIRECT	GO:0031589~cell-substrate adhesion	2	2.27273	0.0900518	ITGAV, PPARD	88	21	19414	21.0108	1	0.535465	0.512851
GOTERM_BP_DIRECT	GO:0045722~positive regulation of gluconeogenesis	2	2.27273	0.0900518	PPARA, PTPN2	88	21	19414	21.0108	1	0.535465	0.512851
GOTERM_BP_DIRECT	GO:0046470~phosphatidylcholine metabolic process	2	2.27273	0.0900518	PLA2G1B, PLA2G2A	88	21	19414	21.0108	1	0.535465	0.512851
GOTERM_BP_DIRECT	GO:0010803~regulation of tumor necrosis factor-mediated signaling pathway	2	2.27273	0.0900518	IKBKB, SYK	88	21	19414	21.0108	1	0.535465	0.512851
GOTERM_BP_DIRECT	GO:0006693~prostaglandin metabolic process	2	2.27273	0.0900518	AKR1B1, PTGES	88	21	19414	21.0108	1	0.535465	0.512851
GOTERM_BP_DIRECT	GO:0042059~negative regulation of epidermal growth factor receptor signaling pathway	2	2.27273	0.0900518	EGFR, PTPN2	88	21	19414	21.0108	1	0.535465	0.512851
GOTERM_BP_DIRECT	GO:0001659~temperature homeostasis	2	2.27273	0.0900518	STAT3, ADORA1	88	21	19414	21.0108	1	0.535465	0.512851
GOTERM_BP_DIRECT	GO:0006939~smooth muscle contraction	2	2.27273	0.0941339	EDNRA, TBXA2R	88	22	19414	20.0558	1	0.549875	0.526652
GOTERM_BP_DIRECT	GO:0042178~xenobiotic catabolic process	2	2.27273	0.0941339	CYP2C9, CYP3A4	88	22	19414	20.0558	1	0.549875	0.526652
GOTERM_BP_DIRECT	GO:0016125~sterol metabolic process	2	2.27273	0.0941339	CYP26A1, CYP19A1	88	22	19414	20.0558	1	0.549875	0.526652
GOTERM_BP_DIRECT	GO:0050730~regulation of peptidyl-tyrosine phosphorylation	2	2.27273	0.098198	PTPN22, EGFR	88	23	19414	19.1838	1	0.566133	0.542224
