# Supplementary material for: Valsartan attenuates LPS-induced ALI by modulating NF-κB and MAPK pathways
Source: Front Pharmacol. 2024 Jan 15;15:1321095. doi: 10.3389/fphar.2024.1321095 (PMC10822936; doi:10.3389/fphar.2024.1321095)
Supplement: Supplementary file 13 [file DataSheet13.ZIP › Supplementary Data Sheet 5.xlsx]

## Sheet: Sheet1
Category	Term	Count	%	PValue	Genes	List Total	Pop Hits	Pop Total	Fold Enrichment	Bonferroni	Benjamini	FDR
GOTERM_CC_DIRECT	GO:0005886~plasma membrane	51	57.9545	4.05218e-10	DAGLA, ECE1, LTB4R, CYSLTR1, EDNRA, CCKAR, EDNRB, ADORA3, SCN9A, ADORA1, CCR9, CAPN2, ITGAV, FFAR1, JAK2, GHSR, PTGIR, HSP90AA1, CSNK2A1, SYK, ITGA4, PDE4D, MMP2, CSNK2A2, ADRA2B, F9, ADORA2A, AGTR1, AGTR2, PLEC, PTGER1, PTGER3, CACNA1B, FPR1, EGFR, HCAR2, TBXA2R, CNR1, ERBB2, TRPM8, JUN, SORT1, PLA2G2A, STAT3, HCRTR2, HCRTR1, MAPK10, CYP2C9, P2RX3, KLKB1, PTPN2	88	5333	20624	2.24124	7.78019e-08	6.08389e-08	5.67196e-08
GOTERM_CC_DIRECT	GO:0005887~integral component of plasma membrane	26	29.5455	6.33739e-10	PTGER1, PTGER3, LTB4R, EGFR, CYSLTR1, EDNRA, CCKAR, EDNRB, TBXA2R, CNR1, ADORA3, ERBB2, SCN9A, ADORA1, CCR9, ITGAV, TRPM8, FFAR1, PTGIR, ADRA2B, HCRTR2, HCRTR1, ADORA2A, P2RX3, AGTR1, AGTR2	88	1438	20624	4.23745	1.21678e-07	6.08389e-08	5.67196e-08
GOTERM_CC_DIRECT	GO:0045121~membrane raft	10	11.3636	9.32058e-07	IKBKB, GHSR, LDHB, EDNRB, P2RX3, CNR1, CAPN2, TRPM8, JAK2, EGFR	88	245	20624	9.56586	0.000178939	5.96517e-05	5.56128e-05
GOTERM_CC_DIRECT	GO:0042734~presynaptic membrane	6	6.81818	0.000201878	P2RX3, ADORA2A, CNR1, ADORA3, ERBB2, ADORA1	88	127	20624	11.0723	0.0380228	0.00969015	0.00903405
GOTERM_CC_DIRECT	GO:0048471~perinuclear region of cytoplasm	12	13.6364	0.00026035	HSP90AA1, SORT1, PDE4D, ERBB2, PLA2G2A, PDE4B, ECE1, PTPN22, EIF4E, EGFR, PTGES, PLEC	88	735	20624	3.82635	0.0487645	0.00999743	0.00932052
GOTERM_CC_DIRECT	GO:0005891~voltage-gated calcium channel complex	4	4.54545	0.000549718	PDE4D, SCN9A, CACNA1B, PDE4B	88	38	20624	24.6699	0.100193	0.017591	0.0163999
GOTERM_CC_DIRECT	GO:0005789~endoplasmic reticulum membrane	14	15.9091	0.000755071	SORT1, PLA2G2A, PLA2G4A, CYP3A4, PTGS2, CYP19A1, EGFR, HSD11B1, CYP2C9, CYP26A1, TBXAS1, ALOX5AP, TRPM8, PTGES	88	1112	20624	2.95062	0.135002	0.0185997	0.0173403
GOTERM_CC_DIRECT	GO:0070062~extracellular exosome	21	23.8636	0.000774987	CTSA, CFD, HSP90AA1, MMP7, ITGA4, PLA2G2A, AKR1A1, AKR1B1, ECE1, PYGM, PYGL, MMP9, LDHB, LDHA, FABP3, F9, CAPN2, ITGAV, KLKB1, EIF4E, PLEC	88	2219	20624	2.21795	0.138306	0.0185997	0.0173403
GOTERM_CC_DIRECT	GO:0099056~integral component of presynaptic membrane	4	4.54545	0.00179977	P2RX3, ADORA2A, CNR1, ADORA1	88	57	20624	16.4466	0.292394	0.0383952	0.0357955
GOTERM_CC_DIRECT	GO:0005829~cytosol	37	42.0455	0.00275506	KEAP1, AKR1B1, PYGM, PTPN22, PYGL, IKBKB, LDHB, LDHA, CCKAR, ERBB2, PDE4B, CAPN2, ITGAV, JAK2, EIF4E, JAK1, MAP3K5, PTGIR, HSP90AA1, SYK, CSNK2A1, SORT1, PDE4D, CSNK2A2, STAT3, AKR1A1, PLA2G4A, ADRA2B, DHODH, MAPK10, FABP3, AKR1B10, TBXAS1, ALOX5AP, PDE5A, PTPN2, PLEC	88	5593	20624	1.55041	0.41122	0.0528972	0.0493156
GOTERM_CC_DIRECT	GO:0043025~neuronal cell body	7	7.95455	0.00459242	HSP90AA1, P2RX3, ADORA2A, ITGA4, ADORA1, CACNA1B, CAPN2	88	367	20624	4.47015	0.58678	0.0801586	0.0747312
GOTERM_CC_DIRECT	GO:0016021~integral component of membrane	35	39.7727	0.00557177	DAGLA, PTGER1, PTGER3, FPR1, ECE1, CYP3A4, CYP19A1, LTB4R, EGFR, HCAR2, HSD11B1, LDHA, EDNRB, TBXA2R, CNR1, ADORA3, ERBB2, SCN9A, ADORA1, CCR9, TRPM8, FFAR1, GHSR, PTGIR, ITGA4, SORT1, HCRTR2, HCRTR1, DHODH, ADORA2A, TBXAS1, ALOX5AP, AGTR1, PTPN2, PTGES	88	5394	20624	1.52071	0.65794	0.0891483	0.0831122
GOTERM_CC_DIRECT	GO:0009986~cell surface	9	10.2273	0.00635269	GHSR, HSP90AA1, ITGA4, SORT1, PLA2G1B, CCR9, ITGAV, ADRA2B, EGFR	88	654	20624	3.22519	0.705833	0.0938243	0.0874716
GOTERM_CC_DIRECT	GO:0016020~membrane	26	29.5455	0.00756992	PTGER3, FPR1, ECE1, CYP19A1, EGFR, HSD11B1, LDHB, LDHA, CYSLTR1, CCKAR, ERBB2, ITGAV, JAK2, JAK1, CTSA, HSP90AA1, ITGA4, SORT1, PDE4D, F9, ADORA2A, P2RX3, ALOX5AP, AGTR1, PTGES, PLEC	88	3653	20624	1.66807	0.767521	0.102872	0.0959063
GOTERM_CC_DIRECT	GO:0043209~myelin sheath	3	3.40909	0.00803684	HSP90AA1, ERBB2, PLEC	88	32	20624	21.9716	0.787605	0.102872	0.0959063
GOTERM_CC_DIRECT	GO:0005925~focal adhesion	7	7.95455	0.00949098	ITGA4, CAPN2, ITGAV, JAK2, EGFR, JAK1, PLEC	88	428	20624	3.83305	0.839742	0.113892	0.10618
GOTERM_CC_DIRECT	GO:0099055~integral component of postsynaptic membrane	3	3.40909	0.0154838	DAGLA, ADORA2A, ADORA1	88	45	20624	15.6242	0.950021	0.157521	0.146856
GOTERM_CC_DIRECT	GO:0009897~external side of plasma membrane	7	7.95455	0.0155206	ITGA4, CCR9, CAPN2, ECE1, ITGAV, TRPM8, MAP3K5	88	477	20624	3.4393	0.950378	0.157521	0.146856
GOTERM_CC_DIRECT	GO:1904813~ficolin-1-rich granule lumen	4	4.54545	0.015588	CFD, HSP90AA1, PYGL, MMP9	88	124	20624	7.56012	0.951027	0.157521	0.146856
GOTERM_CC_DIRECT	GO:0005783~endoplasmic reticulum	11	12.5	0.0236438	CTSA, ALOX5AP, TBXAS1, PLA2G2A, ADORA1, CAPN2, PLA2G4A, KEAP1, PTGS2, CYP19A1, PTPN2	88	1157	20624	2.22818	0.989889	0.22698	0.211612
GOTERM_CC_DIRECT	GO:0005956~protein kinase CK2 complex	2	2.27273	0.0250479	CSNK2A1, CSNK2A2	88	6	20624	78.1212	0.99233	0.229009	0.213504
GOTERM_CC_DIRECT	GO:0000791~euchromatin	3	3.40909	0.027408	JUN, NR1H4, JAK2	88	61	20624	11.5261	0.995184	0.239197	0.223002
GOTERM_CC_DIRECT	GO:0098590~plasma membrane region	2	2.27273	0.0332586	ERBB2, EGFR	88	8	20624	58.5909	0.998488	0.277637	0.258839
GOTERM_CC_DIRECT	GO:1990204~oxidoreductase complex	2	2.27273	0.0373383	LDHB, LDHA	88	9	20624	52.0808	0.999329	0.292661	0.272846
GOTERM_CC_DIRECT	GO:0031234~extrinsic component of cytoplasmic side of plasma membrane	3	3.40909	0.0381069	SYK, JAK2, JAK1	88	73	20624	9.63138	0.999424	0.292661	0.272846
GOTERM_CC_DIRECT	GO:0009898~cytoplasmic side of plasma membrane	3	3.40909	0.043961	IKBKB, PTPN22, JAK1	88	79	20624	8.89988	0.999822	0.324635	0.302655
GOTERM_CC_DIRECT	GO:0030673~axolemma	2	2.27273	0.0574827	ADORA2A, ADORA1	88	14	20624	33.4805	0.999988	0.408766	0.381089
GOTERM_CC_DIRECT	GO:0043235~receptor complex	4	4.54545	0.0661838	P2RX3, ERBB2, NR1H4, EGFR	88	220	20624	4.26116	0.999998	0.428833	0.399798
GOTERM_CC_DIRECT	GO:0032587~ruffle membrane	3	3.40909	0.0679376	ERBB2, ITGAV, EGFR	88	101	20624	6.9613	0.999999	0.428833	0.399798
GOTERM_CC_DIRECT	GO:0098685~Schaffer collateral - CA1 synapse	3	3.40909	0.0679376	GHSR, P2RX3, ADORA3	88	101	20624	6.9613	0.999999	0.428833	0.399798
GOTERM_CC_DIRECT	GO:0005615~extracellular space	14	15.9091	0.0692387	CFD, CPB1, MMP7, PLA2G1B, MMP2, PLA2G2A, AKR1A1, AKR1B1, MMP9, EGFR, FABP3, BMP1, F9, KLKB1	88	1970	20624	1.66553	0.999999	0.428833	0.399798
GOTERM_CC_DIRECT	GO:0045202~synapse	6	6.81818	0.0767094	ADORA3, ADORA1, CACNA1B, AKR1A1, HCRTR2, HCRTR1	88	537	20624	2.61859	1	0.460257	0.429093
GOTERM_CC_DIRECT	GO:0034774~secretory granule lumen	3	3.40909	0.0849627	CFD, HSP90AA1, PYGL	88	115	20624	6.11383	1	0.479925	0.44743
GOTERM_CC_DIRECT	GO:0031904~endosome lumen	2	2.27273	0.0849867	JAK2, PTPN2	88	21	20624	22.3203	1	0.479925	0.44743
GOTERM_CC_DIRECT	GO:0016323~basolateral plasma membrane	4	4.54545	0.0899144	HSP90AA1, ERBB2, ADORA1, EGFR	88	251	20624	3.73488	1	0.487819	0.454789
GOTERM_CC_DIRECT	GO:0031965~nuclear membrane	4	4.54545	0.0957075	EDNRB, SORT1, ALOX5AP, EGFR	88	258	20624	3.63354	1	0.487819	0.454789
GOTERM_CC_DIRECT	GO:0098978~glutamatergic synapse	5	5.68182	0.0959219	GHSR, ADORA2A, CNR1, JAK2, EIF4E	88	411	20624	2.85114	1	0.487819	0.454789
GOTERM_CC_DIRECT	GO:0010008~endosome membrane	4	4.54545	0.0965475	SORT1, ERBB2, ECE1, EGFR	88	259	20624	3.61952	1	0.487819	0.454789
