# Supplementary material for: Valsartan attenuates LPS-induced ALI by modulating NF-κB and MAPK pathways
Source: Front Pharmacol. 2024 Jan 15;15:1321095. doi: 10.3389/fphar.2024.1321095 (PMC10822936; doi:10.3389/fphar.2024.1321095)
Supplement: Supplementary file 13 [file DataSheet13.ZIP › Supplementary Data Sheet 6.xlsx]

## Sheet: Sheet1
Category	Term	Count	%	PValue	Genes	List Total	Pop Hits	Pop Total	Fold Enrichment	Bonferroni	Benjamini	FDR
GOTERM_MF_DIRECT	GO:0017046~peptide hormone binding	6	6.81818	1.5255e-06	GHSR, CCKAR, EDNRB, ECE1, HCRTR2, HCRTR1	88	43	18945	30.0396	0.000512436	0.000512567	0.000479006
GOTERM_MF_DIRECT	GO:0019899~enzyme binding	11	12.5	9.49337e-06	HSP90AA1, JUN, ADORA2A, SORT1, PDE4D, ALOX5AP, CAPN2, CYP3A4, PTGS2, EIF4E, EGFR	88	380	18945	6.23191	0.00318471	0.00159489	0.00149046
GOTERM_MF_DIRECT	GO:0004930~G-protein coupled receptor activity	14	15.9091	5.7807e-05	GHSR, PTGIR, FPR1, ADRA2B, HCRTR2, HCRTR1, HCAR2, CCKAR, ADORA2A, CNR1, ADORA3, AGTR1, FFAR1, AGTR2	88	785	18945	3.83946	0.0192363	0.00414958	0.00387789
GOTERM_MF_DIRECT	GO:0019903~protein phosphatase binding	6	6.81818	5.88055e-05	HSP90AA1, ERBB2, STAT3, EGFR, JAK1, MAP3K5	88	90	18945	14.3523	0.0195653	0.00414958	0.00387789
GOTERM_MF_DIRECT	GO:0042802~identical protein binding	21	23.8636	7.11809e-05	GHSR, JUN, HSP90AA1, CSNK2A1, STAT3, KEAP1, PYGL, MMP9, EGFR, IKBKB, LDHB, LDHA, BMP1, P2RX3, ADORA2A, CNR1, ERBB2, ALOX5AP, TRPM8, JAK2, MAP3K5	88	1704	18945	2.65315	0.0236339	0.00414958	0.00387789
GOTERM_MF_DIRECT	GO:0020037~heme binding	7	7.95455	7.40997e-05	CYP2C9, CYP26A1, TBXAS1, JAK2, CYP3A4, PTGS2, CYP19A1	88	153	18945	9.8496	0.024591	0.00414958	0.00387789
GOTERM_MF_DIRECT	GO:0047655~allyl-alcohol dehydrogenase activity	3	3.40909	0.000124337	AKR1B10, AKR1A1, AKR1B1	88	4	18945	161.463	0.0409191	0.00596818	0.00557741
GOTERM_MF_DIRECT	GO:0016705~oxidoreductase activity, acting on paired donors, with incorporation or reduction of molecular oxygen	5	5.68182	0.000177316	CYP2C9, CYP26A1, TBXAS1, CYP3A4, CYP19A1	88	61	18945	17.6462	0.0578431	0.00744727	0.00695965
GOTERM_MF_DIRECT	GO:0001609~G-protein coupled adenosine receptor activity	3	3.40909	0.000206609	ADORA2A, ADORA3, ADORA1	88	5	18945	129.17	0.0670725	0.0076836	0.00718051
GOTERM_MF_DIRECT	GO:0004252~serine-type endopeptidase activity	7	7.95455	0.000228679	CFD, BMP1, MMP7, F9, MMP2, KLKB1, MMP9	88	188	18945	8.0159	0.0739664	0.0076836	0.00718051
GOTERM_MF_DIRECT	GO:0004672~protein kinase activity	9	10.2273	0.000345409	MAPK10, IKBKB, CSNK2A1, SYK, ERBB2, CSNK2A2, JAK2, EGFR, MAP3K5	88	378	18945	5.12581	0.109594	0.0105507	0.00985985
GOTERM_MF_DIRECT	GO:0004175~endopeptidase activity	5	5.68182	0.000434861	MMP7, F9, MMP2, ECE1, MMP9	88	77	18945	13.9795	0.135968	0.0118058	0.0110328
GOTERM_MF_DIRECT	GO:0004497~monooxygenase activity	5	5.68182	0.000456773	CYP2C9, CYP26A1, TBXAS1, CYP3A4, CYP19A1	88	78	18945	13.8003	0.142309	0.0118058	0.0110328
GOTERM_MF_DIRECT	GO:0032052~bile acid binding	3	3.40909	0.000915941	PLA2G1B, NR1H4, PYGL	88	10	18945	64.5852	0.265009	0.0209462	0.0195747
GOTERM_MF_DIRECT	GO:0004712~protein serine/threonine/tyrosine kinase activity	9	10.2273	0.000935099	IKBKB, CSNK2A1, SYK, ERBB2, CSNK2A2, JAK2, EGFR, JAK1, MAP3K5	88	440	18945	4.40354	0.26973	0.0209462	0.0195747
GOTERM_MF_DIRECT	GO:0004032~alditol:NADP+ 1-oxidoreductase activity	3	3.40909	0.00133538	AKR1B10, AKR1A1, AKR1B1	88	12	18945	53.821	0.361725	0.0280429	0.0262068
GOTERM_MF_DIRECT	GO:0004222~metalloendopeptidase activity	5	5.68182	0.00176709	BMP1, MMP7, MMP2, ECE1, MMP9	88	112	18945	9.6109	0.448033	0.0340777	0.0318464
GOTERM_MF_DIRECT	GO:0004713~protein tyrosine kinase activity	5	5.68182	0.00182559	SYK, ERBB2, JAK2, EGFR, JAK1	88	113	18945	9.52584	0.458796	0.0340777	0.0318464
GOTERM_MF_DIRECT	GO:0004879~RNA polymerase II transcription factor activity, ligand-activated sequence-specific DNA binding	4	4.54545	0.00195927	STAT3, NR1H4, PPARA, PPARD	88	54	18945	15.947	0.482611	0.0346481	0.0323795
GOTERM_MF_DIRECT	GO:0047498~calcium-dependent phospholipase A2 activity	3	3.40909	0.00271094	PLA2G1B, PLA2G2A, PLA2G4A	88	17	18945	37.9913	0.598325	0.0455438	0.0425617
GOTERM_MF_DIRECT	GO:0047834~D-threo-aldose 1-dehydrogenase activity	3	3.40909	0.00304073	AKR1B10, AKR1A1, AKR1B1	88	18	18945	35.8807	0.640572	0.0486517	0.0454661
GOTERM_MF_DIRECT	GO:0097110~scaffold protein binding	4	4.54545	0.0036253	IKBKB, HSP90AA1, SYK, PDE4D	88	67	18945	12.8528	0.704862	0.0553682	0.0517429
GOTERM_MF_DIRECT	GO:0004114~3',5'-cyclic-nucleotide phosphodiesterase activity	3	3.40909	0.00413642	PDE4D, PDE4B, PDE5A	88	21	18945	30.7549	0.751601	0.0602587	0.0563132
GOTERM_MF_DIRECT	GO:0008237~metallopeptidase activity	4	4.54545	0.00443972	BMP1, MMP7, MMP2, MMP9	88	72	18945	11.9602	0.775767	0.0602587	0.0563132
GOTERM_MF_DIRECT	GO:0005506~iron ion binding	5	5.68182	0.00448353	CYP2C9, CYP26A1, TBXAS1, CYP3A4, CYP19A1	88	145	18945	7.42359	0.779058	0.0602587	0.0563132
GOTERM_MF_DIRECT	GO:0070330~aromatase activity	3	3.40909	0.00834211	CYP2C9, CYP3A4, CYP19A1	88	30	18945	21.5284	0.940078	0.105377	0.0984772
GOTERM_MF_DIRECT	GO:0016499~orexin receptor activity	2	2.27273	0.00916363	HCRTR2, HCRTR1	88	2	18945	215.284	0.954642	0.105377	0.0984772
GOTERM_MF_DIRECT	GO:0047939~L-glucuronate reductase activity	2	2.27273	0.00916363	AKR1A1, AKR1B1	88	2	18945	215.284	0.954642	0.105377	0.0984772
GOTERM_MF_DIRECT	GO:0047956~glycerol dehydrogenase [NADP+] activity	2	2.27273	0.00916363	AKR1A1, AKR1B1	88	2	18945	215.284	0.954642	0.105377	0.0984772
GOTERM_MF_DIRECT	GO:0001968~fibronectin binding	3	3.40909	0.00945565	ITGA4, MMP2, ITGAV	88	32	18945	20.1829	0.958919	0.105377	0.0984772
GOTERM_MF_DIRECT	GO:0008395~steroid hydroxylase activity	3	3.40909	0.0100359	CYP2C9, CYP3A4, CYP19A1	88	33	18945	19.5713	0.966261	0.105377	0.0984772
GOTERM_MF_DIRECT	GO:0004623~phospholipase A2 activity	3	3.40909	0.0100359	PLA2G1B, PLA2G2A, PLA2G4A	88	33	18945	19.5713	0.966261	0.105377	0.0984772
GOTERM_MF_DIRECT	GO:0019825~oxygen binding	3	3.40909	0.0118687	CYP26A1, CYP3A4, CYP19A1	88	36	18945	17.9403	0.981898	0.120845	0.112932
GOTERM_MF_DIRECT	GO:0008289~lipid binding	5	5.68182	0.0126945	FABP3, ADORA2A, FFAR1, PPARA, PPARD	88	196	18945	5.49194	0.986331	0.125452	0.117238
GOTERM_MF_DIRECT	GO:0008184~glycogen phosphorylase activity	2	2.27273	0.0137143	PYGM, PYGL	88	3	18945	143.523	0.990341	0.128	0.119619
GOTERM_MF_DIRECT	GO:0004962~endothelin receptor activity	2	2.27273	0.0137143	EDNRA, EDNRB	88	3	18945	143.523	0.990341	0.128	0.119619
GOTERM_MF_DIRECT	GO:0004715~non-membrane spanning protein tyrosine kinase activity	3	3.40909	0.0181609	SYK, JAK2, JAK1	88	45	18945	14.3523	0.997884	0.153252	0.143217
GOTERM_MF_DIRECT	GO:0004974~leukotriene receptor activity	2	2.27273	0.0182443	CYSLTR1, LTB4R	88	4	18945	107.642	0.997943	0.153252	0.143217
GOTERM_MF_DIRECT	GO:0034875~caffeine oxidase activity	2	2.27273	0.0182443	CYP2C9, CYP3A4	88	4	18945	107.642	0.997943	0.153252	0.143217
GOTERM_MF_DIRECT	GO:0004945~angiotensin type II receptor activity	2	2.27273	0.0182443	AGTR1, AGTR2	88	4	18945	107.642	0.997943	0.153252	0.143217
GOTERM_MF_DIRECT	GO:0016301~kinase activity	5	5.68182	0.0212215	CSNK2A1, SYK, ERBB2, JAK2, EGFR	88	229	18945	4.70053	0.999259	0.173913	0.162526
GOTERM_MF_DIRECT	GO:0019960~C-X3-C chemokine binding	2	2.27273	0.0227537	ITGA4, ITGAV	88	5	18945	86.1136	0.999562	0.177796	0.166155
GOTERM_MF_DIRECT	GO:0004957~prostaglandin E receptor activity	2	2.27273	0.0227537	PTGER1, PTGER3	88	5	18945	86.1136	0.999562	0.177796	0.166155
GOTERM_MF_DIRECT	GO:0005524~ATP binding	14	15.9091	0.0234621	HSP90AA1, SYK, CSNK2A1, CSNK2A2, CACNA1B, PYGL, EGFR, MAPK10, IKBKB, P2RX3, ERBB2, JAK2, JAK1, MAP3K5	88	1543	18945	1.95332	0.999657	0.179165	0.167434
GOTERM_MF_DIRECT	GO:0004459~L-lactate dehydrogenase activity	2	2.27273	0.0272426	LDHB, LDHA	88	6	18945	71.7614	0.999907	0.198989	0.18596
GOTERM_MF_DIRECT	GO:0031702~type 1 angiotensin receptor binding	2	2.27273	0.0272426	EDNRB, JAK2	88	6	18945	71.7614	0.999907	0.198989	0.18596
GOTERM_MF_DIRECT	GO:0030235~nitric-oxide synthase regulator activity	2	2.27273	0.0361594	HSP90AA1, EGFR	88	8	18945	53.821	0.999996	0.244335	0.228337
GOTERM_MF_DIRECT	GO:0001758~retinal dehydrogenase activity	2	2.27273	0.0361594	AKR1B10, AKR1B1	88	8	18945	53.821	0.999996	0.244335	0.228337
GOTERM_MF_DIRECT	GO:0005178~integrin binding	4	4.54545	0.0362739	SYK, ITGA4, ITGAV, PTPN2	88	158	18945	5.45023	0.999996	0.244335	0.228337
GOTERM_MF_DIRECT	GO:0004674~protein serine/threonine kinase activity	6	6.81818	0.0363594	MAPK10, IKBKB, CSNK2A1, SYK, CSNK2A2, MAP3K5	88	398	18945	3.24549	0.999996	0.244335	0.228337
GOTERM_MF_DIRECT	GO:0042277~peptide binding	3	3.40909	0.0390559	CCKAR, HCRTR2, HCRTR1	88	68	18945	9.49783	0.999998	0.25731	0.240462
GOTERM_MF_DIRECT	GO:0008401~retinoic acid 4-hydroxylase activity	2	2.27273	0.0449954	CYP26A1, CYP3A4	88	10	18945	43.0568	1	0.29074	0.271703
GOTERM_MF_DIRECT	GO:0008270~zinc ion binding	9	10.2273	0.0470773	CPB1, BMP1, MMP7, MMP2, NR1H4, ECE1, PPARA, MMP9, PPARD	88	873	18945	2.21942	1	0.298452	0.278911
GOTERM_MF_DIRECT	GO:0005131~growth hormone receptor binding	2	2.27273	0.0493833	JAK2, JAK1	88	11	18945	39.1426	1	0.307274	0.287155
GOTERM_MF_DIRECT	GO:0061629~RNA polymerase II sequence-specific DNA binding transcription factor binding	4	4.54545	0.0514466	JUN, STAT3, KEAP1, PPARA	88	182	18945	4.73152	1	0.314292	0.293713
GOTERM_MF_DIRECT	GO:0004726~non-membrane spanning protein tyrosine phosphatase activity	2	2.27273	0.0537513	PTPN22, PTPN2	88	12	18945	35.8807	1	0.322508	0.301391
GOTERM_MF_DIRECT	GO:0031625~ubiquitin protein ligase binding	5	5.68182	0.0555454	HSP90AA1, JUN, PTPN22, EGFR, JAK1	88	312	18945	3.45007	1	0.327425	0.305987
GOTERM_MF_DIRECT	GO:0052650~NADP-retinol dehydrogenase activity	2	2.27273	0.0624279	AKR1B10, AKR1B1	88	14	18945	30.7549	1	0.361651	0.337972
GOTERM_MF_DIRECT	GO:0004033~aldo-keto reductase (NADP) activity	2	2.27273	0.0667366	AKR1B10, AKR1A1	88	15	18945	28.7045	1	0.380059	0.355175
GOTERM_MF_DIRECT	GO:0004115~3',5'-cyclic-AMP phosphodiesterase activity	2	2.27273	0.0710258	PDE4D, PDE4B	88	16	18945	26.9105	1	0.397745	0.371702
GOTERM_MF_DIRECT	GO:0019900~kinase binding	3	3.40909	0.0813424	LDHB, PTPN22, EGFR	88	103	18945	6.27041	1	0.44805	0.418713
GOTERM_MF_DIRECT	GO:0016491~oxidoreductase activity	4	4.54545	0.0858594	HSD11B1, CYP2C9, CYP26A1, CYP3A4	88	226	18945	3.81034	1	0.462967	0.432654
GOTERM_MF_DIRECT	GO:0047485~protein N-terminus binding	3	3.40909	0.0868064	CSNK2A1, ALOX5AP, CSNK2A2	88	107	18945	6.036	1	0.462967	0.432654
GOTERM_MF_DIRECT	GO:0019901~protein kinase binding	6	6.81818	0.0922274	IKBKB, SYK, STAT3, JAK2, PTPN2, MAP3K5	88	522	18945	2.47453	1	0.482444	0.450856
GOTERM_MF_DIRECT	GO:0004602~glutathione peroxidase activity	2	2.27273	0.0963546	ALOX5AP, PTGES	88	22	18945	19.5713	1	0.482444	0.450856
