# Supplementary material for: Valsartan attenuates LPS-induced ALI by modulating NF-κB and MAPK pathways
Source: Front Pharmacol. 2024 Jan 15;15:1321095. doi: 10.3389/fphar.2024.1321095 (PMC10822936; doi:10.3389/fphar.2024.1321095)
Supplement: Supplementary file 13 [file DataSheet13.ZIP › Supplementary Data Sheet 7.xlsx]

## Sheet: Sheet1
Category	Term	Count	%	PValue	Genes	List Total	Pop Hits	Pop Total	Fold Enrichment	Bonferroni	Benjamini	FDR
KEGG_PATHWAY	hsa04080:Neuroactive ligand-receptor interaction	21	23.8636	1.73507e-10	GHSR, PTGIR, PTGER1, PTGER3, FPR1, ADRA2B, HCRTR2, LTB4R, HCRTR1, CYSLTR1, EDNRA, CCKAR, EDNRB, P2RX3, ADORA2A, TBXA2R, CNR1, ADORA3, ADORA1, AGTR1, AGTR2	83	367	8465	5.83582	3.62629e-08	3.62629e-08	2.82816e-08
KEGG_PATHWAY	hsa05200:Pathways in cancer	20	22.7273	4.94466e-07	JUN, HSP90AA1, PTGER1, MMP2, PTGER3, STAT3, KEAP1, PTGS2, MMP9, EGFR, MAPK10, IKBKB, EDNRA, EDNRB, ERBB2, AGTR1, ITGAV, JAK2, JAK1, PPARD	83	531	8465	3.84135	0.000103338	5.16717e-05	4.0299e-05
KEGG_PATHWAY	hsa04020:Calcium signaling pathway	13	14.7727	5.05402e-06	PTGER1, PTGER3, CACNA1B, EGFR, CYSLTR1, EDNRA, CCKAR, EDNRB, P2RX3, ADORA2A, TBXA2R, ERBB2, AGTR1	83	253	8465	5.24049	0.00105573	0.000352096	0.000274602
KEGG_PATHWAY	hsa05235:PD-L1 expression and PD-1 checkpoint pathway in cancer	8	9.09091	2.24509e-05	IKBKB, JUN, CSNK2A1, CSNK2A2, STAT3, JAK2, EGFR, JAK1	83	89	8465	9.16746	0.0046813	0.00104217	0.000812789
KEGG_PATHWAY	hsa00590:Arachidonic acid metabolism	7	7.95455	2.49322e-05	CYP2C9, PLA2G1B, TBXAS1, PLA2G2A, PLA2G4A, PTGS2, PTGES	83	61	8465	11.7035	0.00519734	0.00104217	0.000812789
KEGG_PATHWAY	hsa05418:Fluid shear stress and atherosclerosis	9	10.2273	5.53511e-05	MAPK10, IKBKB, HSP90AA1, JUN, MMP2, KEAP1, ITGAV, MMP9, MAP3K5	83	139	8465	6.60354	0.011502	0.00172411	0.00134464
KEGG_PATHWAY	hsa04024:cAMP signaling pathway	11	12.5	5.77454e-05	MAPK10, HCAR2, GHSR, EDNRA, JUN, ADORA2A, PDE4D, PTGER3, ADORA1, PDE4B, PPARA	83	225	8465	4.98608	0.0119966	0.00172411	0.00134464
KEGG_PATHWAY	hsa04217:Necroptosis	9	10.2273	0.000142491	MAPK10, HSP90AA1, STAT3, CAPN2, PLA2G4A, PYGM, PYGL, JAK2, JAK1	83	159	8465	5.7729	0.0293436	0.00372258	0.00290326
KEGG_PATHWAY	hsa00591:Linoleic acid metabolism	5	5.68182	0.000185049	CYP2C9, PLA2G1B, PLA2G2A, PLA2G4A, CYP3A4	83	30	8465	16.998	0.0379404	0.00429726	0.00335145
KEGG_PATHWAY	hsa04659:Th17 cell differentiation	7	7.95455	0.000598667	MAPK10, IKBKB, HSP90AA1, JUN, STAT3, JAK2, JAK1	83	108	8465	6.61033	0.117643	0.0125121	0.00975828
KEGG_PATHWAY	hsa05212:Pancreatic cancer	6	6.81818	0.000813495	MAPK10, IKBKB, ERBB2, STAT3, EGFR, JAK1	83	76	8465	8.05168	0.156411	0.0154564	0.0120545
KEGG_PATHWAY	hsa01521:EGFR tyrosine kinase inhibitor resistance	6	6.81818	0.000970188	ERBB2, STAT3, JAK2, EIF4E, EGFR, JAK1	83	79	8465	7.74592	0.183614	0.0168974	0.0131784
KEGG_PATHWAY	hsa05417:Lipid and atherosclerosis	9	10.2273	0.00107884	MAPK10, IKBKB, CYP2C9, HSP90AA1, JUN, STAT3, JAK2, MMP9, MAP3K5	83	215	8465	4.26926	0.201961	0.0173444	0.0135269
KEGG_PATHWAY	hsa05171:Coronavirus disease - COVID-19	9	10.2273	0.00175421	MAPK10, CFD, IKBKB, JUN, SYK, STAT3, AGTR1, EGFR, JAK1	83	232	8465	3.95643	0.307156	0.0256377	0.0199949
KEGG_PATHWAY	hsa04270:Vascular smooth muscle contraction	7	7.95455	0.00184002	EDNRA, PTGIR, ADORA2A, PLA2G1B, PLA2G2A, AGTR1, PLA2G4A	83	134	8465	5.32773	0.319495	0.0256377	0.0199949
KEGG_PATHWAY	hsa04657:IL-17 signaling pathway	6	6.81818	0.00211056	MAPK10, IKBKB, HSP90AA1, JUN, PTGS2, MMP9	83	94	8465	6.50987	0.356976	0.0272374	0.0212425
KEGG_PATHWAY	hsa05162:Measles	7	7.95455	0.00221548	MAPK10, IKBKB, JUN, CSNK2A1, CSNK2A2, STAT3, JAK1	83	139	8465	5.13608	0.370953	0.0272374	0.0212425
KEGG_PATHWAY	hsa01522:Endocrine resistance	6	6.81818	0.00253382	MAPK10, JUN, MMP2, ERBB2, MMP9, EGFR	83	98	8465	6.24416	0.411536	0.0289166	0.0225522
KEGG_PATHWAY	hsa05167:Kaposi sarcoma-associated herpesvirus infection	8	9.09091	0.0026555	MAPK10, IKBKB, JUN, SYK, STAT3, JAK2, PTGS2, JAK1	83	194	8465	4.20569	0.426351	0.0289166	0.0225522
KEGG_PATHWAY	hsa04933:AGE-RAGE signaling pathway in diabetic complications	6	6.81818	0.00276714	MAPK10, JUN, MMP2, STAT3, AGTR1, JAK2	83	100	8465	6.11928	0.439617	0.0289166	0.0225522
KEGG_PATHWAY	hsa04931:Insulin resistance	6	6.81818	0.00385812	MAPK10, IKBKB, STAT3, PYGM, PYGL, PPARA	83	108	8465	5.666	0.554209	0.0381271	0.0297355
KEGG_PATHWAY	hsa04066:HIF-1 signaling pathway	6	6.81818	0.00401338	LDHB, LDHA, ERBB2, STAT3, EIF4E, EGFR	83	109	8465	5.61402	0.568498	0.0381271	0.0297355
KEGG_PATHWAY	hsa05207:Chemical carcinogenesis - receptor activation	8	9.09091	0.00434098	HSP90AA1, JUN, STAT3, CACNA1B, JAK2, CYP3A4, PPARA, EGFR	83	212	8465	3.8486	0.597169	0.0382	0.0297923
KEGG_PATHWAY	hsa04920:Adipocytokine signaling pathway	5	5.68182	0.0043866	MAPK10, IKBKB, STAT3, JAK2, PPARA	83	69	8465	7.39043	0.601009	0.0382	0.0297923
KEGG_PATHWAY	hsa05161:Hepatitis B	7	7.95455	0.00473134	MAPK10, IKBKB, JUN, STAT3, JAK2, MMP9, JAK1	83	162	8465	4.40689	0.628868	0.0390469	0.0304528
KEGG_PATHWAY	hsa04668:TNF signaling pathway	6	6.81818	0.0048575	MAPK10, IKBKB, JUN, PTGS2, MMP9, MAP3K5	83	114	8465	5.36779	0.638572	0.0390469	0.0304528
KEGG_PATHWAY	hsa04022:cGMP-PKG signaling pathway	7	7.95455	0.00548103	EDNRA, EDNRB, ADORA3, ADORA1, AGTR1, PDE5A, ADRA2B	83	167	8465	4.27494	0.682947	0.0424272	0.0330892
KEGG_PATHWAY	hsa05163:Human cytomegalovirus infection	8	9.09091	0.00599093	IKBKB, PTGER1, PTGER3, STAT3, ITGAV, PTGS2, EGFR, JAK1	83	225	8465	3.62624	0.715172	0.044718	0.0348758
KEGG_PATHWAY	hsa05140:Leishmaniasis	5	5.68182	0.00647803	JUN, ITGA4, JAK2, PTGS2, JAK1	83	77	8465	6.62259	0.742906	0.0466865	0.036411
KEGG_PATHWAY	hsa04151:PI3K-Akt signaling pathway	10	11.3636	0.00700593	IKBKB, HSP90AA1, SYK, ITGA4, ERBB2, ITGAV, JAK2, EIF4E, EGFR, JAK1	83	354	8465	2.88102	0.769935	0.0483144	0.0376806
KEGG_PATHWAY	hsa05219:Bladder cancer	4	4.54545	0.00716626	MMP2, ERBB2, MMP9, EGFR	83	41	8465	9.95004	0.777569	0.0483144	0.0376806
KEGG_PATHWAY	hsa04926:Relaxin signaling pathway	6	6.81818	0.00813976	MAPK10, JUN, EDNRB, MMP2, MMP9, EGFR	83	129	8465	4.74363	0.818803	0.0531628	0.0414619
KEGG_PATHWAY	hsa04658:Th1 and Th2 cell differentiation	5	5.68182	0.0119951	MAPK10, IKBKB, JUN, JAK2, JAK1	83	92	8465	5.54282	0.919712	0.0759689	0.0592485
KEGG_PATHWAY	hsa04912:GnRH signaling pathway	5	5.68182	0.0124437	MAPK10, JUN, MMP2, PLA2G4A, EGFR	83	93	8465	5.48322	0.926982	0.0764922	0.0596566
KEGG_PATHWAY	hsa04510:Focal adhesion	7	7.95455	0.0136661	MAPK10, JUN, ITGA4, ERBB2, CAPN2, ITGAV, EGFR	83	203	8465	3.51683	0.943635	0.0816061	0.0636449
KEGG_PATHWAY	hsa05215:Prostate cancer	5	5.68182	0.0143454	IKBKB, HSP90AA1, ERBB2, MMP9, EGFR	83	97	8465	5.25711	0.951194	0.0832828	0.0649526
KEGG_PATHWAY	hsa04625:C-type lectin receptor signaling pathway	5	5.68182	0.018098	MAPK10, IKBKB, JUN, SYK, PTGS2	83	104	8465	4.90327	0.978009	0.0995392	0.077631
KEGG_PATHWAY	hsa04064:NF-kappa B signaling pathway	5	5.68182	0.018098	IKBKB, CSNK2A1, SYK, CSNK2A2, PTGS2	83	104	8465	4.90327	0.978009	0.0995392	0.077631
KEGG_PATHWAY	hsa04922:Glucagon signaling pathway	5	5.68182	0.0198768	LDHB, LDHA, PYGM, PYGL, PPARA	83	107	8465	4.76579	0.984946	0.105911	0.0826007
KEGG_PATHWAY	hsa04614:Renin-angiotensin system	3	3.40909	0.0205576	CTSA, AGTR1, AGTR2	83	23	8465	13.3028	0.986981	0.105911	0.0826007
KEGG_PATHWAY	hsa05208:Chemical carcinogenesis - reactive oxygen species	7	7.95455	0.0207769	MAPK10, IKBKB, JUN, AKR1A1, KEAP1, EGFR, MAP3K5	83	223	8465	3.20142	0.987576	0.105911	0.0826007
KEGG_PATHWAY	hsa05145:Toxoplasmosis	5	5.68182	0.0230747	MAPK10, IKBKB, STAT3, JAK2, JAK1	83	112	8465	4.55303	0.992396	0.114824	0.0895518
KEGG_PATHWAY	hsa04310:Wnt signaling pathway	6	6.81818	0.0248457	MAPK10, JUN, MMP7, CSNK2A1, CSNK2A2, PPARD	83	171	8465	3.57852	0.994796	0.120761	0.0941824
KEGG_PATHWAY	hsa00592:alpha-Linolenic acid metabolism	3	3.40909	0.0259196	PLA2G1B, PLA2G2A, PLA2G4A	83	26	8465	11.7678	0.995867	0.123118	0.0960205
KEGG_PATHWAY	hsa04010:MAPK signaling pathway	8	9.09091	0.0266554	MAPK10, IKBKB, JUN, ERBB2, CACNA1B, PLA2G4A, EGFR, MAP3K5	83	302	8465	2.70167	0.99647	0.1238	0.0965518
KEGG_PATHWAY	hsa04664:Fc epsilon RI signaling pathway	4	4.54545	0.0279773	MAPK10, SYK, ALOX5AP, PLA2G4A	83	68	8465	5.99929	0.997343	0.124742	0.0972872
KEGG_PATHWAY	hsa04722:Neurotrophin signaling pathway	5	5.68182	0.0280521	MAPK10, IKBKB, JUN, SORT1, MAP3K5	83	119	8465	4.28521	0.997386	0.124742	0.0972872
KEGG_PATHWAY	hsa05204:Chemical carcinogenesis - DNA adducts	4	4.54545	0.0290496	HSD11B1, CYP2C9, CYP3A4, PTGS2	83	69	8465	5.91235	0.99789	0.126	0.0982679
KEGG_PATHWAY	hsa05120:Epithelial cell signaling in Helicobacter pylori infection	4	4.54545	0.0301435	MAPK10, IKBKB, JUN, EGFR	83	70	8465	5.82788	0.998333	0.126	0.0982679
KEGG_PATHWAY	hsa05230:Central carbon metabolism in cancer	4	4.54545	0.0301435	LDHB, LDHA, ERBB2, EGFR	83	70	8465	5.82788	0.998333	0.126	0.0982679
KEGG_PATHWAY	hsa04611:Platelet activation	5	5.68182	0.0319715	PTGIR, SYK, TBXA2R, TBXAS1, PLA2G4A	83	124	8465	4.11242	0.998876	0.130207	0.101549
KEGG_PATHWAY	hsa04137:Mitophagy - animal	4	4.54545	0.0323961	MAPK10, JUN, CSNK2A1, CSNK2A2	83	72	8465	5.666	0.998975	0.130207	0.101549
KEGG_PATHWAY	hsa04380:Osteoclast differentiation	5	5.68182	0.0353281	MAPK10, IKBKB, JUN, SYK, JAK1	83	128	8465	3.9839	0.999456	0.139313	0.10865
KEGG_PATHWAY	hsa04210:Apoptosis	5	5.68182	0.0426354	MAPK10, IKBKB, JUN, CAPN2, MAP3K5	83	136	8465	3.74956	0.999889	0.165015	0.128696
KEGG_PATHWAY	hsa04910:Insulin signaling pathway	5	5.68182	0.0436047	MAPK10, IKBKB, PYGM, PYGL, EIF4E	83	137	8465	3.72219	0.99991	0.165698	0.129228
KEGG_PATHWAY	hsa04915:Estrogen signaling pathway	5	5.68182	0.0445864	HSP90AA1, JUN, MMP2, MMP9, EGFR	83	138	8465	3.69522	0.999928	0.166403	0.129778
KEGG_PATHWAY	hsa05169:Epstein-Barr virus infection	6	6.81818	0.0458637	MAPK10, IKBKB, JUN, SYK, STAT3, JAK1	83	202	8465	3.02935	0.999945	0.168167	0.131154
KEGG_PATHWAY	hsa00040:Pentose and glucuronate interconversions	3	3.40909	0.0472278	AKR1B10, AKR1A1, AKR1B1	83	36	8465	8.499	0.999959	0.170183	0.132726
KEGG_PATHWAY	hsa05205:Proteoglycans in cancer	6	6.81818	0.0483287	MMP2, ERBB2, STAT3, ITGAV, MMP9, EGFR	83	205	8465	2.98501	0.999968	0.171053	0.133405
KEGG_PATHWAY	hsa04012:ErbB signaling pathway	4	4.54545	0.0491062	MAPK10, JUN, ERBB2, EGFR	83	85	8465	4.79943	0.999973	0.171053	0.133405
KEGG_PATHWAY	hsa04723:Retrograde endocannabinoid signaling	5	5.68182	0.0550848	MAPK10, DAGLA, CNR1, CACNA1B, PTGS2	83	148	8465	3.44554	0.999993	0.188733	0.147194
KEGG_PATHWAY	hsa05032:Morphine addiction	4	4.54545	0.0579922	PDE4D, ADORA1, CACNA1B, PDE4B	83	91	8465	4.48299	0.999996	0.195315	0.152327
KEGG_PATHWAY	hsa01100:Metabolic pathways	22	25	0.0588749	PLA2G1B, PDE4D, PLA2G2A, AKR1A1, AKR1B1, PLA2G4A, PYGM, PYGL, CYP3A4, PTGS2, CYP19A1, DHODH, HSD11B1, LDHB, CYP2C9, CYP26A1, LDHA, AKR1B10, TBXAS1, PDE4B, PDE5A, PTGES	83	1541	8465	1.45603	0.999997	0.195315	0.152327
KEGG_PATHWAY	hsa04520:Adherens junction	4	4.54545	0.0611127	CSNK2A1, ERBB2, CSNK2A2, EGFR	83	93	8465	4.38658	0.999998	0.199571	0.155646
KEGG_PATHWAY	hsa04932:Non-alcoholic fatty liver disease	5	5.68182	0.0631656	MAPK10, IKBKB, JUN, PPARA, MAP3K5	83	155	8465	3.28993	0.999999	0.203102	0.1584
KEGG_PATHWAY	hsa05160:Hepatitis C	5	5.68182	0.0655837	IKBKB, STAT3, PPARA, EGFR, JAK1	83	157	8465	3.24802	0.999999	0.207682	0.161972
KEGG_PATHWAY	hsa05231:Choline metabolism in cancer	4	4.54545	0.0692501	MAPK10, JUN, PLA2G4A, EGFR	83	98	8465	4.16277	1	0.216019	0.168474
KEGG_PATHWAY	hsa04930:Type II diabetes mellitus	3	3.40909	0.072965	MAPK10, IKBKB, CACNA1B	83	46	8465	6.65139	1	0.22426	0.174901
KEGG_PATHWAY	hsa00620:Pyruvate metabolism	3	3.40909	0.0757431	LDHB, LDHA, AKR1A1	83	47	8465	6.50987	1	0.22683	0.176906
KEGG_PATHWAY	hsa04972:Pancreatic secretion	4	4.54545	0.0760965	CPB1, CCKAR, PLA2G1B, PLA2G2A	83	102	8465	3.99953	1	0.22683	0.176906
KEGG_PATHWAY	hsa04630:JAK-STAT signaling pathway	5	5.68182	0.0770572	STAT3, JAK2, EGFR, PTPN2, JAK1	83	166	8465	3.07193	1	0.22683	0.176906
KEGG_PATHWAY	hsa04014:Ras signaling pathway	6	6.81818	0.0783534	MAPK10, IKBKB, PLA2G1B, PLA2G2A, PLA2G4A, EGFR	83	236	8465	2.59291	1	0.227442	0.177383
KEGG_PATHWAY	hsa00565:Ether lipid metabolism	3	3.40909	0.0842744	PLA2G1B, PLA2G2A, PLA2G4A	83	50	8465	6.11928	1	0.241279	0.188174
KEGG_PATHWAY	hsa04913:Ovarian steroidogenesis	3	3.40909	0.0871809	PLA2G4A, PTGS2, CYP19A1	83	51	8465	5.99929	1	0.246227	0.192034
