# Supplementary material for: Valsartan attenuates LPS-induced ALI by modulating NF-κB and MAPK pathways
Source: Front Pharmacol. 2024 Jan 15;15:1321095. doi: 10.3389/fphar.2024.1321095 (PMC10822936; doi:10.3389/fphar.2024.1321095)
Supplement: Supplementary file 14 [file DataSheet1.ZIP]

Archive with 9 entries (9 files):
- balf-control.fcs
- balf-LPS+Val-H.fcs
- balf-LPS+Val-L.fcs
- balf-LPS.fcs
- gating strategies.pptx
- lung-control.fcs
- lung-LPS+Val-H.fcs
- lung-LPS+Val-L.fcs
- lung-LPS.fcs
