# Supplementary material for: Valsartan attenuates LPS-induced ALI by modulating NF-κB and MAPK pathways
Source: Front Pharmacol. 2024 Jan 15;15:1321095. doi: 10.3389/fphar.2024.1321095 (PMC10822936; doi:10.3389/fphar.2024.1321095)
Supplement: Supplementary file 22 [file DataSheet10.ZIP]

Archive with 42 entries (39 files):
- 2/
- 2/p-p38 1.tif
- 2/p-p38 2.tif
- 2/p-p38 q.tif
- 2/p-p38 tublin 1.tif
- 2/p-p38 tublin 2.tif
- 2/p-p38 tublin q.tif
- 2/p38 1.tif
- 2/p38 2.tif
- 2/p38 q.tif
- 2/p38 tublin 1.tif
- 2/p38 tublin 2.tif
- 2/p38 tublin q.tif
- 2/Results1.xls
- 3/
- 3/p-p38 1.tif
- 3/p-p38 2.tif
- 3/p-p38 q.tif
- 3/p-p38 tublin 1.tif
- 3/p-p38 tublin 2.tif
- 3/p-p38 tublin q.tif
- 3/p38 1.tif
- 3/p38 2.tif
- 3/p38 q.tif
- 3/p38 tublin 1.tif
- 3/p38 tublin 2.tif
- 3/p38 tublin q.tif
- 3/Results.xls
- p38-1/
- p38-1/p-p38 1.tif
- p38-1/p-p38 2.tif
- p38-1/p-p38 q.tif
- p38-1/p-p38 tublin1.tif
- p38-1/p-p38 tublin2.tif
- p38-1/p-p38 tublinq.tif
- p38-1/p38 1.tif
- p38-1/p38 2.tif
- p38-1/p38 q.tif
- p38-1/p38 tublin 1.tif
- p38-1/p38 tublin 2.tif
- p38-1/p38 tublin q.tif
- p38-1/Results1.xls
