# Supplementary material for: Valsartan attenuates LPS-induced ALI by modulating NF-κB and MAPK pathways
Source: Front Pharmacol. 2024 Jan 15;15:1321095. doi: 10.3389/fphar.2024.1321095 (PMC10822936; doi:10.3389/fphar.2024.1321095)
Supplement: Supplementary file 22 [file DataSheet10.ZIP › 2/Results1.xls]

	Area	Mean	Min	Max	IntDen	RawIntDen
1	675	123.397	22	206	83293	83293		83293	125842		0.661885539
2	675	104.284	24	203	70392	70392		70392	113144		0.622145231
3	675	113.117	24	206	76354	76354		76354	106536		0.716696703
4	675	111.991	22	206	75594	75594		75594	98772		0.765338355
5	675	118.69	21	209	80116	80116		80116	80742		0.99224691
6	1152	109.238	24	232	125842	125842
7	1152	98.215	33	212	113144	113144
8	1152	92.479	32	188	106536	106536		45058	119499		0.377057549	0.661885539		0.569671834	0.569671834		1
9	1152	85.74	28	179	98772	98772		80871	99619		0.811802969	0.622145231		1.3048448	0.569671834		2.290520126
10	1152	70.089	10	196	80742	80742		80991	116452		0.69548827	0.716696703		0.970408077	0.569671834		1.70345104
11	779	57.841	8	163	45058	45058		85652	111601		0.767484162	0.765338355		1.002803737	0.569671834		1.760318271
12	779	103.814	37	173	80871	80871		66938	111419		0.600777246	0.99224691		0.605471522	0.569671834		1.062842651
13	779	103.968	30	171	80991	80991
14	779	109.951	37	172	85652	85652
15	779	85.928	11	177	66938	66938
16	1210	98.76	7	210	119499	119499
17	1210	82.33	23	170	99619	99619
18	1210	96.241	31	189	116452	116452
19	1210	92.232	32	183	111601	111601
20	1210	92.082	10	197	111419	111419
