# Supplementary material for: Valsartan attenuates LPS-induced ALI by modulating NF-κB and MAPK pathways
Source: Front Pharmacol. 2024 Jan 15;15:1321095. doi: 10.3389/fphar.2024.1321095 (PMC10822936; doi:10.3389/fphar.2024.1321095)
Supplement: Supplementary file 22 [file DataSheet10.ZIP › 3/Results.xls]

	Area	Mean	Min	Max	IntDen	RawIntDen
P38	903	82.911	16	195	74869	74869
	903	109.743	28	242	99098	99098		74869	88712		0.843955722
	903	104.884	30	242	94710	94710		99098	92441		1.072013501
	903	133.286	32	241	120357	120357		94710	84404		1.122103218
	903	114.143	13	244	103071	103071		120357	119378		1.008200841
6	918	96.636	16	241	88712	88712		103071	109873		0.938092161
7	918	100.698	19	244	92441	92441
8	918	91.943	21	244	84404	84404
9	918	130.041	33	243	119378	119378
10	918	119.687	13	243	109873	109873		26731	61316		0.435954726	0.843955722		0.516561136	0.516561136		1
P-P38	684	39.08	5	195	26731	26731		112527	79883		1.408647647	1.072013501		1.314020436	0.516561136		2.543784936
	684	164.513	33	233	112527	112527		69805	83978		0.831229608	1.122103218		0.740778205	0.516561136		1.434057179
	684	102.054	21	237	69805	69805		70084	87422		0.801674636	1.008200841		0.795153707	0.516561136		1.539321585
	684	102.462	13	238	70084	70084		53745	86799		0.619189161	0.938092161		0.660051525	0.516561136		1.277780071
	684	78.575	5	241	53745	53745
16	867	70.722	8	221	61316	61316
17	867	92.137	21	241	79883	79883
18	867	96.86	23	240	83978	83978
19	867	100.833	17	240	87422	87422
20	867	100.114	13	242	86799	86799
