# Supplementary material for: Valsartan attenuates LPS-induced ALI by modulating NF-κB and MAPK pathways
Source: Front Pharmacol. 2024 Jan 15;15:1321095. doi: 10.3389/fphar.2024.1321095 (PMC10822936; doi:10.3389/fphar.2024.1321095)
Supplement: Supplementary file 22 [file DataSheet10.ZIP › p38-1/Results1.xls]

	Area	Mean	Min	Max	IntDen	RawIntDen
P38	800	93.843	9	245	75074	75074
	800	91.368	13	245	73094	73094			75074	120816		0.621391206
	800	98.794	14	244	79035	79035			73094	98411		0.742742173
	800	117.646	22	244	94117	94117			79035	97862		0.807616848
	800	119.469	23	245	95575	95575			94117	106964		0.87989417
6	954	126.642	16	243	120816	120816			95575	101430		0.942275461
7	954	103.156	18	242	98411	98411
8	954	102.581	17	243	97862	97862
9	954	112.122	23	242	106964	106964			36172	147759		0.244804039		0.621391206		0.393961222	0.393961222		1
10	954	106.321	24	244	101430	101430			74942	116966		0.640716106		0.742742173		0.862635957	0.393961222		2.189646872
p-p38	774	46.734	8	158	36172	36172			75426	156024		0.483425627		0.807616848		0.59858289	0.393961222		1.519395454
	774	96.824	12	184	74942	74942			76439	161492		0.473329948		0.87989417		0.537939635	0.393961222		1.365463413
	774	97.45	11	178	75426	75426			31908	164053		0.19449812		0.942275461		0.206413228	0.393961222		0.523943009
	774	98.758	11	188	76439	76439
	774	41.225	1	202	31908	31908
16	1155	127.93	12	242	147759	147759
17	1155	101.269	26	241	116966	116966
18	1155	135.086	26	238	156024	156024
19	1155	139.82	38	237	161492	161492
20	1155	142.037	26	241	164053	164053
