# Supplementary material for: Valsartan attenuates LPS-induced ALI by modulating NF-κB and MAPK pathways
Source: Front Pharmacol. 2024 Jan 15;15:1321095. doi: 10.3389/fphar.2024.1321095 (PMC10822936; doi:10.3389/fphar.2024.1321095)
Supplement: Supplementary file 23 [file DataSheet6.ZIP]

Archive with 42 entries (40 files):
- P65-1/
- P65-1/p-p65 1.tif
- P65-1/p-p65 2.tif
- P65-1/p-p65 6.tif
- P65-1/p-p65 q.tif
- P65-1/p-p65CYPB1.tif
- P65-1/p-p65CYPB2.tif
- P65-1/p-p65CYPB3.tif
- P65-1/p-p65CYPB4.tif
- P65-1/p-p65CYPBq.tif
- P65-1/p65 1.tif
- P65-1/p65 2.tif
- P65-1/p65 3.tif
- P65-1/p65 CYPB 1.tif
- P65-1/p65 CYPB 2.tif
- P65-1/p65 CYPB 4.tif
- P65-1/p65 CYPB q.tif
- P65-1/p65 q.tif
- P65-1/P65-1.xlsx
- P65-1/ResultsP-P65.xls
- P65-1/ResultsP65.xls
- P65-2/
- P65-2/CYPB1.tif
- P65-2/CYPB2.tif
- P65-2/CYPBgb.tif
- P65-2/p-p65 2.tif
- P65-2/p-p65 3.tif
- P65-2/p-p65 5.tif
- P65-2/p-p65 q.tif
- P65-2/p-p65CYPB 2.tif
- P65-2/p-p65CYPB 3.tif
- P65-2/p-p65CYPB.tif
- P65-2/p65 3.tif
- P65-2/p65 4.tif
- P65-2/p65 5.tif
- P65-2/p65 CYPBq.tif
- P65-2/p65 q 1.tif
- P65-2/p65 q.tif
- P65-2/P65-2.xlsx
- P65-2/pp65CYPB q.tif
- P65-2/ResultsP-P65.xls
- P65-2/ResultsP65.xls
