# Supplementary material for: Valsartan attenuates LPS-induced ALI by modulating NF-κB and MAPK pathways
Source: Front Pharmacol. 2024 Jan 15;15:1321095. doi: 10.3389/fphar.2024.1321095 (PMC10822936; doi:10.3389/fphar.2024.1321095)
Supplement: Supplementary file 23 [file DataSheet6.ZIP › P65-1/P65-1.xlsx]

## Sheet: Sheet1
P-P65	Area	Mean	Min	Max	IntDen	RawIntDen
P-P65	980	42.559	31	71	41708	41708
	980	46.845	29	71	45908	45908			41708	71419		0.58399	1.47312		0.39643
	980	55.493	36	90	54383	54383			45908	70133		0.654585	1.47492		0.44381
	980	80.446	50	171	78837	78837			54383	70498		0.771412	1.72183		0.448019
	980	94.271	50	224	92386	92386			78837	64048		1.2309	1.36614		0.90101
	980	90.07	54	189	88269	88269			92386	56356		1.63933	1.44778		1.1323
	980	72.03	51	135	70589	70589			88269	59606		1.48087	1.31192		1.12879
	980	74.064	51	135	72583	72583			70589	43172		1.63506	1.51574		1.07872
	980	74.046	48	143	72565	72565			72583	46079		1.57519	1.36389		1.15492
	980	80.441	53	182	78832	78832			72565	51885		1.39857	1.25786		1.11187
	980	63.683	46	93	62409	62409			78832	50330		1.5663	1.74645		0.89685
	980	58.933	41	118	57754	57754			62409	44746		1.39474	1.61507		0.86358
CYPB	572	124.858	19	242	71419	71419			57754	50184		1.15084	1.60811		0.715651
	572	122.61	43	221	70133	70133
	572	123.248	40	221	70498	70498
	572	111.972	38	179	64048	64048
	572	98.524	38	161	56356	56356
	572	104.206	41	164	59606	59606
	572	75.476	33	124	43172	43172
	572	80.558	25	139	46079	46079
	572	90.708	37	147	51885	51885
	572	87.99	22	161	50330	50330
	572	78.227	17	144	44746	44746
	572	87.734	26	161	50184	50184
P65	Area	Mean	Min	Max	IntDen	RawIntDen
P65	884	98.893	33	233	87421	87421				87421	59344		1.47312
	884	97.17	46	213	85898	85898				85898	58239		1.47492
	884	112.895	52	245	99799	99799				99799	57961		1.72183
	884	117.533	57	255	103899	103899				103899	76053		1.36614
	884	109.758	57	251	97026	97026				97026	67017		1.44778
	884	112.581	57	255	99522	99522				99522	75860		1.31192
	884	109.725	57	255	96997	96997				96997	63993		1.51574
	884	119.511	59	246	105648	105648				105648	77461		1.36389
	884	127.393	62	255	112615	112615				112615	89529		1.25786
	884	127.949	54	255	113107	113107				113107	64764		1.74645
	884	122.886	48	255	108631	108631				108631	67261		1.61507
	884	122.356	46	255	108163	108163				108163	67261		1.60811
CYPB	800	74.18	28	136	59344	59344
	800	72.799	28	134	58239	58239
	800	72.451	25	134	57961	57961
	800	95.066	32	179	76053	76053
	800	83.771	24	160	67017	67017
	800	94.825	32	179	75860	75860
	800	79.991	18	135	63993	63993
	800	96.826	28	168	77461	77461
	800	111.911	24	200	89529	89529
	800	80.955	21	141	64764	64764
	800	84.076	13	181	67261	67261
	800	84.076	13	181	67261	67261
