# Supplementary material for: Valsartan attenuates LPS-induced ALI by modulating NF-κB and MAPK pathways
Source: Front Pharmacol. 2024 Jan 15;15:1321095. doi: 10.3389/fphar.2024.1321095 (PMC10822936; doi:10.3389/fphar.2024.1321095)
Supplement: Supplementary file 23 [file DataSheet6.ZIP › P65-1/ResultsP-P65.xls]

	Area	Mean	Min	Max	IntDen	RawIntDen
1	980	42.559	31	71	41708.000	41708.000
2	980	46.845	29	71	45908.000	45908.000
3	980	55.493	36	90	54383.000	54383.000
4	980	80.446	50	171	78837.000	78837.000
5	980	94.271	50	224	92386.000	92386.000
6	980	90.070	54	189	88269.000	88269.000
7	980	72.030	51	135	70589.000	70589.000
8	980	74.064	51	135	72583.000	72583.000
9	980	74.046	48	143	72565.000	72565.000
10	980	80.441	53	182	78832.000	78832.000
11	980	63.683	46	93	62409.000	62409.000
12	980	58.933	41	118	57754.000	57754.000
13	572	124.858	19	242	71419.000	71419.000
14	572	122.610	43	221	70133.000	70133.000
15	572	123.248	40	221	70498.000	70498.000
16	572	111.972	38	179	64048.000	64048.000
17	572	98.524	38	161	56356.000	56356.000
18	572	104.206	41	164	59606.000	59606.000
19	572	75.476	33	124	43172.000	43172.000
20	572	80.558	25	139	46079.000	46079.000
21	572	90.708	37	147	51885.000	51885.000
22	572	87.990	22	161	50330.000	50330.000
23	572	78.227	17	144	44746.000	44746.000
24	572	87.734	26	161	50184.000	50184.000
