# Supplementary material for: Valsartan attenuates LPS-induced ALI by modulating NF-κB and MAPK pathways
Source: Front Pharmacol. 2024 Jan 15;15:1321095. doi: 10.3389/fphar.2024.1321095 (PMC10822936; doi:10.3389/fphar.2024.1321095)
Supplement: Supplementary file 23 [file DataSheet6.ZIP › P65-1/ResultsP65.xls]

	Area	Mean	Min	Max	IntDen	RawIntDen
1	884	98.893	33	233	87421.000	87421.000
2	884	97.170	46	213	85898.000	85898.000
3	884	112.895	52	245	99799.000	99799.000
4	884	117.533	57	255	103899.000	103899.000
5	884	109.758	57	251	97026.000	97026.000
6	884	112.581	57	255	99522.000	99522.000
7	884	109.725	57	255	96997.000	96997.000
8	884	119.511	59	246	105648.000	105648.000
9	884	127.393	62	255	112615.000	112615.000
10	884	127.949	54	255	113107.000	113107.000
11	884	122.886	48	255	108631.000	108631.000
12	884	122.356	46	255	108163.000	108163.000
13	800	74.180	28	136	59344.000	59344.000
14	800	72.799	28	134	58239.000	58239.000
15	800	72.451	25	134	57961.000	57961.000
16	800	95.066	32	179	76053.000	76053.000
17	800	83.771	24	160	67017.000	67017.000
18	800	94.825	32	179	75860.000	75860.000
19	800	79.991	18	135	63993.000	63993.000
20	800	96.826	28	168	77461.000	77461.000
21	800	111.911	24	200	89529.000	89529.000
22	800	80.955	21	141	64764.000	64764.000
23	800	84.076	13	181	67261.000	67261.000
24	800	84.076	13	181	67261.000	67261.000
