# Supplementary material for: Valsartan attenuates LPS-induced ALI by modulating NF-κB and MAPK pathways
Source: Front Pharmacol. 2024 Jan 15;15:1321095. doi: 10.3389/fphar.2024.1321095 (PMC10822936; doi:10.3389/fphar.2024.1321095)
Supplement: Supplementary file 23 [file DataSheet6.ZIP › P65-2/P65-2.xlsx]

## Sheet: Sheet1
P-P65	Area	Mean	Min	Max	IntDen	RawIntDen
P-P65	768	64.543	45	94	49569	49569
	768	69.544	39	107	53410	53410			49569	90986		0.544798	0.77233		0.705396
	768	66.599	41	97	51148	51148			53410	106422		0.50187	0.763426		0.657392
	768	102.013	46	196	78346	78346			51148	93869		0.544887	0.957733		0.568934
	768	97.102	50	169	74574	74574			78346	109061		0.718369	0.544055		1.3204
	768	104.332	48	199	80127	80127			74574	102604		0.726814	0.56151		1.29439
	768	83.326	50	154	63994	63994			80127	105953		0.75625	0.596247		1.26835
	768	88.043	52	170	67617	67617			63994	71192		0.898893	1.03989		0.864414
	768	83.318	51	162	63988	63988			67617	70170		0.963617	1.0995		0.876415
	768	65.464	46	148	50276	50276			63988	62239		1.0281	0.836921		1.22843
	768	60.096	43	98	46154	46154			50276	60119		0.836275	0.909077		0.919916
12	768	57.655	34	114	44279	44279			46154	60592		0.761718	0.890016		0.855847
CYPB	864	105.308	28	251	90986	90986			44279	60662		0.72993	0.783717		0.93137
	864	123.174	41	255	106422	106422
	864	108.645	45	182	93869	93869
	864	126.228	45	201	109061	109061
	864	118.755	37	219	102604	102604
	864	122.631	49	218	105953	105953
	864	82.398	37	154	71192	71192
	864	81.215	35	143	70170	70170
	864	72.036	30	127	62239	62239
	864	69.582	28	110	60119	60119
	864	70.13	30	110	60592	60592
	864	70.211	32	110	60662	60662
P65	Area	Mean	Min	Max	IntDen	RawIntDen
P65	646	82.56	26	198	53334	53334				53334	69056		0.77233
	646	87.254	27	216	56366	56366				56366	73833		0.763426
	646	97.827	33	250	63196	63196				63196	65985		0.957733
	646	71.076	16	222	45915	45915				45915	84394		0.544055
	646	73.122	21	212	47237	47237				47237	84125		0.56151
	646	78.161	22	198	50492	50492				50492	84683		0.596247
	646	97.382	27	255	62909	62909				62909	60496		1.03989
	646	86.488	27	219	55871	55871				55871	50815		1.0995
	646	77.941	23	216	50350	50350				50350	60161		0.836921
	646	75.916	20	216	49042	49042				49042	53947		0.909077
	646	82.701	19	255	53425	53425				53425	60027		0.890016
	608	84.48	17	255	51364	51364				51364	65539		0.783717
CYPB	765	90.269	26	255	69056	69056
	765	96.514	35	255	73833	73833
	765	86.255	38	213	65985	65985
	765	110.319	40	251	84394	84394
	765	109.967	36	251	84125	84125
	765	110.697	38	251	84683	84683
	765	79.08	31	179	60496	60496
	765	66.425	28	154	50815	50815
	765	78.642	29	186	60161	60161
	765	70.519	27	158	53947	53947
	765	78.467	28	186	60027	60027
	765	85.672	33	211	65539	65539
