# Supplementary material for: Valsartan attenuates LPS-induced ALI by modulating NF-κB and MAPK pathways
Source: Front Pharmacol. 2024 Jan 15;15:1321095. doi: 10.3389/fphar.2024.1321095 (PMC10822936; doi:10.3389/fphar.2024.1321095)
Supplement: Supplementary file 23 [file DataSheet6.ZIP › P65-2/ResultsP-P65.xls]

	Area	Mean	Min	Max	IntDen	RawIntDen
1	768	64.543	45	94	49569	49569
2	768	69.544	39	107	53410	53410
3	768	66.599	41	97	51148	51148
4	768	102.013	46	196	78346	78346
5	768	97.102	50	169	74574	74574
6	768	104.332	48	199	80127	80127
7	768	83.326	50	154	63994	63994
8	768	88.043	52	170	67617	67617
9	768	83.318	51	162	63988	63988
10	768	65.464	46	148	50276	50276
11	768	60.096	43	98	46154	46154
12	768	57.655	34	114	44279	44279
13	864	105.308	28	251	90986	90986
14	864	123.174	41	255	106422	106422
15	864	108.645	45	182	93869	93869
16	864	126.228	45	201	109061	109061
17	864	118.755	37	219	102604	102604
18	864	122.631	49	218	105953	105953
19	864	82.398	37	154	71192	71192
20	864	81.215	35	143	70170	70170
21	864	72.036	30	127	62239	62239
22	864	69.582	28	110	60119	60119
23	864	70.13	30	110	60592	60592
24	864	70.211	32	110	60662	60662
