# Supplementary material for: Valsartan attenuates LPS-induced ALI by modulating NF-κB and MAPK pathways
Source: Front Pharmacol. 2024 Jan 15;15:1321095. doi: 10.3389/fphar.2024.1321095 (PMC10822936; doi:10.3389/fphar.2024.1321095)
Supplement: Supplementary file 23 [file DataSheet6.ZIP › P65-2/ResultsP65.xls]

	Area	Mean	Min	Max	IntDen	RawIntDen
1	646	82.560	26	198	53334.000	53334.000
2	646	87.254	27	216	56366.000	56366.000
3	646	97.827	33	250	63196.000	63196.000
4	646	71.076	16	222	45915.000	45915.000
5	646	73.122	21	212	47237.000	47237.000
6	646	78.161	22	198	50492.000	50492.000
7	646	97.382	27	255	62909.000	62909.000
8	646	86.488	27	219	55871.000	55871.000
9	646	77.941	23	216	50350.000	50350.000
10	646	75.916	20	216	49042.000	49042.000
11	646	82.701	19	255	53425.000	53425.000
12	608	84.480	17	255	51364.000	51364.000
13	765	90.269	26	255	69056.000	69056.000
14	765	96.514	35	255	73833.000	73833.000
15	765	86.255	38	213	65985.000	65985.000
16	765	110.319	40	251	84394.000	84394.000
17	765	109.967	36	251	84125.000	84125.000
18	765	110.697	38	251	84683.000	84683.000
19	765	79.080	31	179	60496.000	60496.000
20	765	66.425	28	154	50815.000	50815.000
21	765	78.642	29	186	60161.000	60161.000
22	765	70.519	27	158	53947.000	53947.000
23	765	78.467	28	186	60027.000	60027.000
24	765	85.672	33	211	65539.000	65539.000
