# Supplementary material for: Valsartan attenuates LPS-induced ALI by modulating NF-κB and MAPK pathways
Source: Front Pharmacol. 2024 Jan 15;15:1321095. doi: 10.3389/fphar.2024.1321095 (PMC10822936; doi:10.3389/fphar.2024.1321095)
Supplement: Supplementary file 25 [file DataSheet12.ZIP]

Archive with 38 entries (30 files):
- 1Obtaining the chemical structural  of valsartan/
- 1Obtaining the chemical structural  of valsartan/Conformer3D_CID_60846 (1).sdf
- 1Obtaining the chemical structural  of valsartan/Structure2D_CID_60846.sdf
- 1Obtaining the chemical structural  of valsartan/Valsartan_500.png
- 1Obtaining the chemical structural  of valsartan/Valsartan_877×375_3D_Conformer.png
- 2、Drug targets/
- 2、Drug targets/Data Sheet 1.csv
- 3、ALI Targets/
- 3、ALI Targets/Data Sheet2.csv
- 4、ALI-Drug tagets/
- 4、ALI-Drug tagets/ALI-drug common targets.xlsx
- 4、ALI-Drug tagets/Data Sheet 3.csv
- 4、ALI-Drug tagets/jVenn_chart.png
- 5、String/
- 5、String/string_hires_image (3).png
- 5、String/string_interactions.tsv
- 6、KEGG/
- 6、KEGG/1b5b9f9c5e89fddf.png
- 6、KEGG/Data Sheet 7.xlsx
- 6、KEGG/KEGG gragh.xlsx
- 6、KEGG/KEGG.txt
- 7GO/
- 7GO/419843203a79ce25.pdf
- 7GO/419843203a79ce25.png
- 7GO/BP.txt
- 7GO/CC.txt
- 7GO/Data Sheet 4.xlsx
- 7GO/Data Sheet 5.xlsx
- 7GO/Data Sheet 6.xlsx
- 7GO/GO.xlsx
- 7GO/MF.txt
- 8.cytoscape/
- 8.cytoscape/cytohubba 20.png
- 8.cytoscape/cytohubba.png
- 8.cytoscape/string 图.png
- 8.cytoscape/string_interactions_short%20(2).tsv default node.csv
- 8.cytoscape/string_interactions_short%20(2).tsv.png
- 8.cytoscape/string_interactions_short%20(3).tsv.png
