# Supplementary material for: Valsartan attenuates LPS-induced ALI by modulating NF-κB and MAPK pathways
Source: Front Pharmacol. 2024 Jan 15;15:1321095. doi: 10.3389/fphar.2024.1321095 (PMC10822936; doi:10.3389/fphar.2024.1321095)
Supplement: Supplementary file 25 [file DataSheet12.ZIP › 1Obtaining the chemical structural of valsartan/Conformer3D_CID_60846 (1).sdf]

60846
  -OEChem-03082303373D

 61 63  0     1  0  0  0  0  0999 V2000
   -0.4458    2.5838    1.1246 O   0  0  0  0  0  0  0  0  0  0  0  0
   -4.3162    0.5688    1.0335 O   0  0  0  0  0  0  0  0  0  0  0  0
   -2.0033    1.2291    2.0368 O   0  0  0  0  0  0  0  0  0  0  0  0
   -2.6618    0.3095   -0.5713 N   0  0  0  0  0  0  0  0  0  0  0  0
    3.8341    1.5413    1.6470 N   0  0  0  0  0  0  0  0  0  0  0  0
    3.3551    1.6753   -0.5621 N   0  0  0  0  0  0  0  0  0  0  0  0
    3.3007    2.7131    1.2738 N   0  0  0  0  0  0  0  0  0  0  0  0
    3.0013    2.8371   -0.0267 N   0  0  0  0  0  0  0  0  0  0  0  0
   -2.1281    1.6483   -0.3526 C   0  0  1  0  0  0  0  0  0  0  0  0
   -3.1990    2.7097   -0.6844 C   0  0  0  0  0  0  0  0  0  0  0  0
   -1.9717   -0.4751   -1.5925 C   0  0  0  0  0  0  0  0  0  0  0  0
   -3.7602   -0.1255    0.1783 C   0  0  0  0  0  0  0  0  0  0  0  0
   -2.6829    4.1466   -0.5608 C   0  0  0  0  0  0  0  0  0  0  0  0
   -3.8255    2.4888   -2.0639 C   0  0  0  0  0  0  0  0  0  0  0  0
   -4.2561   -1.5358   -0.1131 C   0  0  0  0  0  0  0  0  0  0  0  0
   -1.5293    1.7727    1.0456 C   0  0  0  0  0  0  0  0  0  0  0  0
   -0.5353   -0.7246   -1.2339 C   0  0  0  0  0  0  0  0  0  0  0  0
   -5.4569   -1.9270    0.7501 C   0  0  0  0  0  0  0  0  0  0  0  0
   -5.9070   -3.3585    0.4608 C   0  0  0  0  0  0  0  0  0  0  0  0
   -0.1980   -1.1231    0.0597 C   0  0  0  0  0  0  0  0  0  0  0  0
    0.4619   -0.5585   -2.1950 C   0  0  0  0  0  0  0  0  0  0  0  0
    2.1338   -1.1893   -0.5690 C   0  0  0  0  0  0  0  0  0  0  0  0
    1.1365   -1.3554    0.3920 C   0  0  0  0  0  0  0  0  0  0  0  0
    1.7965   -0.7908   -1.8625 C   0  0  0  0  0  0  0  0  0  0  0  0
   -7.0767   -3.7638    1.3433 C   0  0  0  0  0  0  0  0  0  0  0  0
    3.5178   -1.4314   -0.2247 C   0  0  0  0  0  0  0  0  0  0  0  0
    4.3373   -0.4169    0.2701 C   0  0  0  0  0  0  0  0  0  0  0  0
    4.0280   -2.7179   -0.3981 C   0  0  0  0  0  0  0  0  0  0  0  0
    5.6671   -0.6890    0.5913 C   0  0  0  0  0  0  0  0  0  0  0  0
    5.3579   -2.9900   -0.0769 C   0  0  0  0  0  0  0  0  0  0  0  0
    3.8485    0.9241    0.4629 C   0  0  0  0  0  0  0  0  0  0  0  0
    6.1775   -1.9755    0.4177 C   0  0  0  0  0  0  0  0  0  0  0  0
   -1.2953    1.8033   -1.0520 H   0  0  0  0  0  0  0  0  0  0  0  0
   -4.0158    2.6494    0.0437 H   0  0  0  0  0  0  0  0  0  0  0  0
   -2.0475    0.0869   -2.5314 H   0  0  0  0  0  0  0  0  0  0  0  0
   -2.4510   -1.4398   -1.7709 H   0  0  0  0  0  0  0  0  0  0  0  0
   -2.3728    4.3717    0.4642 H   0  0  0  0  0  0  0  0  0  0  0  0
   -1.8274    4.3146   -1.2234 H   0  0  0  0  0  0  0  0  0  0  0  0
   -3.4636    4.8670   -0.8284 H   0  0  0  0  0  0  0  0  0  0  0  0
   -4.3620    1.5374   -2.1265 H   0  0  0  0  0  0  0  0  0  0  0  0
   -4.5521    3.2773   -2.2895 H   0  0  0  0  0  0  0  0  0  0  0  0
   -3.0619    2.5061   -2.8490 H   0  0  0  0  0  0  0  0  0  0  0  0
   -4.5448   -1.5918   -1.1688 H   0  0  0  0  0  0  0  0  0  0  0  0
   -3.4353   -2.2377    0.0725 H   0  0  0  0  0  0  0  0  0  0  0  0
   -5.1937   -1.8322    1.8111 H   0  0  0  0  0  0  0  0  0  0  0  0
   -6.2867   -1.2331    0.5667 H   0  0  0  0  0  0  0  0  0  0  0  0
   -5.0749   -4.0522    0.6288 H   0  0  0  0  0  0  0  0  0  0  0  0
   -6.1995   -3.4512   -0.5916 H   0  0  0  0  0  0  0  0  0  0  0  0
   -0.9588   -1.2773    0.8196 H   0  0  0  0  0  0  0  0  0  0  0  0
    0.2131   -0.2494   -3.2067 H   0  0  0  0  0  0  0  0  0  0  0  0
    1.3819   -1.6688    1.4040 H   0  0  0  0  0  0  0  0  0  0  0  0
    2.5613   -0.6574   -2.6240 H   0  0  0  0  0  0  0  0  0  0  0  0
   -7.9377   -3.1083    1.1786 H   0  0  0  0  0  0  0  0  0  0  0  0
   -6.8047   -3.7147    2.4025 H   0  0  0  0  0  0  0  0  0  0  0  0
   -7.3831   -4.7903    1.1187 H   0  0  0  0  0  0  0  0  0  0  0  0
   -0.1056    2.6528    2.0421 H   0  0  0  0  0  0  0  0  0  0  0  0
    3.4049   -3.5222   -0.7826 H   0  0  0  0  0  0  0  0  0  0  0  0
    6.3244    0.0880    0.9751 H   0  0  0  0  0  0  0  0  0  0  0  0
    5.7554   -3.9915   -0.2121 H   0  0  0  0  0  0  0  0  0  0  0  0
    7.2131   -2.1874    0.6669 H   0  0  0  0  0  0  0  0  0  0  0  0
    3.1322    3.4620    1.9370 H   0  0  0  0  0  0  0  0  0  0  0  0
  1 16  1  0  0  0  0
  1 56  1  0  0  0  0
  2 12  2  0  0  0  0
  3 16  2  0  0  0  0
  4  9  1  0  0  0  0
  4 11  1  0  0  0  0
  4 12  1  0  0  0  0
  5  7  1  0  0  0  0
  5 31  2  0  0  0  0
  6  8  2  0  0  0  0
  6 31  1  0  0  0  0
  7  8  1  0  0  0  0
  7 61  1  0  0  0  0
  9 10  1  0  0  0  0
  9 16  1  0  0  0  0
  9 33  1  0  0  0  0
 10 13  1  0  0  0  0
 10 14  1  0  0  0  0
 10 34  1  0  0  0  0
 11 17  1  0  0  0  0
 11 35  1  0  0  0  0
 11 36  1  0  0  0  0
 12 15  1  0  0  0  0
 13 37  1  0  0  0  0
 13 38  1  0  0  0  0
 13 39  1  0  0  0  0
 14 40  1  0  0  0  0
 14 41  1  0  0  0  0
 14 42  1  0  0  0  0
 15 18  1  0  0  0  0
 15 43  1  0  0  0  0
 15 44  1  0  0  0  0
 17 20  2  0  0  0  0
 17 21  1  0  0  0  0
 18 19  1  0  0  0  0
 18 45  1  0  0  0  0
 18 46  1  0  0  0  0
 19 25  1  0  0  0  0
 19 47  1  0  0  0  0
 19 48  1  0  0  0  0
 20 23  1  0  0  0  0
 20 49  1  0  0  0  0
 21 24  2  0  0  0  0
 21 50  1  0  0  0  0
 22 23  2  0  0  0  0
 22 24  1  0  0  0  0
 22 26  1  0  0  0  0
 23 51  1  0  0  0  0
 24 52  1  0  0  0  0
 25 53  1  0  0  0  0
 25 54  1  0  0  0  0
 25 55  1  0  0  0  0
 26 27  1  0  0  0  0
 26 28  2  0  0  0  0
 27 29  2  0  0  0  0
 27 31  1  0  0  0  0
 28 30  1  0  0  0  0
 28 57  1  0  0  0  0
 29 32  1  0  0  0  0
 29 58  1  0  0  0  0
 30 32  2  0  0  0  0
 30 59  1  0  0  0  0
 32 60  1  0  0  0  0
M  END
> <PUBCHEM_COMPOUND_CID>
60846

> <PUBCHEM_CONFORMER_RMSD>
1

> <PUBCHEM_CONFORMER_DIVERSEORDER>
1
16
7
49
23
31
8
44
42
34
17
40
4
22
45
50
30
47
9
39
26
24
15
13
36
3
11
38
48
43
19
18
20
21
33
41
14
37
12
25
35
46
32
10
6
29
5
27
2
28

> <PUBCHEM_MMFF94_PARTIAL_CHARGES>
34
1 -0.65
11 0.44
12 0.57
15 0.06
16 0.66
17 -0.14
2 -0.57
20 -0.15
21 -0.15
23 -0.15
24 -0.15
27 0.05
28 -0.15
29 -0.15
3 -0.57
30 -0.15
31 0.46
32 -0.15
4 -0.66
49 0.15
5 -0.71
50 0.15
51 0.15
52 0.15
56 0.5
57 0.15
58 0.15
59 0.15
6 -0.23
60 0.15
61 0.27
7 0.57
8 -0.42
9 0.36

> <PUBCHEM_EFFECTIVE_ROTOR_COUNT>
11

> <PUBCHEM_PHARMACOPHORE_FEATURES>
10
1 1 acceptor
1 2 acceptor
1 25 hydrophobe
1 3 acceptor
3 1 3 16 anion
3 10 13 14 hydrophobe
3 5 6 31 cation
5 5 6 7 8 31 rings
6 17 20 21 22 23 24 rings
6 26 27 28 29 30 32 rings

> <PUBCHEM_HEAVY_ATOM_COUNT>
32

> <PUBCHEM_ATOM_DEF_STEREO_COUNT>
1

> <PUBCHEM_ATOM_UDEF_STEREO_COUNT>
0

> <PUBCHEM_BOND_DEF_STEREO_COUNT>
0

> <PUBCHEM_BOND_UDEF_STEREO_COUNT>
0

> <PUBCHEM_ISOTOPIC_ATOM_COUNT>
0

> <PUBCHEM_COMPONENT_COUNT>
1

> <PUBCHEM_CACTVS_TAUTO_COUNT>
2

> <PUBCHEM_CONFORMER_ID>
0000EDAE00000001

> <PUBCHEM_MMFF94_ENERGY>
82.9619

> <PUBCHEM_FEATURE_SELFOVERLAP>
50.818

> <PUBCHEM_SHAPE_FINGERPRINT>
11545043 162 18187644652761803710
12107698 1 18341888563411646662
12166972 35 17967819383051461023
12422481 6 17560526109726748258
12507557 5 18199181802692228868
12596602 18 18261952947603267506
13583140 156 18268142063526178951
13782708 43 18040996207403183506
14341114 176 18343584019311816374
14950920 106 18343869905014250963
16090146 7 15338818869112489661
17349148 13 16370731426378979879
17492 89 18410011026872047226
18222031 100 16515682273130422286
18608769 82 18339080518542390778
19315092 285 17314482955392901842
21033648 29 18114453466757654084
21792934 111 18409732868459434835
23559900 14 18267011778436309418
392239 28 18341907289738524947
4144715 1 18197223537975916838
5081480 168 16413249416666654324
508706 21 18120079598879706780
5104073 3 18273223001711584203
57527293 21 18270980011091963923
6086070 43 17897703419479691854

> <PUBCHEM_SHAPE_MULTIPOLES>
616.03
14.53
4.59
1.63
1.85
1.06
0.36
-13.57
-4.39
5.16
-0.74
0.68
0.48
3.01

> <PUBCHEM_SHAPE_SELFOVERLAP>
1306.824

> <PUBCHEM_SHAPE_VOLUME>
345

> <PUBCHEM_COORDINATE_TYPE>
2
5
10

$$$$
