# Supplementary material for: Valsartan attenuates LPS-induced ALI by modulating NF-κB and MAPK pathways
Source: Front Pharmacol. 2024 Jan 15;15:1321095. doi: 10.3389/fphar.2024.1321095 (PMC10822936; doi:10.3389/fphar.2024.1321095)
Supplement: Supplementary file 25 [file DataSheet12.ZIP › 1Obtaining the chemical structural of valsartan/Structure2D_CID_60846.sdf]

60846
  -OEChem-03082303362D

 61 63  0     1  0  0  0  0  0999 V2000
    2.5369    1.4798    0.0000 O   0  0  0  0  0  0  0  0  0  0  0  0
    6.0010   -0.5202    0.0000 O   0  0  0  0  0  0  0  0  0  0  0  0
    3.4030   -0.0202    0.0000 O   0  0  0  0  0  0  0  0  0  0  0  0
    5.1350    0.9798    0.0000 N   0  0  0  0  0  0  0  0  0  0  0  0
    9.5222    1.5676    0.0000 N   0  0  0  0  0  0  0  0  0  0  0  0
   11.1402    1.5676    0.0000 N   0  0  0  0  0  0  0  0  0  0  0  0
    9.8312    2.5186    0.0000 N   0  0  0  0  0  0  0  0  0  0  0  0
   10.8312    2.5186    0.0000 N   0  0  0  0  0  0  0  0  0  0  0  0
    4.2690    1.4798    0.0000 C   0  0  1  0  0  0  0  0  0  0  0  0
    4.2690    2.4798    0.0000 C   0  0  0  0  0  0  0  0  0  0  0  0
    6.0010    1.4798    0.0000 C   0  0  0  0  0  0  0  0  0  0  0  0
    5.1350   -0.0202    0.0000 C   0  0  0  0  0  0  0  0  0  0  0  0
    3.4030    2.9798    0.0000 C   0  0  0  0  0  0  0  0  0  0  0  0
    5.1350    2.9798    0.0000 C   0  0  0  0  0  0  0  0  0  0  0  0
    4.2690   -0.5202    0.0000 C   0  0  0  0  0  0  0  0  0  0  0  0
    3.4030    0.9798    0.0000 C   0  0  0  0  0  0  0  0  0  0  0  0
    6.8671    0.9798    0.0000 C   0  0  0  0  0  0  0  0  0  0  0  0
    4.2690   -1.5202    0.0000 C   0  0  0  0  0  0  0  0  0  0  0  0
    3.4030   -2.0202    0.0000 C   0  0  0  0  0  0  0  0  0  0  0  0
    7.7331    1.4798    0.0000 C   0  0  0  0  0  0  0  0  0  0  0  0
    6.8671   -0.0202    0.0000 C   0  0  0  0  0  0  0  0  0  0  0  0
    8.5991   -0.0202    0.0000 C   0  0  0  0  0  0  0  0  0  0  0  0
    8.5991    0.9798    0.0000 C   0  0  0  0  0  0  0  0  0  0  0  0
    7.7331   -0.5202    0.0000 C   0  0  0  0  0  0  0  0  0  0  0  0
    3.4030   -3.0202    0.0000 C   0  0  0  0  0  0  0  0  0  0  0  0
    9.4651   -0.5202    0.0000 C   0  0  0  0  0  0  0  0  0  0  0  0
   10.3312   -0.0202    0.0000 C   0  0  0  0  0  0  0  0  0  0  0  0
    9.4651   -1.5202    0.0000 C   0  0  0  0  0  0  0  0  0  0  0  0
   11.1972   -0.5202    0.0000 C   0  0  0  0  0  0  0  0  0  0  0  0
   10.3312   -2.0202    0.0000 C   0  0  0  0  0  0  0  0  0  0  0  0
   10.3312    0.9798    0.0000 C   0  0  0  0  0  0  0  0  0  0  0  0
   11.1972   -1.5202    0.0000 C   0  0  0  0  0  0  0  0  0  0  0  0
    4.8059    1.7898    0.0000 H   0  0  0  0  0  0  0  0  0  0  0  0
    4.2690    3.0998    0.0000 H   0  0  0  0  0  0  0  0  0  0  0  0
    6.3996    1.9547    0.0000 H   0  0  0  0  0  0  0  0  0  0  0  0
    5.6025    1.9547    0.0000 H   0  0  0  0  0  0  0  0  0  0  0  0
    3.7130    3.5167    0.0000 H   0  0  0  0  0  0  0  0  0  0  0  0
    2.8660    3.2898    0.0000 H   0  0  0  0  0  0  0  0  0  0  0  0
    3.0930    2.4428    0.0000 H   0  0  0  0  0  0  0  0  0  0  0  0
    5.4450    2.4428    0.0000 H   0  0  0  0  0  0  0  0  0  0  0  0
    5.6720    3.2898    0.0000 H   0  0  0  0  0  0  0  0  0  0  0  0
    4.8250    3.5167    0.0000 H   0  0  0  0  0  0  0  0  0  0  0  0
    4.0569    0.0624    0.0000 H   0  0  0  0  0  0  0  0  0  0  0  0
    3.6584   -0.6279    0.0000 H   0  0  0  0  0  0  0  0  0  0  0  0
    4.4810   -2.1028    0.0000 H   0  0  0  0  0  0  0  0  0  0  0  0
    4.8796   -1.4126    0.0000 H   0  0  0  0  0  0  0  0  0  0  0  0
    3.1909   -1.4376    0.0000 H   0  0  0  0  0  0  0  0  0  0  0  0
    2.7924   -2.1279    0.0000 H   0  0  0  0  0  0  0  0  0  0  0  0
    7.7331    2.0998    0.0000 H   0  0  0  0  0  0  0  0  0  0  0  0
    6.3301   -0.3302    0.0000 H   0  0  0  0  0  0  0  0  0  0  0  0
    9.1360    1.2898    0.0000 H   0  0  0  0  0  0  0  0  0  0  0  0
    7.7331   -1.1402    0.0000 H   0  0  0  0  0  0  0  0  0  0  0  0
    2.7830   -3.0202    0.0000 H   0  0  0  0  0  0  0  0  0  0  0  0
    3.4030   -3.6402    0.0000 H   0  0  0  0  0  0  0  0  0  0  0  0
    4.0230   -3.0202    0.0000 H   0  0  0  0  0  0  0  0  0  0  0  0
    2.0000    1.1698    0.0000 H   0  0  0  0  0  0  0  0  0  0  0  0
    8.9282   -1.8302    0.0000 H   0  0  0  0  0  0  0  0  0  0  0  0
   11.7341   -0.2102    0.0000 H   0  0  0  0  0  0  0  0  0  0  0  0
   10.3312   -2.6402    0.0000 H   0  0  0  0  0  0  0  0  0  0  0  0
   11.7341   -1.8302    0.0000 H   0  0  0  0  0  0  0  0  0  0  0  0
    9.4667    3.0202    0.0000 H   0  0  0  0  0  0  0  0  0  0  0  0
  1 16  1  0  0  0  0
  1 56  1  0  0  0  0
  2 12  2  0  0  0  0
  3 16  2  0  0  0  0
  9  4  1  6  0  0  0
  4 11  1  0  0  0  0
  4 12  1  0  0  0  0
  5  7  1  0  0  0  0
  5 31  2  0  0  0  0
  6  8  2  0  0  0  0
  6 31  1  0  0  0  0
  7  8  1  0  0  0  0
  7 61  1  0  0  0  0
  9 10  1  0  0  0  0
  9 16  1  0  0  0  0
  9 33  1  0  0  0  0
 10 13  1  0  0  0  0
 10 14  1  0  0  0  0
 10 34  1  0  0  0  0
 11 17  1  0  0  0  0
 11 35  1  0  0  0  0
 11 36  1  0  0  0  0
 12 15  1  0  0  0  0
 13 37  1  0  0  0  0
 13 38  1  0  0  0  0
 13 39  1  0  0  0  0
 14 40  1  0  0  0  0
 14 41  1  0  0  0  0
 14 42  1  0  0  0  0
 15 18  1  0  0  0  0
 15 43  1  0  0  0  0
 15 44  1  0  0  0  0
 17 20  2  0  0  0  0
 17 21  1  0  0  0  0
 18 19  1  0  0  0  0
 18 45  1  0  0  0  0
 18 46  1  0  0  0  0
 19 25  1  0  0  0  0
 19 47  1  0  0  0  0
 19 48  1  0  0  0  0
 20 23  1  0  0  0  0
 20 49  1  0  0  0  0
 21 24  2  0  0  0  0
 21 50  1  0  0  0  0
 22 23  2  0  0  0  0
 22 24  1  0  0  0  0
 22 26  1  0  0  0  0
 23 51  1  0  0  0  0
 24 52  1  0  0  0  0
 25 53  1  0  0  0  0
 25 54  1  0  0  0  0
 25 55  1  0  0  0  0
 26 27  1  0  0  0  0
 26 28  2  0  0  0  0
 27 29  2  0  0  0  0
 27 31  1  0  0  0  0
 28 30  1  0  0  0  0
 28 57  1  0  0  0  0
 29 32  1  0  0  0  0
 29 58  1  0  0  0  0
 30 32  2  0  0  0  0
 30 59  1  0  0  0  0
 32 60  1  0  0  0  0
M  END
> <PUBCHEM_COMPOUND_CID>
60846

> <PUBCHEM_COMPOUND_CANONICALIZED>
1

> <PUBCHEM_CACTVS_COMPLEXITY>
608

> <PUBCHEM_CACTVS_HBOND_ACCEPTOR>
6

> <PUBCHEM_CACTVS_HBOND_DONOR>
2

> <PUBCHEM_CACTVS_ROTATABLE_BOND>
10

> <PUBCHEM_CACTVS_SUBSKEYS>
AAADceB7sAAAAAAAAAAAAAAAAAAAAWAAAAAwYAAAAAAAAAAB0AAAHgAYCAAADSjBmwQzGIcCAgCqAiPyOACCAAIgAAAcqCGoBJgKILKAkTGEYAhkhgCYiAcYgMAOwAAAAAAQAACAAAAAACAAAAAAAAAAAA==

> <PUBCHEM_IUPAC_OPENEYE_NAME>
(2S)-3-methyl-2-[pentanoyl-[[4-[2-(2H-tetrazol-5-yl)phenyl]phenyl]methyl]amino]butanoic acid

> <PUBCHEM_IUPAC_CAS_NAME>
(2S)-3-methyl-2-[1-oxopentyl-[[4-[2-(2H-tetrazol-5-yl)phenyl]phenyl]methyl]amino]butanoic acid

> <PUBCHEM_IUPAC_NAME_MARKUP>
(2<I>S</I>)-3-methyl-2-[pentanoyl-[[4-[2-(2<I>H</I>-tetrazol-5-yl)phenyl]phenyl]methyl]amino]butanoic acid

> <PUBCHEM_IUPAC_NAME>
(2S)-3-methyl-2-[pentanoyl-[[4-[2-(2H-tetrazol-5-yl)phenyl]phenyl]methyl]amino]butanoic acid

> <PUBCHEM_IUPAC_SYSTEMATIC_NAME>
(2S)-3-methyl-2-[pentanoyl-[[4-[2-(2H-1,2,3,4-tetrazol-5-yl)phenyl]phenyl]methyl]amino]butanoic acid

> <PUBCHEM_IUPAC_TRADITIONAL_NAME>
(2S)-3-methyl-2-[[4-[2-(2H-tetrazol-5-yl)phenyl]benzyl]-valeryl-amino]butyric acid

> <PUBCHEM_IUPAC_INCHI>
InChI=1S/C24H29N5O3/c1-4-5-10-21(30)29(22(16(2)3)24(31)32)15-17-11-13-18(14-12-17)19-8-6-7-9-20(19)23-25-27-28-26-23/h6-9,11-14,16,22H,4-5,10,15H2,1-3H3,(H,31,32)(H,25,26,27,28)/t22-/m0/s1

> <PUBCHEM_IUPAC_INCHIKEY>
ACWBQPMHZXGDFX-QFIPXVFZSA-N

> <PUBCHEM_XLOGP3_AA>
4.4

> <PUBCHEM_EXACT_MASS>
435.22703980

> <PUBCHEM_MOLECULAR_FORMULA>
C24H29N5O3

> <PUBCHEM_MOLECULAR_WEIGHT>
435.5

> <PUBCHEM_OPENEYE_CAN_SMILES>
CCCCC(=O)N(CC1=CC=C(C=C1)C2=CC=CC=C2C3=NNN=N3)C(C(C)C)C(=O)O

> <PUBCHEM_OPENEYE_ISO_SMILES>
CCCCC(=O)N(CC1=CC=C(C=C1)C2=CC=CC=C2C3=NNN=N3)[C@@H](C(C)C)C(=O)O

> <PUBCHEM_CACTVS_TPSA>
112

> <PUBCHEM_MONOISOTOPIC_WEIGHT>
435.22703980

> <PUBCHEM_TOTAL_CHARGE>
0

> <PUBCHEM_HEAVY_ATOM_COUNT>
32

> <PUBCHEM_ATOM_DEF_STEREO_COUNT>
1

> <PUBCHEM_ATOM_UDEF_STEREO_COUNT>
0

> <PUBCHEM_BOND_DEF_STEREO_COUNT>
0

> <PUBCHEM_BOND_UDEF_STEREO_COUNT>
0

> <PUBCHEM_ISOTOPIC_ATOM_COUNT>
0

> <PUBCHEM_COMPONENT_COUNT>
1

> <PUBCHEM_CACTVS_TAUTO_COUNT>
2

> <PUBCHEM_COORDINATE_TYPE>
1
5
255

> <PUBCHEM_BONDANNOTATIONS>
17  20  8
17  21  8
20  23  8
21  24  8
22  23  8
22  24  8
26  27  8
26  28  8
27  29  8
28  30  8
29  32  8
30  32  8
9  4  6
5  31  8
5  7  8
6  31  8
6  8  8
7  8  8

$$$$
