# Supplementary material for: Valsartan attenuates LPS-induced ALI by modulating NF-κB and MAPK pathways
Source: Front Pharmacol. 2024 Jan 15;15:1321095. doi: 10.3389/fphar.2024.1321095 (PMC10822936; doi:10.3389/fphar.2024.1321095)
Supplement: Supplementary file 25 [file DataSheet12.ZIP › 2、Drug targets/Data Sheet 1.csv]

The drug targets of valsartan were obtained from SwissTargetPrediction database
Target	Common name	Uniprot ID	ChEMBL ID	Target Class	Probability*	Known actives (3D/2D)
Type-1 angiotensin II receptor	AGTR1	P30556	CHEMBL227	Family A G protein-coupled receptor	0.945181581	247 / 90
Endothelin receptor ET-A (by homology)	EDNRA	P25101	CHEMBL252	Family A G protein-coupled receptor	0.106542926	467 / 0
Orexin receptor 2 (by homology)	HCRTR2	O43614	CHEMBL4792	Family A G protein-coupled receptor	0.106542926	5 / 0
Orexin receptor 1 (by homology)	HCRTR1	O43613	CHEMBL5113	Family A G protein-coupled receptor	0.106542926	4 / 0
Peroxisome proliferator-activated receptor delta	PPARD	Q03181	CHEMBL3979	Nuclear receptor	0.106542926	148 / 0
Hydroxycarboxylic acid receptor 2	HCAR2	Q8TDS4	CHEMBL3785	Family A G protein-coupled receptor	0.106542926	45 / 0
Bone morphogenetic protein 1	BMP1	P13497	CHEMBL3898	Protease	0.106542926	17 / 0
Prostanoid EP1 receptor (by homology)	PTGER1	P34995	CHEMBL1811	Family A G protein-coupled receptor	0.106542926	252 / 0
Thromboxane-A synthase	TBXAS1	P24557	CHEMBL1835	Cytochrome P450	0.106542926	168 / 0
Cytochrome P450 19A1	CYP19A1	P11511	CHEMBL1978	Cytochrome P450	0.106542926	2 / 0
Peroxisome proliferator-activated receptor alpha	PPARA	Q07869	CHEMBL239	Nuclear receptor	0.106542926	502 / 0
Sn1-specific diacylglycerol lipase alpha	DAGLA	Q9Y4D2	CHEMBL5545	Enzyme	0.106542926	20 / 0
Leukotriene B4 receptor 1	LTB4R	Q15722	CHEMBL3911	Family A G protein-coupled receptor	0.106542926	74 / 0
Cholecystokinin A receptor	CCKAR	P32238	CHEMBL1901	Family A G protein-coupled receptor	0.106542926	66 / 0
Matrix metalloproteinase 9	MMP9	P14780	CHEMBL321	Protease	0.106542926	171 / 37
Matrix metalloproteinase 2	MMP2	P08253	CHEMBL333	Protease	0.106542926	326 / 63
Endothelin-converting enzyme 1	ECE1	P42892	CHEMBL4791	Protease	0.106542926	135 / 0
Prostaglandin E synthase	PTGES	O14684	CHEMBL5658	Enzyme	0.106542926	98 / 0
Dihydroorotate dehydrogenase	DHODH	Q02127	CHEMBL1966	Oxidoreductase	0.106542926	189 / 0
Thromboxane A2 receptor	TBXA2R	P21731	CHEMBL2069	Family A G protein-coupled receptor	0.106542926	188 / 0
Receptor protein-tyrosine kinase erbB-2	ERBB2	P04626	CHEMBL1824	Kinase	0.106542926	4 / 0
Alpha-2b adrenergic receptor	ADRA2B	P18089	CHEMBL1942	Family A G protein-coupled receptor	0.106542926	2 / 0
Epidermal growth factor receptor erbB1	EGFR	P00533	CHEMBL203	Kinase	0.106542926	36 / 0
Adenosine A3 receptor	ADORA3	P0DMS8	CHEMBL256	Family A G protein-coupled receptor	0.106542926	18 / 0
Cytochrome P450 2C9	CYP2C9	P11712	CHEMBL3397	Cytochrome P450	0.106542926	2 / 0
Cytochrome P450 3A4	CYP3A4	P08684	CHEMBL340	Cytochrome P450	0.106542926	3 / 0
Integrin alpha-5/beta-1	ITGB1 ITGA5	P05556 P08648	CHEMBL2095226	Membrane receptor	0.106542926	26 / 0
5-lipoxygenase activating protein	ALOX5AP	P20292	CHEMBL4550	Other cytosolic protein	0.106542926	256 / 0
Plasma kallikrein	KLKB1	P03952	CHEMBL2000	Protease	0.106542926	5 / 0
Signal transducer and activator of transcription 3 (by homology)	STAT3	P40763	CHEMBL4026	Transcription factor	0.106542926	16 / 0
Aldose reductase	AKR1B1	P15121	CHEMBL1900	Enzyme	0.106542926	198 / 0
Aldo-keto reductase family 1 member B10	AKR1B10	O60218	CHEMBL5983	Enzyme	0.106542926	14 / 0
P2X purinoceptor 3	P2RX3	P56373	CHEMBL2998	Ligand-gated ion channel	0.106542926	37 / 0
Prostanoid EP3 receptor	PTGER3	P43115	CHEMBL3710	Family A G protein-coupled receptor	0.106542926	31 / 0
Free fatty acid receptor 1	FFAR1	O14842	CHEMBL4422	Family A G protein-coupled receptor	0.106542926	77 / 0
L-lactate dehydrogenase A chain	LDHA	P00338	CHEMBL4835	Enzyme	0.106542926	56 / 0
Integrin alpha-V/beta-3	ITGAV ITGB3	P06756 P05106	CHEMBL1907598	Membrane receptor	0.106542926	186 / 0
Inhibitor of nuclear factor kappa B kinase beta subunit	IKBKB	O14920	CHEMBL1991	Kinase	0.106542926	5 / 0
Integrin alpha-4	ITGA4	P13612	CHEMBL278	Membrane receptor	0.106542926	74 / 0
Eukaryotic translation initation factor	EIF4E	P06730	CHEMBL4848	Other nuclear protein	0.106542926	52 / 0
Endothelin receptor ET-B	EDNRB	P24530	CHEMBL1785	Family A G protein-coupled receptor	0.106542926	165 / 0
Coagulation factor IX	F9	P00740	CHEMBL2016	Protease	0.106542926	10 / 0
Lysosomal protective protein	CTSA	P10619	CHEMBL6115	Protease	0.106542926	362 / 0
Complement factor D	CFD	P00746	CHEMBL2176771	Protease	0.106542926	27 / 0
Casein kinase II alpha	CSNK2A1	P68400	CHEMBL3629	Kinase	0.106542926	16 / 0
Casein kinase II alpha (prime)	CSNK2A2	P19784	CHEMBL4070	Kinase	0.106542926	3 / 0
Cyclooxygenase-2	PTGS2	P35354	CHEMBL230	Oxidoreductase	0.106542926	61 / 0
Heat shock protein HSP 90-alpha	HSP90AA1	P07900	CHEMBL3880	Other cytosolic protein	0.106542926	16 / 0
Matrix metalloproteinase 7	MMP7	P09237	CHEMBL4073	Protease	0.106542926	32 / 0
Transient receptor potential cation channel subfamily M member 8	TRPM8	Q7Z2W7	CHEMBL1075319	Voltage-gated ion channel	0.106542926	72 / 0
Plectin	PLEC	Q15149	CHEMBL1293240	Unclassified protein	0.106542926	6 / 0
Monoacylglycerol lipase ABHD6	ABHD6	Q9BV23	CHEMBL2189127	Enzyme	0.106542926	1 / 0
Carboxypeptidase B	CPB1	P15086	CHEMBL2552	Protease	0.106542926	13 / 0
Liver glycogen phosphorylase	PYGL	P06737	CHEMBL2568	Enzyme	0.106542926	135 / 0
Integrin alpha-V/beta-5	ITGB5 ITGAV	P18084 P06756	CHEMBL2096675	Membrane receptor	0.106542926	18 / 0
Cytochrome P450 26A1	CYP26A1	O43174	CHEMBL5141	Cytochrome P450	0.106542926	18 / 0
Matrix metalloproteinase 16	MMP16	P51512	CHEMBL2200	Protease	0.106542926	8 / 0
11-beta-hydroxysteroid dehydrogenase 1	HSD11B1	P28845	CHEMBL4235	Enzyme	0.106542926	25 / 8
Lysine-specific demethylase 6B	KDM6B	O15054	CHEMBL1938211	Eraser	0.106542926	15 / 0
Bile acid receptor FXR	NR1H4	Q96RI1	CHEMBL2047	Nuclear receptor	0.106542926	48 / 0
Kelch-like ECH-associated protein 1	KEAP1	Q14145	CHEMBL2069156	Unclassified protein	0.106542926	9 / 0
Vitronectin receptor alpha	ITGAV	P06756	CHEMBL3660	Membrane receptor	0.106542926	24 / 0
Lysine-specific demethylase 5A	KDM5A	P29375	CHEMBL2424504	Eraser	0.106542926	3 / 0
Hematopoietic cell protein-tyrosine phosphatase 70Z-PEP	PTPN22	Q9Y2R2	CHEMBL2889	Phosphatase	0.106542926	19 / 0
L-lactate dehydrogenase B chain	LDHB	P07195	CHEMBL4940	Enzyme	0.106542926	20 / 0
Tyrosine-protein kinase SYK	SYK	P43405	CHEMBL2599	Kinase	0.106542926	27 / 0
Estradiol 17-beta-dehydrogenase 2	HSD17B2	P37059	CHEMBL2789	Enzyme	0.106542926	1 / 0
Phospholipase A2 group IIA	PLA2G2A	P14555	CHEMBL3474	Enzyme	0.106542926	37 / 0
Cysteinyl leukotriene receptor 1	CYSLTR1	Q9Y271	CHEMBL1798	Family A G protein-coupled receptor	0.106542926	7 / 0
Muscle glycogen phosphorylase	PYGM	P11217	CHEMBL3526	Enzyme	0.106542926	14 / 0
Aldehyde reductase	AKR1A1	P14550	CHEMBL2246	Enzyme	0.106542926	15 / 0
Phosphodiesterase 5A	PDE5A	O76074	CHEMBL1827	Phosphodiesterase	0.106542926	25 / 0
Prostanoid IP receptor	PTGIR	P43119	CHEMBL1995	Family A G protein-coupled receptor	0.106542926	27 / 0
Cannabinoid receptor 1	CNR1	P21554	CHEMBL218	Family A G protein-coupled receptor	0.106542926	22 / 0
Phosphodiesterase 4B	PDE4B	Q07343	CHEMBL275	Phosphodiesterase	0.106542926	26 / 0
Tyrosine-protein kinase JAK1	JAK1	P23458	CHEMBL2835	Kinase	0.106542926	8 / 0
Tyrosine-protein kinase JAK2	JAK2	O60674	CHEMBL2971	Kinase	0.106542926	12 / 0
Sodium-dependent proline transporter	SLC6A7	Q99884	CHEMBL3317335	Electrochemical transporter	0.106542926	1 / 0
T-cell protein-tyrosine phosphatase	PTPN2	P17706	CHEMBL3807	Phosphatase	0.106542926	18 / 0
Calpain 1	CAPN1 CAPNS1	P07384 P04632	CHEMBL2111357	Protease	0.106542926	3 / 0
c-Jun N-terminal kinase 3	MAPK10	P53779	CHEMBL2637	Kinase	0.106542926	9 / 0
Phosphodiesterase 4D	PDE4D	Q08499	CHEMBL288	Phosphodiesterase	0.106542926	14 / 0
Phospholipase A2 group 1B	PLA2G1B	P04054	CHEMBL4426	Enzyme	0.106542926	8 / 0
Aldo-keto-reductase family 1 member C3	AKR1C3	P42330	CHEMBL4681	Enzyme	0.106542926	39 / 0
Neurotensin receptor 3	SORT1	Q99523	CHEMBL3091	Membrane receptor	0.106542926	3 / 0
Fatty acid binding protein muscle	FABP3	P05413	CHEMBL3344	Fatty acid binding protein family	0.106542926	22 / 0
Ghrelin receptor	GHSR	Q92847	CHEMBL4616	Family A G protein-coupled receptor	0.106542926	0 / 7
Calpain 2	CAPN2	P17655	CHEMBL2382	Protease	0.106542926	6 / 0
Prostaglandin E synthase 2	PTGES2	Q9H7Z7	CHEMBL4411	Enzyme	0.106542926	12 / 0
Voltage-gated N-type calcium channel alpha-1B subunit	CACNA1B	Q00975	CHEMBL4478	Voltage-gated ion channel	0.106542926	7 / 0
Mitogen-activated protein kinase kinase kinase 5	MAP3K5	Q99683	CHEMBL5285	Kinase	0.106542926	32 / 0
C-C chemokine receptor type 9	CCR9	P51686	CHEMBL5815	Family A G protein-coupled receptor	0.106542926	7 / 0
Adenosine A1 receptor (by homology)	ADORA1	P30542	CHEMBL226	Family A G protein-coupled receptor	0.106542926	54 / 0
Adenosine A2a receptor (by homology)	ADORA2A	P29274	CHEMBL251	Family A G protein-coupled receptor	0.106542926	43 / 0
Cytosolic phospholipase A2	PLA2G4A	P47712	CHEMBL3816	Enzyme	0	34 / 0
Sodium channel protein type IX alpha subunit	SCN9A	Q15858	CHEMBL4296	Voltage-gated ion channel	0	12 / 0
Angiotensin II receptor	AGTR2	P50052	CHEMBL4607	Family A G protein-coupled receptor	0	58 / 8
Transcription factor AP1	FOS JUN	P01100 P05412	CHEMBL2111421	Transcription factor	0	2 / 0
Formyl peptide receptor 1	FPR1	P21462	CHEMBL3359	Family A G protein-coupled receptor	0	16 / 0
Proto-oncogene c-JUN	JUN	P05412	CHEMBL4977	Transcription factor	0	1 / 0
