# Supplementary material for: Valsartan attenuates LPS-induced ALI by modulating NF-κB and MAPK pathways
Source: Front Pharmacol. 2024 Jan 15;15:1321095. doi: 10.3389/fphar.2024.1321095 (PMC10822936; doi:10.3389/fphar.2024.1321095)
Supplement: Supplementary file 25 [file DataSheet12.ZIP › 3、ALI Targets/Data Sheet2.csv]

The targets of Acute Lung Injury were obtained from GeneCards database
Gene Symbol	Description	Category	Uniprot ID	Gifts	GC Id	Relevance score	GeneCards Link
TP53	Tumor Protein P53	Protein Coding	P04637	60	GC17M007661	193.550705	https://www.genecards.org/cgi-bin/carddisp.pl?gene=TP53
EGFR	Epidermal Growth Factor Receptor	Protein Coding	P00533	62	GC07P055019	151.7654572	https://www.genecards.org/cgi-bin/carddisp.pl?gene=EGFR
TERT	Telomerase Reverse Transcriptase	Protein Coding	O14746	58	GC05M001253	138.5379791	https://www.genecards.org/cgi-bin/carddisp.pl?gene=TERT
KRAS	KRAS Proto-Oncogene, GTPase	Protein Coding	P01116	60	GC12M025583	121.138916	https://www.genecards.org/cgi-bin/carddisp.pl?gene=KRAS
CEBPA	CCAAT Enhancer Binding Protein Alpha	Protein Coding	P49715	53	GC19M033299	118.4404068	https://www.genecards.org/cgi-bin/carddisp.pl?gene=CEBPA
FLT3	Fms Related Receptor Tyrosine Kinase 3	Protein Coding	P36888	60	GC13M028003	97.95883942	https://www.genecards.org/cgi-bin/carddisp.pl?gene=FLT3
IL6	Interleukin 6	Protein Coding	P05231	58	GC07P022725	96.13863373	https://www.genecards.org/cgi-bin/carddisp.pl?gene=IL6
HRAS	HRas Proto-Oncogene, GTPase	Protein Coding	P01112	59	GC11M007933	94.92066956	https://www.genecards.org/cgi-bin/carddisp.pl?gene=HRAS
RANBP2	RAN Binding Protein 2	Protein Coding	P49792	53	GC02P108719	91.75622559	https://www.genecards.org/cgi-bin/carddisp.pl?gene=RANBP2
TNF	Tumor Necrosis Factor	Protein Coding	P01375	58	GC06P104098	89.77189636	https://www.genecards.org/cgi-bin/carddisp.pl?gene=TNF
NRAS	NRAS Proto-Oncogene, GTPase	Protein Coding	P01111	57	GC01M114704	89.31611633	https://www.genecards.org/cgi-bin/carddisp.pl?gene=NRAS
CDKN2A	Cyclin Dependent Kinase Inhibitor 2A	Protein Coding	Q8N726	58	GC09M021967	88.39053345	https://www.genecards.org/cgi-bin/carddisp.pl?gene=CDKN2A
MALAT1	Metastasis Associated Lung Adenocarcinoma Transcript 1	RNA Gene		27	GC11P072906	87.22531128	https://www.genecards.org/cgi-bin/carddisp.pl?gene=MALAT1
PTEN	Phosphatase And Tensin Homolog	Protein Coding	P60484	58	GC10P098516	86.3008728	https://www.genecards.org/cgi-bin/carddisp.pl?gene=PTEN
DNMT3A	DNA Methyltransferase 3 Alpha	Protein Coding	Q9Y6K1	58	GC02M025228	82.7725296	https://www.genecards.org/cgi-bin/carddisp.pl?gene=DNMT3A
BRAF	B-Raf Proto-Oncogene, Serine/Threonine Kinase	Protein Coding	P15056	61	GC07M140751	82.32266235	https://www.genecards.org/cgi-bin/carddisp.pl?gene=BRAF
MIR21	MicroRNA 21	RNA Gene		26	GC17P078777	81.15344238	https://www.genecards.org/cgi-bin/carddisp.pl?gene=MIR21
PIK3CA	Phosphatidylinositol-4,5-Bisphosphate 3-Kinase Catalytic Subunit Alpha	Protein Coding	P42336	59	GC03P179148	81.06310272	https://www.genecards.org/cgi-bin/carddisp.pl?gene=PIK3CA
KIT	KIT Proto-Oncogene, Receptor Tyrosine Kinase	Protein Coding	P10721	60	GC04P054657	80.21634674	https://www.genecards.org/cgi-bin/carddisp.pl?gene=KIT
IDH1	Isocitrate Dehydrogenase (NADP(+)) 1	Protein Coding	O75874	60	GC02M208236	79.28384399	https://www.genecards.org/cgi-bin/carddisp.pl?gene=IDH1
MYC	MYC Proto-Oncogene, BHLH Transcription Factor	Protein Coding	P01106	59	GC08P127735	77.6268692	https://www.genecards.org/cgi-bin/carddisp.pl?gene=MYC
PTPN11	Protein Tyrosine Phosphatase Non-Receptor Type 11	Protein Coding	Q06124	61	GC12P112418	77.24862671	https://www.genecards.org/cgi-bin/carddisp.pl?gene=PTPN11
MEG3	Maternally Expressed 3	RNA Gene		31	GC14P112719	76.21338654	https://www.genecards.org/cgi-bin/carddisp.pl?gene=MEG3
CTNNB1	Catenin Beta 1	Protein Coding	P35222	60	GC03P041194	75.6786499	https://www.genecards.org/cgi-bin/carddisp.pl?gene=CTNNB1
U2AF1	U2 Small Nuclear RNA Auxiliary Factor 1	Protein Coding	Q01081	49	GC21M043092	74.97449493	https://www.genecards.org/cgi-bin/carddisp.pl?gene=U2AF1
SFTPC	Surfactant Protein C	Protein Coding	P11686	48	GC08P022156	74.75272369	https://www.genecards.org/cgi-bin/carddisp.pl?gene=SFTPC
LRRC56	Leucine Rich Repeat Containing 56	Protein Coding	Q8IYG6	42	GC11P002827	74.50595093	https://www.genecards.org/cgi-bin/carddisp.pl?gene=LRRC56
AKT1	AKT Serine/Threonine Kinase 1	Protein Coding	P31749	60	GC14M104769	73.74748993	https://www.genecards.org/cgi-bin/carddisp.pl?gene=AKT1
RUNX1	RUNX Family Transcription Factor 1	Protein Coding	Q01196	56	GC21M034787	72.93614197	https://www.genecards.org/cgi-bin/carddisp.pl?gene=RUNX1
MIR155	MicroRNA 155	RNA Gene		24	GC21P025573	72.81516266	https://www.genecards.org/cgi-bin/carddisp.pl?gene=MIR155
MIR126	MicroRNA 126	RNA Gene		25	GC09P136670	72.27898407	https://www.genecards.org/cgi-bin/carddisp.pl?gene=MIR126
NPM1	Nucleophosmin 1	Protein Coding	P06748	57	GC05P171387	71.82836914	https://www.genecards.org/cgi-bin/carddisp.pl?gene=NPM1
STAT3	Signal Transducer And Activator Of Transcription 3	Protein Coding	P40763	61	GC17M042313	71.57602692	https://www.genecards.org/cgi-bin/carddisp.pl?gene=STAT3
ABCA3	ATP Binding Cassette Subfamily A Member 3	Protein Coding	Q99758	55	GC16M002275	71.49342346	https://www.genecards.org/cgi-bin/carddisp.pl?gene=ABCA3
MIR125A	MicroRNA 125a	RNA Gene		24	GC19P083773	70.60159302	https://www.genecards.org/cgi-bin/carddisp.pl?gene=MIR125A
MIRLET7C	MicroRNA Let-7c	RNA Gene		25	GC21P016559	69.81321716	https://www.genecards.org/cgi-bin/carddisp.pl?gene=MIRLET7C
ABL1	ABL Proto-Oncogene 1, Non-Receptor Tyrosine Kinase	Protein Coding	P00519	60	GC09P130713	69.5501709	https://www.genecards.org/cgi-bin/carddisp.pl?gene=ABL1
H19	H19 Imprinted Maternally Expressed Transcript	RNA Gene		30	GC11M001995	69.54524994	https://www.genecards.org/cgi-bin/carddisp.pl?gene=H19
ALK	ALK Receptor Tyrosine Kinase	Protein Coding	Q9UM73	57	GC02M029190	66.43664551	https://www.genecards.org/cgi-bin/carddisp.pl?gene=ALK
MIR221	MicroRNA 221	RNA Gene		23	GC0XM045746	66.3585434	https://www.genecards.org/cgi-bin/carddisp.pl?gene=MIR221
MAPK1	Mitogen-Activated Protein Kinase 1	Protein Coding	P28482	60	GC22M021759	66.29743958	https://www.genecards.org/cgi-bin/carddisp.pl?gene=MAPK1
NFE2L2	NFE2 Like BZIP Transcription Factor 2	Protein Coding	Q16236	58	GC02M177227	66.10382843	https://www.genecards.org/cgi-bin/carddisp.pl?gene=NFE2L2
PVT1	Pvt1 Oncogene	RNA Gene		29	GC08P127908	66.01200104	https://www.genecards.org/cgi-bin/carddisp.pl?gene=PVT1
MIR210	MicroRNA 210	RNA Gene		24	GC11M007939	65.43590546	https://www.genecards.org/cgi-bin/carddisp.pl?gene=MIR210
ERBB2	Erb-B2 Receptor Tyrosine Kinase 2	Protein Coding	P04626	62	GC17P039687	65.25630188	https://www.genecards.org/cgi-bin/carddisp.pl?gene=ERBB2
SFTPB	Surfactant Protein B	Protein Coding	P07988	51	GC02M085657	65.00585938	https://www.genecards.org/cgi-bin/carddisp.pl?gene=SFTPB
CXCL8	C-X-C Motif Chemokine Ligand 8	Protein Coding	P10145	50	GC04P073740	64.76976013	https://www.genecards.org/cgi-bin/carddisp.pl?gene=CXCL8
IL10	Interleukin 10	Protein Coding	P22301	54	GC01M206767	64.59588623	https://www.genecards.org/cgi-bin/carddisp.pl?gene=IL10
IFNG	Interferon Gamma	Protein Coding	P01579	57	GC12M068154	63.98752594	https://www.genecards.org/cgi-bin/carddisp.pl?gene=IFNG
HMBS	Hydroxymethylbilane Synthase	Protein Coding	P08397	51	GC11P119084	62.87288666	https://www.genecards.org/cgi-bin/carddisp.pl?gene=HMBS
RB1	RB Transcriptional Corepressor 1	Protein Coding	P06400	55	GC13P048303	62.48397446	https://www.genecards.org/cgi-bin/carddisp.pl?gene=RB1
MIR30A	MicroRNA 30a	RNA Gene		22	GC06M071403	62.40092468	https://www.genecards.org/cgi-bin/carddisp.pl?gene=MIR30A
FGFR1	Fibroblast Growth Factor Receptor 1	Protein Coding	P11362	62	GC08M038400	62.25915146	https://www.genecards.org/cgi-bin/carddisp.pl?gene=FGFR1
XIST	X Inactive Specific Transcript	RNA Gene		26	GC0XM073820	62.0467186	https://www.genecards.org/cgi-bin/carddisp.pl?gene=XIST
MIR451A	MicroRNA 451a	RNA Gene		20	GC17M028861	61.99287415	https://www.genecards.org/cgi-bin/carddisp.pl?gene=MIR451A
TGFB1	Transforming Growth Factor Beta 1	Protein Coding	P01137	60	GC19M041301	61.64762497	https://www.genecards.org/cgi-bin/carddisp.pl?gene=TGFB1
GATA2	GATA Binding Protein 2	Protein Coding	P23769	56	GC03M128479	61.50658417	https://www.genecards.org/cgi-bin/carddisp.pl?gene=GATA2
HOTAIR	HOX Transcript Antisense RNA	RNA Gene		27	GC12M053962	61.37707901	https://www.genecards.org/cgi-bin/carddisp.pl?gene=HOTAIR
NLRP3	NLR Family Pyrin Domain Containing 3	Protein Coding	Q96P20	55	GC01P247415	61.29506683	https://www.genecards.org/cgi-bin/carddisp.pl?gene=NLRP3
B2M	Beta-2-Microglobulin	Protein Coding	P61769	56	GC15P044711	60.88989639	https://www.genecards.org/cgi-bin/carddisp.pl?gene=B2M
MIRLET7B	MicroRNA Let-7b	RNA Gene		23	GC22P052689	60.64873505	https://www.genecards.org/cgi-bin/carddisp.pl?gene=MIRLET7B
MIR128-2	MicroRNA 128-2	RNA Gene		23	GC03P035754	60.60614777	https://www.genecards.org/cgi-bin/carddisp.pl?gene=MIR128-2
CRP	C-Reactive Protein	Protein Coding	P02741	52	GC01M159732	60.56855011	https://www.genecards.org/cgi-bin/carddisp.pl?gene=CRP
MIR22	MicroRNA 22	RNA Gene		24	GC17M001713	59.92565155	https://www.genecards.org/cgi-bin/carddisp.pl?gene=MIR22
MIR335	MicroRNA 335	RNA Gene		22	GC07P130496	59.84077454	https://www.genecards.org/cgi-bin/carddisp.pl?gene=MIR335
JAK2	Janus Kinase 2	Protein Coding	O60674	60	GC09P004985	59.63720703	https://www.genecards.org/cgi-bin/carddisp.pl?gene=JAK2
MIR146A	MicroRNA 146a	RNA Gene		25	GC05P160485	59.61548996	https://www.genecards.org/cgi-bin/carddisp.pl?gene=MIR146A
GAS5	Growth Arrest Specific 5	RNA Gene		26	GC01M173947	59.4050293	https://www.genecards.org/cgi-bin/carddisp.pl?gene=GAS5
ATM	ATM Serine/Threonine Kinase	Protein Coding	Q13315	60	GC11P108222	58.89451981	https://www.genecards.org/cgi-bin/carddisp.pl?gene=ATM
IL1B	Interleukin 1 Beta	Protein Coding	P01584	54	GC02M112829	58.84934998	https://www.genecards.org/cgi-bin/carddisp.pl?gene=IL1B
MUC4	Mucin 4, Cell Surface Associated	Protein Coding	Q99102	47	GC03M195746	58.56232452	https://www.genecards.org/cgi-bin/carddisp.pl?gene=MUC4
MIR34C	MicroRNA 34c	RNA Gene		24	GC11P112126	58.42797852	https://www.genecards.org/cgi-bin/carddisp.pl?gene=MIR34C
NBN	Nibrin	Protein Coding	O60934	55	GC08M089933	58.38493729	https://www.genecards.org/cgi-bin/carddisp.pl?gene=NBN
CASP8	Caspase 8	Protein Coding	Q14790	59	GC02P201233	57.99085236	https://www.genecards.org/cgi-bin/carddisp.pl?gene=CASP8
CDKN2B-AS1	CDKN2B Antisense RNA 1	RNA Gene		26	GC09P021994	57.86717606	https://www.genecards.org/cgi-bin/carddisp.pl?gene=CDKN2B-AS1
MAP2K1	Mitogen-Activated Protein Kinase Kinase 1	Protein Coding	Q02750	61	GC15P066386	57.72393417	https://www.genecards.org/cgi-bin/carddisp.pl?gene=MAP2K1
MIR223	MicroRNA 223	RNA Gene		24	GC0XP066018	57.47057724	https://www.genecards.org/cgi-bin/carddisp.pl?gene=MIR223
TUG1	Taurine Up-Regulated 1	Protein Coding	A0A6I8PU40	26	GC22P030969	57.19973373	https://www.genecards.org/cgi-bin/carddisp.pl?gene=TUG1
FAS	Fas Cell Surface Death Receptor	Protein Coding	P25445	57	GC10P098532	57.09532166	https://www.genecards.org/cgi-bin/carddisp.pl?gene=FAS
CCAT1	Colon Cancer Associated Transcript 1	RNA Gene		17	GC08M127207	56.62327194	https://www.genecards.org/cgi-bin/carddisp.pl?gene=CCAT1
FBXW7	F-Box And WD Repeat Domain Containing 7	Protein Coding	Q969H0	52	GC04M152321	56.01751709	https://www.genecards.org/cgi-bin/carddisp.pl?gene=FBXW7
MIR199B	MicroRNA 199b	RNA Gene		22	GC09M128244	55.90802002	https://www.genecards.org/cgi-bin/carddisp.pl?gene=MIR199B
NKX2-1	NK2 Homeobox 1	Protein Coding	P43699	54	GC14M036516	55.8780098	https://www.genecards.org/cgi-bin/carddisp.pl?gene=NKX2-1
CDK4	Cyclin Dependent Kinase 4	Protein Coding	P11802	61	GC12M058711	55.87071609	https://www.genecards.org/cgi-bin/carddisp.pl?gene=CDK4
MIR222	MicroRNA 222	RNA Gene		23	GC0XM045747	55.8081665	https://www.genecards.org/cgi-bin/carddisp.pl?gene=MIR222
MIR15A	MicroRNA 15a	RNA Gene		18	GC13M050049	55.46775436	https://www.genecards.org/cgi-bin/carddisp.pl?gene=MIR15A
MIR130A	MicroRNA 130a	RNA Gene		24	GC11P057641	55.10053635	https://www.genecards.org/cgi-bin/carddisp.pl?gene=MIR130A
KMT2A	Lysine Methyltransferase 2A	Protein Coding	Q03164	54	GC11P118436	55.06594467	https://www.genecards.org/cgi-bin/carddisp.pl?gene=KMT2A
HMOX1	Heme Oxygenase 1	Protein Coding	P09601	59	GC22P035380	55.06095123	https://www.genecards.org/cgi-bin/carddisp.pl?gene=HMOX1
ETV6	ETS Variant Transcription Factor 6	Protein Coding	P41212	53	GC12P011649	54.82020187	https://www.genecards.org/cgi-bin/carddisp.pl?gene=ETV6
STK11	Serine/Threonine Kinase 11	Protein Coding	Q15831	57	GC19P001177	54.66921234	https://www.genecards.org/cgi-bin/carddisp.pl?gene=STK11
FASLG	Fas Ligand	Protein Coding	P48023	55	GC01P172659	54.58451462	https://www.genecards.org/cgi-bin/carddisp.pl?gene=FASLG
MPO	Myeloperoxidase	Protein Coding	P05164	60	GC17M058269	54.39017105	https://www.genecards.org/cgi-bin/carddisp.pl?gene=MPO
MIR15B	MicroRNA 15b	RNA Gene		22	GC03P160404	54.34117508	https://www.genecards.org/cgi-bin/carddisp.pl?gene=MIR15B
CREBBP	CREB Binding Protein	Protein Coding	Q92793	61	GC16M010660	54.3227005	https://www.genecards.org/cgi-bin/carddisp.pl?gene=CREBBP
MIR195	MicroRNA 195	RNA Gene		22	GC17M013477	54.25546646	https://www.genecards.org/cgi-bin/carddisp.pl?gene=MIR195
TLR4	Toll Like Receptor 4	Protein Coding	O00206	58	GC09P117704	54.10697174	https://www.genecards.org/cgi-bin/carddisp.pl?gene=TLR4
COPA	COPI Coat Complex Subunit Alpha	Protein Coding	P53621	50	GC01M160288	53.73778534	https://www.genecards.org/cgi-bin/carddisp.pl?gene=COPA
MIRLET7E	MicroRNA Let-7e	RNA Gene		22	GC19P083772	53.64370728	https://www.genecards.org/cgi-bin/carddisp.pl?gene=MIRLET7E
MIR27B	MicroRNA 27b	RNA Gene		24	GC09P095533	53.59151459	https://www.genecards.org/cgi-bin/carddisp.pl?gene=MIR27B
NEAT1	Nuclear Paraspeckle Assembly Transcript 1	RNA Gene		28	GC11P072900	53.42654419	https://www.genecards.org/cgi-bin/carddisp.pl?gene=NEAT1
CFTR	CF Transmembrane Conductance Regulator	Protein Coding	P13569	58	GC07P117287	53.39714432	https://www.genecards.org/cgi-bin/carddisp.pl?gene=CFTR
SFTPA1	Surfactant Protein A1	Protein Coding	Q8IWL2	51	GC10P100785	53.116745	https://www.genecards.org/cgi-bin/carddisp.pl?gene=SFTPA1
WT1	WT1 Transcription Factor	Protein Coding	P19544	55	GC11M032365	52.69654465	https://www.genecards.org/cgi-bin/carddisp.pl?gene=WT1
MIR182	MicroRNA 182	RNA Gene		24	GC07M129770	52.4292717	https://www.genecards.org/cgi-bin/carddisp.pl?gene=MIR182
MEFV	MEFV Innate Immunity Regulator, Pyrin	Protein Coding	O15553	50	GC16M010625	51.64457703	https://www.genecards.org/cgi-bin/carddisp.pl?gene=MEFV
MMP9	Matrix Metallopeptidase 9	Protein Coding	P14780	60	GC20P046008	51.49547195	https://www.genecards.org/cgi-bin/carddisp.pl?gene=MMP9
SMAD4	SMAD Family Member 4	Protein Coding	Q13485	60	GC18P051028	51.43003082	https://www.genecards.org/cgi-bin/carddisp.pl?gene=SMAD4
FGFR2	Fibroblast Growth Factor Receptor 2	Protein Coding	P21802	62	GC10M121478	51.32963562	https://www.genecards.org/cgi-bin/carddisp.pl?gene=FGFR2
CHEK2	Checkpoint Kinase 2	Protein Coding	O96017	61	GC22M028687	51.31658936	https://www.genecards.org/cgi-bin/carddisp.pl?gene=CHEK2
MIR30D	MicroRNA 30d	RNA Gene		21	GC08M134804	51.26897049	https://www.genecards.org/cgi-bin/carddisp.pl?gene=MIR30D
RTEL1	Regulator Of Telomere Elongation Helicase 1	Protein Coding	Q9NZ71	48	GC20P063833	51.26849365	https://www.genecards.org/cgi-bin/carddisp.pl?gene=RTEL1
IDH2	Isocitrate Dehydrogenase (NADP(+)) 2	Protein Coding	P48735	59	GC15M090083	51.11485291	https://www.genecards.org/cgi-bin/carddisp.pl?gene=IDH2
MET	MET Proto-Oncogene, Receptor Tyrosine Kinase	Protein Coding	P08581	61	GC07P116672	50.92668915	https://www.genecards.org/cgi-bin/carddisp.pl?gene=MET
ERCC6	ERCC Excision Repair 6, Chromatin Remodeling Factor	Protein Coding	Q03468	53	GC10M049454	50.8741684	https://www.genecards.org/cgi-bin/carddisp.pl?gene=ERCC6
MIR204	MicroRNA 204	RNA Gene		25	GC09M070809	50.87242126	https://www.genecards.org/cgi-bin/carddisp.pl?gene=MIR204
PRKN	Parkin RBR E3 Ubiquitin Protein Ligase	Protein Coding	O60260	56	GC06M161348	50.73861694	https://www.genecards.org/cgi-bin/carddisp.pl?gene=PRKN
FGF10	Fibroblast Growth Factor 10	Protein Coding	O15520	53	GC05M044500	50.67590332	https://www.genecards.org/cgi-bin/carddisp.pl?gene=FGF10
MIRLET7D	MicroRNA Let-7d	RNA Gene		25	GC09P094178	50.35658264	https://www.genecards.org/cgi-bin/carddisp.pl?gene=MIRLET7D
UCA1	Urothelial Cancer Associated 1	RNA Gene		26	GC19P015828	50.25611115	https://www.genecards.org/cgi-bin/carddisp.pl?gene=UCA1
RARA	Retinoic Acid Receptor Alpha	Protein Coding	P10276	57	GC17P040309	50.07160187	https://www.genecards.org/cgi-bin/carddisp.pl?gene=RARA
MIR324	MicroRNA 324	RNA Gene		23	GC17M007223	49.83263016	https://www.genecards.org/cgi-bin/carddisp.pl?gene=MIR324
VEGFA	Vascular Endothelial Growth Factor A	Protein Coding	P15692	56	GC06P043770	49.79149246	https://www.genecards.org/cgi-bin/carddisp.pl?gene=VEGFA
PIK3CG	Phosphatidylinositol-4,5-Bisphosphate 3-Kinase Catalytic Subunit Gamma	Protein Coding	P48736	56	GC07P106865	49.6884079	https://www.genecards.org/cgi-bin/carddisp.pl?gene=PIK3CG
TLR3	Toll Like Receptor 3	Protein Coding	O15455	58	GC04P186059	49.41403961	https://www.genecards.org/cgi-bin/carddisp.pl?gene=TLR3
MIR17	MicroRNA 17	RNA Gene		22	GC13P091350	49.40210724	https://www.genecards.org/cgi-bin/carddisp.pl?gene=MIR17
RHOA	Ras Homolog Family Member A	Protein Coding	P61586	57	GC03M049359	49.3984375	https://www.genecards.org/cgi-bin/carddisp.pl?gene=RHOA
JAK1	Janus Kinase 1	Protein Coding	P23458	61	GC01M064833	49.24614716	https://www.genecards.org/cgi-bin/carddisp.pl?gene=JAK1
CASP3	Caspase 3	Protein Coding	P42574	56	GC04M184627	49.10210419	https://www.genecards.org/cgi-bin/carddisp.pl?gene=CASP3
ALB	Albumin	Protein Coding	P02768	56	GC04P073397	49.07759094	https://www.genecards.org/cgi-bin/carddisp.pl?gene=ALB
SERPINA1	Serpin Family A Member 1	Protein Coding	P01009	56	GC14M094376	49.05039978	https://www.genecards.org/cgi-bin/carddisp.pl?gene=SERPINA1
ACE	Angiotensin I Converting Enzyme	Protein Coding	P12821	58	GC17P063477	48.98108673	https://www.genecards.org/cgi-bin/carddisp.pl?gene=ACE
ROS1	ROS Proto-Oncogene 1, Receptor Tyrosine Kinase	Protein Coding	P08922	53	GC06M117287	48.83912277	https://www.genecards.org/cgi-bin/carddisp.pl?gene=ROS1
MUC5B	Mucin 5B, Oligomeric Mucus/Gel-Forming	Protein Coding	Q9HC84	49	GC11P002911	48.77920914	https://www.genecards.org/cgi-bin/carddisp.pl?gene=MUC5B
MIR203A	MicroRNA 203a	RNA Gene		24	GC14P112094	48.04836273	https://www.genecards.org/cgi-bin/carddisp.pl?gene=MIR203A
KMT2C	Lysine Methyltransferase 2C	Protein Coding	Q8NEZ4	51	GC07M152134	47.99061203	https://www.genecards.org/cgi-bin/carddisp.pl?gene=KMT2C
ELANE	Elastase, Neutrophil Expressed	Protein Coding	P08246	58	GC19P005575	47.87021255	https://www.genecards.org/cgi-bin/carddisp.pl?gene=ELANE
BAX	BCL2 Associated X, Apoptosis Regulator	Protein Coding	Q07812	57	GC19P048954	47.37436676	https://www.genecards.org/cgi-bin/carddisp.pl?gene=BAX
FGFR3	Fibroblast Growth Factor Receptor 3	Protein Coding	P22607	62	GC04P001900	47.25788498	https://www.genecards.org/cgi-bin/carddisp.pl?gene=FGFR3
KMT2D	Lysine Methyltransferase 2D	Protein Coding	O14686	50	GC12M049018	47.12373352	https://www.genecards.org/cgi-bin/carddisp.pl?gene=KMT2D
RAF1	Raf-1 Proto-Oncogene, Serine/Threonine Kinase	Protein Coding	P04049	61	GC03M012583	46.76094818	https://www.genecards.org/cgi-bin/carddisp.pl?gene=RAF1
CSF3	Colony Stimulating Factor 3	Protein Coding	P09919	47	GC17P040015	46.73656464	https://www.genecards.org/cgi-bin/carddisp.pl?gene=CSF3
ICAM1	Intercellular Adhesion Molecule 1	Protein Coding	P05362	57	GC19P011104	46.71966553	https://www.genecards.org/cgi-bin/carddisp.pl?gene=ICAM1
CCL2	C-C Motif Chemokine Ligand 2	Protein Coding	P13500	55	GC17P034255	46.51200104	https://www.genecards.org/cgi-bin/carddisp.pl?gene=CCL2
NSD1	Nuclear Receptor Binding SET Domain Protein 1	Protein Coding	Q96L73	51	GC05P179183	46.47657776	https://www.genecards.org/cgi-bin/carddisp.pl?gene=NSD1
LOC110806263	TERT 5' Regulatory Region	Functional Element		4	GC05P001294	46.46245956	https://www.genecards.org/cgi-bin/carddisp.pl?gene=LOC110806263
BCL2	BCL2 Apoptosis Regulator	Protein Coding	P10415	58	GC18M063123	46.27809143	https://www.genecards.org/cgi-bin/carddisp.pl?gene=BCL2
NUP214	Nucleoporin 214	Protein Coding	P35658	52	GC09P131125	46.14659882	https://www.genecards.org/cgi-bin/carddisp.pl?gene=NUP214
MIR34A	MicroRNA 34a	RNA Gene		25	GC01M010148	46.03222656	https://www.genecards.org/cgi-bin/carddisp.pl?gene=MIR34A
MIR140	MicroRNA 140	RNA Gene		26	GC16P069934	45.97177887	https://www.genecards.org/cgi-bin/carddisp.pl?gene=MIR140
MIR34B	MicroRNA 34b	RNA Gene		24	GC11P112123	45.83551025	https://www.genecards.org/cgi-bin/carddisp.pl?gene=MIR34B
IL4	Interleukin 4	Protein Coding	P05112	53	GC05P132673	45.79728699	https://www.genecards.org/cgi-bin/carddisp.pl?gene=IL4
BRCA1	BRCA1 DNA Repair Associated	Protein Coding	P38398	57	GC17M043044	45.77249146	https://www.genecards.org/cgi-bin/carddisp.pl?gene=BRCA1
MIR181C	MicroRNA 181c	RNA Gene		22	GC19P082713	45.47721481	https://www.genecards.org/cgi-bin/carddisp.pl?gene=MIR181C
MIR146B	MicroRNA 146b	RNA Gene		24	GC10P102436	45.20217133	https://www.genecards.org/cgi-bin/carddisp.pl?gene=MIR146B
MUC16	Mucin 16, Cell Surface Associated	Protein Coding	Q8WXI7	44	GC19M008848	44.9500351	https://www.genecards.org/cgi-bin/carddisp.pl?gene=MUC16
MIR199A1	MicroRNA 199a-1	RNA Gene		22	GC19M010817	44.93219757	https://www.genecards.org/cgi-bin/carddisp.pl?gene=MIR199A1
SFTPA2	Surfactant Protein A2	Protein Coding	Q8IWL1	45	GC10M082777	44.7208252	https://www.genecards.org/cgi-bin/carddisp.pl?gene=SFTPA2
NOS2	Nitric Oxide Synthase 2	Protein Coding	P35228	56	GC17M027756	44.62399292	https://www.genecards.org/cgi-bin/carddisp.pl?gene=NOS2
NOTCH1	Notch Receptor 1	Protein Coding	P46531	58	GC09M138170	44.50819778	https://www.genecards.org/cgi-bin/carddisp.pl?gene=NOTCH1
MIR27A	MicroRNA 27a	RNA Gene		25	GC19M015530	44.48454285	https://www.genecards.org/cgi-bin/carddisp.pl?gene=MIR27A
MLH1	MutL Homolog 1	Protein Coding	P40692	56	GC03P036993	44.46789551	https://www.genecards.org/cgi-bin/carddisp.pl?gene=MLH1
APC	APC Regulator Of WNT Signaling Pathway	Protein Coding	P25054	56	GC05P112707	44.28684616	https://www.genecards.org/cgi-bin/carddisp.pl?gene=APC
MIR29A	MicroRNA 29a	RNA Gene		24	GC07M130876	44.15394592	https://www.genecards.org/cgi-bin/carddisp.pl?gene=MIR29A
MIR143	MicroRNA 143	RNA Gene		26	GC05P149417	44.00752258	https://www.genecards.org/cgi-bin/carddisp.pl?gene=MIR143
MIRLET7A3	MicroRNA Let-7a-3	RNA Gene		22	GC22P046112	44.00351715	https://www.genecards.org/cgi-bin/carddisp.pl?gene=MIRLET7A3
ABCB1	ATP Binding Cassette Subfamily B Member 1	Protein Coding	P08183	58	GC07M087504	43.95925903	https://www.genecards.org/cgi-bin/carddisp.pl?gene=ABCB1
GATA1	GATA Binding Protein 1	Protein Coding	P15976	53	GC0XP048786	43.94361877	https://www.genecards.org/cgi-bin/carddisp.pl?gene=GATA1
TRAF3	TNF Receptor Associated Factor 3	Protein Coding	Q13114	54	GC14P112076	43.62219238	https://www.genecards.org/cgi-bin/carddisp.pl?gene=TRAF3
MIR142	MicroRNA 142	RNA Gene		24	GC17M058331	43.5835495	https://www.genecards.org/cgi-bin/carddisp.pl?gene=MIR142
KCNQ1OT1	KCNQ1 Opposite Strand/Antisense Transcript 1	RNA Gene		30	GC11M008063	43.53067017	https://www.genecards.org/cgi-bin/carddisp.pl?gene=KCNQ1OT1
MIR486-1	MicroRNA 486-1	RNA Gene		21	GC08M041660	43.52188873	https://www.genecards.org/cgi-bin/carddisp.pl?gene=MIR486-1
BDNF-AS	BDNF Antisense RNA	RNA Gene		24	GC11P027619	43.43852234	https://www.genecards.org/cgi-bin/carddisp.pl?gene=BDNF-AS
LCN2	Lipocalin 2	Protein Coding	P80188	52	GC09P128149	43.37987518	https://www.genecards.org/cgi-bin/carddisp.pl?gene=LCN2
MIR150	MicroRNA 150	RNA Gene		24	GC19M049500	43.27349472	https://www.genecards.org/cgi-bin/carddisp.pl?gene=MIR150
SMARCA4	SWI/SNF Related, Matrix Associated, Actin Dependent Regulator Of Chromatin, Subfamily A, Member 4	Protein Coding	P51532	58	GC19P011131	43.04109192	https://www.genecards.org/cgi-bin/carddisp.pl?gene=SMARCA4
TERC	Telomerase RNA Component	RNA Gene		31	GC03M169765	42.80601501	https://www.genecards.org/cgi-bin/carddisp.pl?gene=TERC
IRF1	Interferon Regulatory Factor 1	Protein Coding	P10914	53	GC05M132440	42.67928696	https://www.genecards.org/cgi-bin/carddisp.pl?gene=IRF1
CSF2	Colony Stimulating Factor 2	Protein Coding	P04141	52	GC05P132073	42.60157013	https://www.genecards.org/cgi-bin/carddisp.pl?gene=CSF2
TP73	Tumor Protein P73	Protein Coding	O15350	52	GC01P003652	42.54388046	https://www.genecards.org/cgi-bin/carddisp.pl?gene=TP73
BRCA2	BRCA2 DNA Repair Associated	Protein Coding	P51587	54	GC13P032315	42.46112061	https://www.genecards.org/cgi-bin/carddisp.pl?gene=BRCA2
JAK3	Janus Kinase 3	Protein Coding	P52333	58	GC19M017824	42.41810608	https://www.genecards.org/cgi-bin/carddisp.pl?gene=JAK3
CCND1	Cyclin D1	Protein Coding	P24385	60	GC11P069641	42.40283966	https://www.genecards.org/cgi-bin/carddisp.pl?gene=CCND1
RTEL1-TNFRSF6B	RTEL1-TNFRSF6B Readthrough (NMD Candidate)	RNA Gene		21	GC20P063657	42.40061569	https://www.genecards.org/cgi-bin/carddisp.pl?gene=RTEL1-TNFRSF6B
MUC3A	Mucin 3A, Cell Surface Associated	Protein Coding	Q02505	41	GC07P100949	42.24525833	https://www.genecards.org/cgi-bin/carddisp.pl?gene=MUC3A
IL2	Interleukin 2	Protein Coding	P60568	52	GC04M122451	42.21488571	https://www.genecards.org/cgi-bin/carddisp.pl?gene=IL2
MIR372	MicroRNA 372	RNA Gene		18	GC19P083881	42.16299057	https://www.genecards.org/cgi-bin/carddisp.pl?gene=MIR372
MIR145	MicroRNA 145	RNA Gene		26	GC05P149430	42.13531113	https://www.genecards.org/cgi-bin/carddisp.pl?gene=MIR145
MIR133B	MicroRNA 133b	RNA Gene		24	GC06P052148	42.04445267	https://www.genecards.org/cgi-bin/carddisp.pl?gene=MIR133B
MUC6	Mucin 6, Oligomeric Mucus/Gel-Forming	Protein Coding	Q6W4X9	46	GC11M001012	42.01657867	https://www.genecards.org/cgi-bin/carddisp.pl?gene=MUC6
AKT2	AKT Serine/Threonine Kinase 2	Protein Coding	P31751	61	GC19M040230	41.83317947	https://www.genecards.org/cgi-bin/carddisp.pl?gene=AKT2
TUSC7	Tumor Suppressor Candidate 7	RNA Gene		20	GC03P116647	41.77552795	https://www.genecards.org/cgi-bin/carddisp.pl?gene=TUSC7
MARS1	Methionyl-TRNA Synthetase 1	Protein Coding	P56192	52	GC12P058194	41.73267746	https://www.genecards.org/cgi-bin/carddisp.pl?gene=MARS1
MIAT	Myocardial Infarction Associated Transcript	RNA Gene		27	GC22P026646	41.67445374	https://www.genecards.org/cgi-bin/carddisp.pl?gene=MIAT
DHFR	Dihydrofolate Reductase	Protein Coding	P00374	55	GC05M080626	41.48471451	https://www.genecards.org/cgi-bin/carddisp.pl?gene=DHFR
KEAP1	Kelch Like ECH Associated Protein 1	Protein Coding	Q14145	56	GC19M010486	41.43603516	https://www.genecards.org/cgi-bin/carddisp.pl?gene=KEAP1
ACTA2	Actin Alpha 2, Smooth Muscle	Protein Coding	P62736	53	GC10M088935	41.3623848	https://www.genecards.org/cgi-bin/carddisp.pl?gene=ACTA2
MIR23A	MicroRNA 23a	RNA Gene		24	GC19M015531	41.33715057	https://www.genecards.org/cgi-bin/carddisp.pl?gene=MIR23A
EP300	E1A Binding Protein P300	Protein Coding	Q09472	60	GC22P052546	41.21664047	https://www.genecards.org/cgi-bin/carddisp.pl?gene=EP300
HLA-B	Major Histocompatibility Complex, Class I, B	Protein Coding	P01889	53	GC06M080881	41.20175552	https://www.genecards.org/cgi-bin/carddisp.pl?gene=HLA-B
VEGFC	Vascular Endothelial Growth Factor C	Protein Coding	P49767	54	GC04M176683	41.1020813	https://www.genecards.org/cgi-bin/carddisp.pl?gene=VEGFC
PAX5	Paired Box 5	Protein Coding	Q02548	53	GC09M036941	41.04522705	https://www.genecards.org/cgi-bin/carddisp.pl?gene=PAX5
GSTM1	Glutathione S-Transferase Mu 1	Protein Coding	P09488	49	GC01P109687	40.9750061	https://www.genecards.org/cgi-bin/carddisp.pl?gene=GSTM1
PML	PML Nuclear Body Scaffold	Protein Coding	P29590	53	GC15P073994	40.91598892	https://www.genecards.org/cgi-bin/carddisp.pl?gene=PML
F2	Coagulation Factor II, Thrombin	Protein Coding	P00734	57	GC11P046851	40.8249054	https://www.genecards.org/cgi-bin/carddisp.pl?gene=F2
CEACAM5	CEA Cell Adhesion Molecule 5	Protein Coding	P06731	50	GC19P083353	40.76490021	https://www.genecards.org/cgi-bin/carddisp.pl?gene=CEACAM5
MIR93	MicroRNA 93	RNA Gene		24	GC07M103953	40.6802597	https://www.genecards.org/cgi-bin/carddisp.pl?gene=MIR93
CASC8	Cancer Susceptibility 8	RNA Gene		18	GC08M133872	40.66908264	https://www.genecards.org/cgi-bin/carddisp.pl?gene=CASC8
LOC126806658	BRD4-Independent Group 4 Enhancer GRCh37_chr3:41265899-41267098	Functional Element		4	GC03P041224	40.57830811	https://www.genecards.org/cgi-bin/carddisp.pl?gene=LOC126806658
DSPP	Dentin Sialophosphoprotein	Protein Coding	Q9NZW4	46	GC04P087608	40.4410553	https://www.genecards.org/cgi-bin/carddisp.pl?gene=DSPP
MKI67	Marker Of Proliferation Ki-67	Protein Coding	P46013	51	GC10M128096	40.3708992	https://www.genecards.org/cgi-bin/carddisp.pl?gene=MKI67
MIR214	MicroRNA 214	RNA Gene		25	GC01M172234	40.33824158	https://www.genecards.org/cgi-bin/carddisp.pl?gene=MIR214
MIR130B	MicroRNA 130b	RNA Gene		22	GC22P055405	40.30055237	https://www.genecards.org/cgi-bin/carddisp.pl?gene=MIR130B
SFTPD	Surfactant Protein D	Protein Coding	P35247	50	GC10M079937	40.13296509	https://www.genecards.org/cgi-bin/carddisp.pl?gene=SFTPD
SERPINE1	Serpin Family E Member 1	Protein Coding	P05121	57	GC07P101127	40.06235123	https://www.genecards.org/cgi-bin/carddisp.pl?gene=SERPINE1
LINC-ROR	Long Intergenic Non-Protein Coding RNA, Regulator Of Reprogramming	RNA Gene		19	GC18M057054	39.88197708	https://www.genecards.org/cgi-bin/carddisp.pl?gene=LINC-ROR
LUCAT1	Lung Cancer Associated Transcript 1	RNA Gene		19	GC05M091054	39.87137985	https://www.genecards.org/cgi-bin/carddisp.pl?gene=LUCAT1
HLA-DRB1	Major Histocompatibility Complex, Class II, DR Beta 1	Protein Coding	P01911	54	GC06M080969	39.85909271	https://www.genecards.org/cgi-bin/carddisp.pl?gene=HLA-DRB1
GNAS	GNAS Complex Locus	Protein Coding	P84996	57	GC20P058839	39.74775696	https://www.genecards.org/cgi-bin/carddisp.pl?gene=GNAS
MTHFR	Methylenetetrahydrofolate Reductase	Protein Coding	P42898	54	GC01M011785	39.59044647	https://www.genecards.org/cgi-bin/carddisp.pl?gene=MTHFR
SOS1	SOS Ras/Rac Guanine Nucleotide Exchange Factor 1	Protein Coding	Q07889	57	GC02M039125	39.58541107	https://www.genecards.org/cgi-bin/carddisp.pl?gene=SOS1
CPT2	Carnitine Palmitoyltransferase 2	Protein Coding	P23786	56	GC01P053196	39.57411957	https://www.genecards.org/cgi-bin/carddisp.pl?gene=CPT2
PTGS2	Prostaglandin-Endoperoxide Synthase 2	Protein Coding	P35354	56	GC01M186671	39.47434235	https://www.genecards.org/cgi-bin/carddisp.pl?gene=PTGS2
MIR98	MicroRNA 98	RNA Gene		21	GC0XM053666	39.24116516	https://www.genecards.org/cgi-bin/carddisp.pl?gene=MIR98
HGF	Hepatocyte Growth Factor	Protein Coding	P14210	58	GC07M081699	39.11606216	https://www.genecards.org/cgi-bin/carddisp.pl?gene=HGF
MIR23B	MicroRNA 23b	RNA Gene		22	GC09P095085	38.86086273	https://www.genecards.org/cgi-bin/carddisp.pl?gene=MIR23B
IL18	Interleukin 18	Protein Coding	Q14116	50	GC11M112143	38.69810867	https://www.genecards.org/cgi-bin/carddisp.pl?gene=IL18
CYP2A6	Cytochrome P450 Family 2 Subfamily A Member 6	Protein Coding	P11509	53	GC19M040843	38.52524185	https://www.genecards.org/cgi-bin/carddisp.pl?gene=CYP2A6
SF3B1	Splicing Factor 3b Subunit 1	Protein Coding	O75533	52	GC02M197453	38.37239838	https://www.genecards.org/cgi-bin/carddisp.pl?gene=SF3B1
IL17A	Interleukin 17A	Protein Coding	Q16552	49	GC06P052186	38.35460281	https://www.genecards.org/cgi-bin/carddisp.pl?gene=IL17A
MIR200B	MicroRNA 200b	RNA Gene		24	GC01P001167	38.31177139	https://www.genecards.org/cgi-bin/carddisp.pl?gene=MIR200B
MIR499A	MicroRNA 499a	RNA Gene		24	GC20P034990	38.26014328	https://www.genecards.org/cgi-bin/carddisp.pl?gene=MIR499A
ITGA3	Integrin Subunit Alpha 3	Protein Coding	P26006	55	GC17P050055	38.24629974	https://www.genecards.org/cgi-bin/carddisp.pl?gene=ITGA3
MIR106A	MicroRNA 106a	RNA Gene		21	GC0XM134379	38.11343765	https://www.genecards.org/cgi-bin/carddisp.pl?gene=MIR106A
STAT5B	Signal Transducer And Activator Of Transcription 5B	Protein Coding	P51692	57	GC17M042199	37.74537277	https://www.genecards.org/cgi-bin/carddisp.pl?gene=STAT5B
MUC2	Mucin 2, Oligomeric Mucus/Gel-Forming	Protein Coding	Q02817	44	GC11P001074	37.590168	https://www.genecards.org/cgi-bin/carddisp.pl?gene=MUC2
SETD2	SET Domain Containing 2, Histone Lysine Methyltransferase	Protein Coding	Q9BYW2	54	GC03M047033	37.55490875	https://www.genecards.org/cgi-bin/carddisp.pl?gene=SETD2
SNHG1	Small Nucleolar RNA Host Gene 1	RNA Gene		23	GC11M109107	37.46774292	https://www.genecards.org/cgi-bin/carddisp.pl?gene=SNHG1
MIF	Macrophage Migration Inhibitory Factor	Protein Coding	P14174	54	GC22P023894	37.43888474	https://www.genecards.org/cgi-bin/carddisp.pl?gene=MIF
ZBTB16	Zinc Finger And BTB Domain Containing 16	Protein Coding	Q05516	50	GC11P114059	37.35185623	https://www.genecards.org/cgi-bin/carddisp.pl?gene=ZBTB16
MIR18A	MicroRNA 18a	RNA Gene		21	GC13P091622	37.21323013	https://www.genecards.org/cgi-bin/carddisp.pl?gene=MIR18A
MIR128-1	MicroRNA 128-1	RNA Gene		21	GC02P135665	37.14806366	https://www.genecards.org/cgi-bin/carddisp.pl?gene=MIR128-1
TET2	Tet Methylcytosine Dioxygenase 2	Protein Coding	Q6N021	53	GC04P105145	37.1294632	https://www.genecards.org/cgi-bin/carddisp.pl?gene=TET2
CYP1A1	Cytochrome P450 Family 1 Subfamily A Member 1	Protein Coding	P04798	54	GC15M074719	37.11838913	https://www.genecards.org/cgi-bin/carddisp.pl?gene=CYP1A1
BCOR	BCL6 Corepressor	Protein Coding	Q6W2J9	50	GC0XM040049	37.08259964	https://www.genecards.org/cgi-bin/carddisp.pl?gene=BCOR
MIR139	MicroRNA 139	RNA Gene		24	GC11M072615	37.00539017	https://www.genecards.org/cgi-bin/carddisp.pl?gene=MIR139
MIR338	MicroRNA 338	RNA Gene		20	GC17M081185	36.97969818	https://www.genecards.org/cgi-bin/carddisp.pl?gene=MIR338
CSF3R	Colony Stimulating Factor 3 Receptor	Protein Coding	Q99062	54	GC01M036466	36.87900162	https://www.genecards.org/cgi-bin/carddisp.pl?gene=CSF3R
EDN1	Endothelin 1	Protein Coding	P05305	56	GC06P012236	36.83885956	https://www.genecards.org/cgi-bin/carddisp.pl?gene=EDN1
IL13	Interleukin 13	Protein Coding	P35225	49	GC05P132656	36.83094025	https://www.genecards.org/cgi-bin/carddisp.pl?gene=IL13
SETBP1	SET Binding Protein 1	Protein Coding	Q9Y6X0	47	GC18P044680	36.82094193	https://www.genecards.org/cgi-bin/carddisp.pl?gene=SETBP1
IL1RN	Interleukin 1 Receptor Antagonist	Protein Coding	P18510	57	GC02P125995	36.77225494	https://www.genecards.org/cgi-bin/carddisp.pl?gene=IL1RN
MIR124-1	MicroRNA 124-1	RNA Gene		22	GC08M009903	36.74068832	https://www.genecards.org/cgi-bin/carddisp.pl?gene=MIR124-1
CTLA4	Cytotoxic T-Lymphocyte Associated Protein 4	Protein Coding	P16410	54	GC02P203854	36.71262741	https://www.genecards.org/cgi-bin/carddisp.pl?gene=CTLA4
MIR424	MicroRNA 424	RNA Gene		21	GC0XM134728	36.70450211	https://www.genecards.org/cgi-bin/carddisp.pl?gene=MIR424
THBD	Thrombomodulin	Protein Coding	P07204	53	GC20M023026	36.68616867	https://www.genecards.org/cgi-bin/carddisp.pl?gene=THBD
ERBB4	Erb-B2 Receptor Tyrosine Kinase 4	Protein Coding	Q15303	61	GC02M211375	36.62197495	https://www.genecards.org/cgi-bin/carddisp.pl?gene=ERBB4
ARID1A	AT-Rich Interaction Domain 1A	Protein Coding	O14497	52	GC01P026693	36.5052948	https://www.genecards.org/cgi-bin/carddisp.pl?gene=ARID1A
MIR99A	MicroRNA 99a	RNA Gene		24	GC21P016539	36.4747467	https://www.genecards.org/cgi-bin/carddisp.pl?gene=MIR99A
MIR200C	MicroRNA 200c	RNA Gene		25	GC12P028324	36.45156097	https://www.genecards.org/cgi-bin/carddisp.pl?gene=MIR200C
HOTTIP	HOXA Distal Transcript Antisense RNA	RNA Gene		25	GC07P027198	36.43439484	https://www.genecards.org/cgi-bin/carddisp.pl?gene=HOTTIP
SOD1	Superoxide Dismutase 1	Protein Coding	P00441	60	GC21P031659	36.36727142	https://www.genecards.org/cgi-bin/carddisp.pl?gene=SOD1
NRG1	Neuregulin 1	Protein Coding	Q02297	55	GC08P031639	36.33249664	https://www.genecards.org/cgi-bin/carddisp.pl?gene=NRG1
MIR31	MicroRNA 31	RNA Gene		22	GC09M021951	36.2484436	https://www.genecards.org/cgi-bin/carddisp.pl?gene=MIR31
SF3B2	Splicing Factor 3b Subunit 2	Protein Coding	Q13435	48	GC11P066050	36.03446579	https://www.genecards.org/cgi-bin/carddisp.pl?gene=SF3B2
MIR26A1	MicroRNA 26a-1	RNA Gene		24	GC03P037969	36.01402283	https://www.genecards.org/cgi-bin/carddisp.pl?gene=MIR26A1
IL1A	Interleukin 1 Alpha	Protein Coding	P01583	52	GC02M112773	35.97851563	https://www.genecards.org/cgi-bin/carddisp.pl?gene=IL1A
CDC27	Cell Division Cycle 27	Protein Coding	P30260	49	GC17M047117	35.77229691	https://www.genecards.org/cgi-bin/carddisp.pl?gene=CDC27
LINC02605	Long Intergenic Non-Protein Coding RNA 2605	RNA Gene		14	GC08P078838	35.71430969	https://www.genecards.org/cgi-bin/carddisp.pl?gene=LINC02605
SLC25A5	Solute Carrier Family 25 Member 5	Protein Coding	P05141	50	GC0XP119468	35.70786285	https://www.genecards.org/cgi-bin/carddisp.pl?gene=SLC25A5
TEK	TEK Receptor Tyrosine Kinase	Protein Coding	Q02763	58	GC09P027109	35.67272186	https://www.genecards.org/cgi-bin/carddisp.pl?gene=TEK
LPIN1	Lipin 1	Protein Coding	Q14693	54	GC02P011677	35.53768158	https://www.genecards.org/cgi-bin/carddisp.pl?gene=LPIN1
NALT1	NOTCH1 Associated LncRNA In T Cell Acute Lymphoblastic Leukemia 1	RNA Gene		18	GC09P136547	35.53072739	https://www.genecards.org/cgi-bin/carddisp.pl?gene=NALT1
PALB2	Partner And Localizer Of BRCA2	Protein Coding	Q86YC2	51	GC16M023603	35.45178604	https://www.genecards.org/cgi-bin/carddisp.pl?gene=PALB2
FLT1	Fms Related Receptor Tyrosine Kinase 1	Protein Coding	P17948	58	GC13M028300	35.41227722	https://www.genecards.org/cgi-bin/carddisp.pl?gene=FLT1
DDX41	DEAD-Box Helicase 41	Protein Coding	Q9UJV9	51	GC05M177511	35.39650726	https://www.genecards.org/cgi-bin/carddisp.pl?gene=DDX41
CFH	Complement Factor H	Protein Coding	P08603	54	GC01P196621	35.37437439	https://www.genecards.org/cgi-bin/carddisp.pl?gene=CFH
MIR125B2	MicroRNA 125b-2	RNA Gene		24	GC21P016590	35.37216568	https://www.genecards.org/cgi-bin/carddisp.pl?gene=MIR125B2
ARAF	A-Raf Proto-Oncogene, Serine/Threonine Kinase	Protein Coding	P10398	53	GC0XP047921	35.37099075	https://www.genecards.org/cgi-bin/carddisp.pl?gene=ARAF
CDKN1A	Cyclin Dependent Kinase Inhibitor 1A	Protein Coding	P38936	56	GC06P104241	35.32863235	https://www.genecards.org/cgi-bin/carddisp.pl?gene=CDKN1A
BCR	BCR Activator Of RhoGEF And GTPase	Protein Coding	P11274	58	GC22P023179	35.12355423	https://www.genecards.org/cgi-bin/carddisp.pl?gene=BCR
IKZF1	IKAROS Family Zinc Finger 1	Protein Coding	Q13422	56	GC07P050303	35.01250458	https://www.genecards.org/cgi-bin/carddisp.pl?gene=IKZF1
MIR30E	MicroRNA 30e	RNA Gene		25	GC01P040754	34.99872971	https://www.genecards.org/cgi-bin/carddisp.pl?gene=MIR30E
MIR148A	MicroRNA 148a	RNA Gene		22	GC07M025950	34.93054962	https://www.genecards.org/cgi-bin/carddisp.pl?gene=MIR148A
HIF1A	Hypoxia Inducible Factor 1 Subunit Alpha	Protein Coding	Q16665	55	GC14P061695	34.92612076	https://www.genecards.org/cgi-bin/carddisp.pl?gene=HIF1A
MIR20A	MicroRNA 20a	RNA Gene		22	GC13P091621	34.89051056	https://www.genecards.org/cgi-bin/carddisp.pl?gene=MIR20A
MIR342	MicroRNA 342	RNA Gene		22	GC14P100109	34.87855148	https://www.genecards.org/cgi-bin/carddisp.pl?gene=MIR342
CD274	CD274 Molecule	Protein Coding	Q9NZQ7	52	GC09P005450	34.87599564	https://www.genecards.org/cgi-bin/carddisp.pl?gene=CD274
GSTP1	Glutathione S-Transferase Pi 1	Protein Coding	P09211	57	GC11P067583	34.8294754	https://www.genecards.org/cgi-bin/carddisp.pl?gene=GSTP1
FENDRR	FOXF1 Adjacent Non-Coding Developmental Regulatory RNA	RNA Gene		22	GC16M086511	34.81301498	https://www.genecards.org/cgi-bin/carddisp.pl?gene=FENDRR
MIR197	MicroRNA 197	RNA Gene		21	GC01P109598	34.77838898	https://www.genecards.org/cgi-bin/carddisp.pl?gene=MIR197
PLG	Plasminogen	Protein Coding	P00747	56	GC06P160702	34.7586174	https://www.genecards.org/cgi-bin/carddisp.pl?gene=PLG
CD4	CD4 Molecule	Protein Coding	P01730	56	GC12P006786	34.75363541	https://www.genecards.org/cgi-bin/carddisp.pl?gene=CD4
TSC2	TSC Complex Subunit 2	Protein Coding	P49815	57	GC16P045943	34.73668671	https://www.genecards.org/cgi-bin/carddisp.pl?gene=TSC2
TICAM1	TIR Domain Containing Adaptor Molecule 1	Protein Coding	Q8IUC6	49	GC19M004815	34.65908432	https://www.genecards.org/cgi-bin/carddisp.pl?gene=TICAM1
RMRP	RNA Component Of Mitochondrial RNA Processing Endoribonuclease	RNA Gene		26	GC09M035655	34.60195923	https://www.genecards.org/cgi-bin/carddisp.pl?gene=RMRP
LRP1B	LDL Receptor Related Protein 1B	Protein Coding	Q9NZR2	48	GC02M140231	34.58712006	https://www.genecards.org/cgi-bin/carddisp.pl?gene=LRP1B
F3	Coagulation Factor III, Tissue Factor	Protein Coding	P13726	52	GC01M094703	34.51305389	https://www.genecards.org/cgi-bin/carddisp.pl?gene=F3
MTOR	Mechanistic Target Of Rapamycin Kinase	Protein Coding	P42345	62	GC01M011106	34.46537781	https://www.genecards.org/cgi-bin/carddisp.pl?gene=MTOR
MIR328	MicroRNA 328	RNA Gene		22	GC16M067203	34.44907379	https://www.genecards.org/cgi-bin/carddisp.pl?gene=MIR328
HOTAIRM1	HOXA Transcript Antisense RNA, Myeloid-Specific 1	RNA Gene		22	GC07P027095	34.42234039	https://www.genecards.org/cgi-bin/carddisp.pl?gene=HOTAIRM1
ENO2	Enolase 2	Protein Coding	P09104	54	GC12P006913	34.4105835	https://www.genecards.org/cgi-bin/carddisp.pl?gene=ENO2
MDM2	MDM2 Proto-Oncogene	Protein Coding	Q00987	60	GC12P068808	34.38370132	https://www.genecards.org/cgi-bin/carddisp.pl?gene=MDM2
ACE2	Angiotensin Converting Enzyme 2	Protein Coding	Q9BYF1	56	GC0XM015494	34.3762207	https://www.genecards.org/cgi-bin/carddisp.pl?gene=ACE2
JUN	Jun Proto-Oncogene, AP-1 Transcription Factor Subunit	Protein Coding	P05412	56	GC01M058780	34.35212708	https://www.genecards.org/cgi-bin/carddisp.pl?gene=JUN
ZEB2	Zinc Finger E-Box Binding Homeobox 2	Protein Coding	O60315	54	GC02M144384	34.31610107	https://www.genecards.org/cgi-bin/carddisp.pl?gene=ZEB2
CERNA3	Competing Endogenous LncRNA 3 For MiR-645	RNA Gene		14	GC08P056088	34.29863358	https://www.genecards.org/cgi-bin/carddisp.pl?gene=CERNA3
HMGB1	High Mobility Group Box 1	Protein Coding	P09429	55	GC13M030456	34.15579605	https://www.genecards.org/cgi-bin/carddisp.pl?gene=HMGB1
MIR497	MicroRNA 497	RNA Gene		22	GC17M013478	34.1403923	https://www.genecards.org/cgi-bin/carddisp.pl?gene=MIR497
CAV1	Caveolin 1	Protein Coding	Q03135	55	GC07P116524	34.07810974	https://www.genecards.org/cgi-bin/carddisp.pl?gene=CAV1
DICER1	Dicer 1, Ribonuclease III	Protein Coding	Q9UPY3	55	GC14M095086	34.0198288	https://www.genecards.org/cgi-bin/carddisp.pl?gene=DICER1
MIR29C	MicroRNA 29c	RNA Gene		21	GC01M207820	33.98492432	https://www.genecards.org/cgi-bin/carddisp.pl?gene=MIR29C
CASC2	Cancer Susceptibility 2	RNA Gene	Q8IU53	29	GC10P118046	33.97688293	https://www.genecards.org/cgi-bin/carddisp.pl?gene=CASC2
PPP2R1A	Protein Phosphatase 2 Scaffold Subunit Aalpha	Protein Coding	P30153	55	GC19P083787	33.92351913	https://www.genecards.org/cgi-bin/carddisp.pl?gene=PPP2R1A
SKP2	S-Phase Kinase Associated Protein 2	Protein Coding	Q13309	51	GC05P036151	33.88629913	https://www.genecards.org/cgi-bin/carddisp.pl?gene=SKP2
IL3	Interleukin 3	Protein Coding	P08700	52	GC05P132060	33.85382462	https://www.genecards.org/cgi-bin/carddisp.pl?gene=IL3
MIR151A	MicroRNA 151a	RNA Gene		22	GC08M140839	33.85012054	https://www.genecards.org/cgi-bin/carddisp.pl?gene=MIR151A
UNC93B1	Unc-93 Homolog B1, TLR Signaling Regulator	Protein Coding	Q9H1C4	46	GC11M067991	33.78636932	https://www.genecards.org/cgi-bin/carddisp.pl?gene=UNC93B1
MIR19A	MicroRNA 19a	RNA Gene		22	GC13P091617	33.73249054	https://www.genecards.org/cgi-bin/carddisp.pl?gene=MIR19A
FAT1	FAT Atypical Cadherin 1	Protein Coding	Q14517	46	GC04M186587	33.7260437	https://www.genecards.org/cgi-bin/carddisp.pl?gene=FAT1
APOE	Apolipoprotein E	Protein Coding	P02649	57	GC19P083472	33.69997787	https://www.genecards.org/cgi-bin/carddisp.pl?gene=APOE
MIR185	MicroRNA 185	RNA Gene		25	GC22P051788	33.66812134	https://www.genecards.org/cgi-bin/carddisp.pl?gene=MIR185
NFKB1	Nuclear Factor Kappa B Subunit 1	Protein Coding	P19838	60	GC04P102501	33.61652756	https://www.genecards.org/cgi-bin/carddisp.pl?gene=NFKB1
PGR-AS1	PGR Antisense RNA 1	RNA Gene		13	GC11P101131	33.54107666	https://www.genecards.org/cgi-bin/carddisp.pl?gene=PGR-AS1
MIR212	MicroRNA 212	RNA Gene		23	GC17M002050	33.53396606	https://www.genecards.org/cgi-bin/carddisp.pl?gene=MIR212
PCAT1	Prostate Cancer Associated Transcript 1	RNA Gene		20	GC08P126553	33.51549149	https://www.genecards.org/cgi-bin/carddisp.pl?gene=PCAT1
HFE	Homeostatic Iron Regulator	Protein Coding	Q30201	52	GC06P026087	33.44910049	https://www.genecards.org/cgi-bin/carddisp.pl?gene=HFE
HNF1A-AS1	HNF1A Antisense RNA 1	RNA Gene		22	GC12M122829	33.40645981	https://www.genecards.org/cgi-bin/carddisp.pl?gene=HNF1A-AS1
ZFAS1	ZNFX1 Antisense RNA 1	RNA Gene		23	GC20P049276	33.30236816	https://www.genecards.org/cgi-bin/carddisp.pl?gene=ZFAS1
LINC00511	Long Intergenic Non-Protein Coding RNA 511	RNA Gene		20	GC17M072323	33.27166748	https://www.genecards.org/cgi-bin/carddisp.pl?gene=LINC00511
MIR205	MicroRNA 205	RNA Gene		22	GC01P209432	33.2674942	https://www.genecards.org/cgi-bin/carddisp.pl?gene=MIR205
CXCR4	C-X-C Motif Chemokine Receptor 4	Protein Coding	P61073	59	GC02M136114	33.24731445	https://www.genecards.org/cgi-bin/carddisp.pl?gene=CXCR4
MIR192	MicroRNA 192	RNA Gene		24	GC11M064891	33.18948364	https://www.genecards.org/cgi-bin/carddisp.pl?gene=MIR192
MIR16-1	MicroRNA 16-1	RNA Gene		22	GC13M050048	33.18768692	https://www.genecards.org/cgi-bin/carddisp.pl?gene=MIR16-1
MIR183	MicroRNA 183	RNA Gene		21	GC07M129861	33.1436615	https://www.genecards.org/cgi-bin/carddisp.pl?gene=MIR183
MIR339	MicroRNA 339	RNA Gene		23	GC07M001022	33.12704849	https://www.genecards.org/cgi-bin/carddisp.pl?gene=MIR339
IL7R	Interleukin 7 Receptor	Protein Coding	P16871	53	GC05P035852	33.10607147	https://www.genecards.org/cgi-bin/carddisp.pl?gene=IL7R
MIR320A	MicroRNA 320a	RNA Gene		24	GC08M022288	32.90871048	https://www.genecards.org/cgi-bin/carddisp.pl?gene=MIR320A
ALAD	Aminolevulinate Dehydratase	Protein Coding	P13716	53	GC09M113386	32.87842178	https://www.genecards.org/cgi-bin/carddisp.pl?gene=ALAD
STAT1	Signal Transducer And Activator Of Transcription 1	Protein Coding	P42224	60	GC02M190908	32.83640289	https://www.genecards.org/cgi-bin/carddisp.pl?gene=STAT1
MIR200A	MicroRNA 200a	RNA Gene		23	GC01P005251	32.80536652	https://www.genecards.org/cgi-bin/carddisp.pl?gene=MIR200A
DANCR	Differentiation Antagonizing Non-Protein Coding RNA	RNA Gene	P0C864	26	GC04P052712	32.7973175	https://www.genecards.org/cgi-bin/carddisp.pl?gene=DANCR
VWF	Von Willebrand Factor	Protein Coding	P04275	54	GC12M006031	32.77990341	https://www.genecards.org/cgi-bin/carddisp.pl?gene=VWF
MBL2	Mannose Binding Lectin 2	Protein Coding	P11226	53	GC10M052760	32.7735405	https://www.genecards.org/cgi-bin/carddisp.pl?gene=MBL2
MIR141	MicroRNA 141	RNA Gene		24	GC12P028325	32.77171707	https://www.genecards.org/cgi-bin/carddisp.pl?gene=MIR141
MMP2	Matrix Metallopeptidase 2	Protein Coding	P08253	60	GC16P055390	32.754776	https://www.genecards.org/cgi-bin/carddisp.pl?gene=MMP2
TLR2	Toll Like Receptor 2	Protein Coding	O60603	58	GC04P153684	32.67576218	https://www.genecards.org/cgi-bin/carddisp.pl?gene=TLR2
EGF	Epidermal Growth Factor	Protein Coding	P01133	58	GC04P109912	32.66698456	https://www.genecards.org/cgi-bin/carddisp.pl?gene=EGF
TRMU	TRNA Mitochondrial 2-Thiouridylase	Protein Coding	O75648	46	GC22P046330	32.56303787	https://www.genecards.org/cgi-bin/carddisp.pl?gene=TRMU
SPP1	Secreted Phosphoprotein 1	Protein Coding	P10451	52	GC04P087975	32.53795242	https://www.genecards.org/cgi-bin/carddisp.pl?gene=SPP1
DGCR5	DiGeorge Syndrome Critical Region Gene 5	RNA Gene		24	GC22P051756	32.49000168	https://www.genecards.org/cgi-bin/carddisp.pl?gene=DGCR5
SOX2-OT	SOX2 Overlapping Transcript	RNA Gene		29	GC03P180989	32.43437576	https://www.genecards.org/cgi-bin/carddisp.pl?gene=SOX2-OT
CDK12	Cyclin Dependent Kinase 12	Protein Coding	Q9NYV4	53	GC17P039461	32.43006516	https://www.genecards.org/cgi-bin/carddisp.pl?gene=CDK12
HP	Haptoglobin	Protein Coding	P00738	52	GC16P073300	32.42415619	https://www.genecards.org/cgi-bin/carddisp.pl?gene=HP
SOD2-OT1	SOD2 Overlapping Transcript 1	RNA Gene		14	GC06M159772	32.36734772	https://www.genecards.org/cgi-bin/carddisp.pl?gene=SOD2-OT1
SNHG16	Small Nucleolar RNA Host Gene 16	RNA Gene		22	GC17P076544	32.34489822	https://www.genecards.org/cgi-bin/carddisp.pl?gene=SNHG16
CDKN2B	Cyclin Dependent Kinase Inhibitor 2B	Protein Coding	P42772	53	GC09M022002	32.27846527	https://www.genecards.org/cgi-bin/carddisp.pl?gene=CDKN2B
FAM13A	Family With Sequence Similarity 13 Member A	Protein Coding	O94988	46	GC04M088725	32.25991058	https://www.genecards.org/cgi-bin/carddisp.pl?gene=FAM13A
DRD4	Dopamine Receptor D4	Protein Coding	P21917	52	GC11P002861	32.23500443	https://www.genecards.org/cgi-bin/carddisp.pl?gene=DRD4
ROCK1	Rho Associated Coiled-Coil Containing Protein Kinase 1	Protein Coding	Q13464	56	GC18M020946	32.1751709	https://www.genecards.org/cgi-bin/carddisp.pl?gene=ROCK1
LPP	LIM Domain Containing Preferred Translocation Partner In Lipoma	Protein Coding	Q93052	51	GC03P188153	32.15283203	https://www.genecards.org/cgi-bin/carddisp.pl?gene=LPP
SFTA3	Surfactant Associated 3	RNA Gene	P0C7M3	36	GC14M036474	32.11238098	https://www.genecards.org/cgi-bin/carddisp.pl?gene=SFTA3
SNHG12	Small Nucleolar RNA Host Gene 12	RNA Gene	Q9BXW3	26	GC01M029456	32.08951569	https://www.genecards.org/cgi-bin/carddisp.pl?gene=SNHG12
MIR216A	MicroRNA 216a	RNA Gene		23	GC02M055988	32.06732559	https://www.genecards.org/cgi-bin/carddisp.pl?gene=MIR216A
HLA-A	Major Histocompatibility Complex, Class I, A	Protein Coding	P04439	53	GC06P104057	32.0237999	https://www.genecards.org/cgi-bin/carddisp.pl?gene=HLA-A
LINC01672	Long Intergenic Non-Protein Coding RNA 1672	RNA Gene		14	GC01P007077	32.02168655	https://www.genecards.org/cgi-bin/carddisp.pl?gene=LINC01672
MIR101-1	MicroRNA 101-1	RNA Gene		22	GC01M065058	32.01783752	https://www.genecards.org/cgi-bin/carddisp.pl?gene=MIR101-1
NQO1	NAD(P)H Quinone Dehydrogenase 1	Protein Coding	P15559	54	GC16M069706	32.0055275	https://www.genecards.org/cgi-bin/carddisp.pl?gene=NQO1
ABCC1	ATP Binding Cassette Subfamily C Member 1	Protein Coding	P33527	55	GC16P015949	31.9947567	https://www.genecards.org/cgi-bin/carddisp.pl?gene=ABCC1
NOS3	Nitric Oxide Synthase 3	Protein Coding	P29474	56	GC07P152342	31.97385216	https://www.genecards.org/cgi-bin/carddisp.pl?gene=NOS3
CTNND2	Catenin Delta 2	Protein Coding	Q9UQB3	49	GC05M010971	31.92018509	https://www.genecards.org/cgi-bin/carddisp.pl?gene=CTNND2
GPT	Glutamic--Pyruvic Transaminase	Protein Coding	P24298	48	GC08P144502	31.90040207	https://www.genecards.org/cgi-bin/carddisp.pl?gene=GPT
BCL2L1	BCL2 Like 1	Protein Coding	Q07817	54	GC20M031664	31.75397491	https://www.genecards.org/cgi-bin/carddisp.pl?gene=BCL2L1
MIR511	MicroRNA 511	RNA Gene		18	GC10P017845	31.72583389	https://www.genecards.org/cgi-bin/carddisp.pl?gene=MIR511
MIR32	MicroRNA 32	RNA Gene		25	GC09M109046	31.71178436	https://www.genecards.org/cgi-bin/carddisp.pl?gene=MIR32
EPO	Erythropoietin	Protein Coding	P01588	49	GC07P100720	31.70290756	https://www.genecards.org/cgi-bin/carddisp.pl?gene=EPO
LEP	Leptin	Protein Coding	P41159	53	GC07P128241	31.60451889	https://www.genecards.org/cgi-bin/carddisp.pl?gene=LEP
IL2RA	Interleukin 2 Receptor Subunit Alpha	Protein Coding	P01589	57	GC10M006010	31.59412003	https://www.genecards.org/cgi-bin/carddisp.pl?gene=IL2RA
MIR191	MicroRNA 191	RNA Gene		24	GC03M052400	31.5470829	https://www.genecards.org/cgi-bin/carddisp.pl?gene=MIR191
INSL6	Insulin Like 6	Protein Coding	Q9Y581	41	GC09M004991	31.53665924	https://www.genecards.org/cgi-bin/carddisp.pl?gene=INSL6
CCL5	C-C Motif Chemokine Ligand 5	Protein Coding	P13501	50	GC17M035871	31.51659203	https://www.genecards.org/cgi-bin/carddisp.pl?gene=CCL5
IRF3	Interferon Regulatory Factor 3	Protein Coding	Q14653	51	GC19M049659	31.50771332	https://www.genecards.org/cgi-bin/carddisp.pl?gene=IRF3
STAR	Steroidogenic Acute Regulatory Protein	Protein Coding	P49675	51	GC08M038153	31.44861221	https://www.genecards.org/cgi-bin/carddisp.pl?gene=STAR
ITGAM	Integrin Subunit Alpha M	Protein Coding	P11215	54	GC16P047820	31.43425751	https://www.genecards.org/cgi-bin/carddisp.pl?gene=ITGAM
PARP1	Poly(ADP-Ribose) Polymerase 1	Protein Coding	P09874	57	GC01M226360	31.40048599	https://www.genecards.org/cgi-bin/carddisp.pl?gene=PARP1
ELN	Elastin	Protein Coding	P15502	50	GC07P074027	31.38148499	https://www.genecards.org/cgi-bin/carddisp.pl?gene=ELN
MIR96	MicroRNA 96	RNA Gene		23	GC07M129774	31.36783409	https://www.genecards.org/cgi-bin/carddisp.pl?gene=MIR96
SNHG7	Small Nucleolar RNA Host Gene 7	RNA Gene		24	GC09M138183	31.3623848	https://www.genecards.org/cgi-bin/carddisp.pl?gene=SNHG7
CD36	CD36 Molecule	Protein Coding	P16671	56	GC07P080369	31.36235237	https://www.genecards.org/cgi-bin/carddisp.pl?gene=CD36
CDKN1B	Cyclin Dependent Kinase Inhibitor 1B	Protein Coding	P46527	56	GC12P028528	31.30753326	https://www.genecards.org/cgi-bin/carddisp.pl?gene=CDKN1B
DSP	Desmoplakin	Protein Coding	P15924	57	GC06P007541	31.27395821	https://www.genecards.org/cgi-bin/carddisp.pl?gene=DSP
SELP	Selectin P	Protein Coding	P16109	52	GC01M169558	31.26926231	https://www.genecards.org/cgi-bin/carddisp.pl?gene=SELP
IGF1	Insulin Like Growth Factor 1	Protein Coding	P05019	55	GC12M102395	31.26167297	https://www.genecards.org/cgi-bin/carddisp.pl?gene=IGF1
MIR31HG	MIR31 Host Gene	RNA Gene		22	GC09M021947	31.25574303	https://www.genecards.org/cgi-bin/carddisp.pl?gene=MIR31HG
RELN	Reelin	Protein Coding	P78509	51	GC07M103471	31.25055122	https://www.genecards.org/cgi-bin/carddisp.pl?gene=RELN
MIR107	MicroRNA 107	RNA Gene		22	GC10M089604	31.23093414	https://www.genecards.org/cgi-bin/carddisp.pl?gene=MIR107
FGF2	Fibroblast Growth Factor 2	Protein Coding	P09038	52	GC04P122826	31.18587303	https://www.genecards.org/cgi-bin/carddisp.pl?gene=FGF2
CDH1	Cadherin 1	Protein Coding	P12830	56	GC16P068737	31.18476868	https://www.genecards.org/cgi-bin/carddisp.pl?gene=CDH1
MYH11	Myosin Heavy Chain 11	Protein Coding	P35749	53	GC16M016248	31.18196678	https://www.genecards.org/cgi-bin/carddisp.pl?gene=MYH11
CCR6	C-C Motif Chemokine Receptor 6	Protein Coding	P51684	50	GC06P167111	31.1793251	https://www.genecards.org/cgi-bin/carddisp.pl?gene=CCR6
MAPK8	Mitogen-Activated Protein Kinase 8	Protein Coding	P45983	56	GC10P048306	31.16777992	https://www.genecards.org/cgi-bin/carddisp.pl?gene=MAPK8
RARB	Retinoic Acid Receptor Beta	Protein Coding	P10826	56	GC03P024689	31.11721992	https://www.genecards.org/cgi-bin/carddisp.pl?gene=RARB
MUC1	Mucin 1, Cell Surface Associated	Protein Coding	P15941	55	GC01M155185	31.11021805	https://www.genecards.org/cgi-bin/carddisp.pl?gene=MUC1
PPARG	Peroxisome Proliferator Activated Receptor Gamma	Protein Coding	P37231	60	GC03P012287	31.06775665	https://www.genecards.org/cgi-bin/carddisp.pl?gene=PPARG
SERPINA3	Serpin Family A Member 3	Protein Coding	P01011	50	GC14P094612	31.0641098	https://www.genecards.org/cgi-bin/carddisp.pl?gene=SERPINA3
FCGR2A	Fc Gamma Receptor IIa	Protein Coding	P12318	54	GC01P161505	31.04312325	https://www.genecards.org/cgi-bin/carddisp.pl?gene=FCGR2A
PDGFRB	Platelet Derived Growth Factor Receptor Beta	Protein Coding	P09619	60	GC05M150113	31.01166153	https://www.genecards.org/cgi-bin/carddisp.pl?gene=PDGFRB
VHL	Von Hippel-Lindau Tumor Suppressor	Protein Coding	P40337	54	GC03P014626	30.97260094	https://www.genecards.org/cgi-bin/carddisp.pl?gene=VHL
MIR152	MicroRNA 152	RNA Gene		24	GC17M048037	30.89990234	https://www.genecards.org/cgi-bin/carddisp.pl?gene=MIR152
TNFRSF1A	TNF Receptor Superfamily Member 1A	Protein Coding	P19438	57	GC12M006328	30.8770752	https://www.genecards.org/cgi-bin/carddisp.pl?gene=TNFRSF1A
CXCL10	C-X-C Motif Chemokine Ligand 10	Protein Coding	P02778	51	GC04M076021	30.81772614	https://www.genecards.org/cgi-bin/carddisp.pl?gene=CXCL10
XRCC1	X-Ray Repair Cross Complementing 1	Protein Coding	P18887	51	GC19M043543	30.75491714	https://www.genecards.org/cgi-bin/carddisp.pl?gene=XRCC1
MYB	MYB Proto-Oncogene, Transcription Factor	Protein Coding	P10242	56	GC06P135180	30.74728775	https://www.genecards.org/cgi-bin/carddisp.pl?gene=MYB
CASC9	Cancer Susceptibility 9	RNA Gene		18	GC08M075132	30.62583923	https://www.genecards.org/cgi-bin/carddisp.pl?gene=CASC9
LINC00673	Long Intergenic Non-Protein Coding RNA 673	RNA Gene		17	GC17M072290	30.62357903	https://www.genecards.org/cgi-bin/carddisp.pl?gene=LINC00673
CYCS	Cytochrome C, Somatic	Protein Coding	P99999	55	GC07M025118	30.57953072	https://www.genecards.org/cgi-bin/carddisp.pl?gene=CYCS
GNAQ	G Protein Subunit Alpha Q	Protein Coding	P50148	56	GC09M077716	30.4652977	https://www.genecards.org/cgi-bin/carddisp.pl?gene=GNAQ
PICALM	Phosphatidylinositol Binding Clathrin Assembly Protein	Protein Coding	Q13492	51	GC11M085957	30.44294548	https://www.genecards.org/cgi-bin/carddisp.pl?gene=PICALM
MIR100	MicroRNA 100	RNA Gene		24	GC11M122152	30.41915321	https://www.genecards.org/cgi-bin/carddisp.pl?gene=MIR100
RUNX1T1	RUNX1 Partner Transcriptional Co-Repressor 1	Protein Coding	Q06455	48	GC08M091954	30.34022331	https://www.genecards.org/cgi-bin/carddisp.pl?gene=RUNX1T1
TIMP1	TIMP Metallopeptidase Inhibitor 1	Protein Coding	P01033	52	GC0XP047922	30.340065	https://www.genecards.org/cgi-bin/carddisp.pl?gene=TIMP1
ENG	Endoglin	Protein Coding	P17813	55	GC09M127815	30.32348061	https://www.genecards.org/cgi-bin/carddisp.pl?gene=ENG
NTRK1	Neurotrophic Receptor Tyrosine Kinase 1	Protein Coding	P04629	56	GC01P156815	30.27089882	https://www.genecards.org/cgi-bin/carddisp.pl?gene=NTRK1
CCL11	C-C Motif Chemokine Ligand 11	Protein Coding	P51671	52	GC17P034285	30.08172226	https://www.genecards.org/cgi-bin/carddisp.pl?gene=CCL11
PARN	Poly(A)-Specific Ribonuclease	Protein Coding	O95453	51	GC16M014435	30.07888794	https://www.genecards.org/cgi-bin/carddisp.pl?gene=PARN
KDR	Kinase Insert Domain Receptor	Protein Coding	P35968	60	GC04M055078	30.06798363	https://www.genecards.org/cgi-bin/carddisp.pl?gene=KDR
ERCC2	ERCC Excision Repair 2, TFIIH Core Complex Helicase Subunit	Protein Coding	P18074	54	GC19M045349	29.96989441	https://www.genecards.org/cgi-bin/carddisp.pl?gene=ERCC2
MUC5AC	Mucin 5AC, Oligomeric Mucus/Gel-Forming	Protein Coding	P98088	45	GC11P002909	29.90577316	https://www.genecards.org/cgi-bin/carddisp.pl?gene=MUC5AC
MIRLET7F1	MicroRNA Let-7f-1	RNA Gene		21	GC09P095057	29.90008926	https://www.genecards.org/cgi-bin/carddisp.pl?gene=MIRLET7F1
MGAT3-AS1	MGAT3 Antisense RNA 1	RNA Gene		18	GC22M068198	29.89323425	https://www.genecards.org/cgi-bin/carddisp.pl?gene=MGAT3-AS1
MIR429	MicroRNA 429	RNA Gene		23	GC01P005252	29.87152481	https://www.genecards.org/cgi-bin/carddisp.pl?gene=MIR429
MIR124-3	MicroRNA 124-3	RNA Gene		20	GC20P063802	29.84196854	https://www.genecards.org/cgi-bin/carddisp.pl?gene=MIR124-3
HOXA11-AS	HOXA11 Antisense RNA	RNA Gene		24	GC07P027184	29.8133049	https://www.genecards.org/cgi-bin/carddisp.pl?gene=HOXA11-AS
MIR137	MicroRNA 137	RNA Gene		21	GC01M098046	29.78274536	https://www.genecards.org/cgi-bin/carddisp.pl?gene=MIR137
SCGB1A1	Secretoglobin Family 1A Member 1	Protein Coding	P11684	48	GC11P062405	29.72200012	https://www.genecards.org/cgi-bin/carddisp.pl?gene=SCGB1A1
ALOX5	Arachidonate 5-Lipoxygenase	Protein Coding	P09917	54	GC10P045374	29.70122719	https://www.genecards.org/cgi-bin/carddisp.pl?gene=ALOX5
CASP9	Caspase 9	Protein Coding	P55211	54	GC01M015491	29.69206429	https://www.genecards.org/cgi-bin/carddisp.pl?gene=CASP9
ARID2	AT-Rich Interaction Domain 2	Protein Coding	Q68CP9	48	GC12P045729	29.68087196	https://www.genecards.org/cgi-bin/carddisp.pl?gene=ARID2
GNB1	G Protein Subunit Beta 1	Protein Coding	P62873	52	GC01M001785	29.58249664	https://www.genecards.org/cgi-bin/carddisp.pl?gene=GNB1
TP73-AS1	TP73 Antisense RNA 1	RNA Gene		25	GC01M009965	29.53011894	https://www.genecards.org/cgi-bin/carddisp.pl?gene=TP73-AS1
MIR374A	MicroRNA 374a	RNA Gene		20	GC0XM074300	29.51783943	https://www.genecards.org/cgi-bin/carddisp.pl?gene=MIR374A
ALDH2	Aldehyde Dehydrogenase 2 Family Member	Protein Coding	P05091	57	GC12P111766	29.51639557	https://www.genecards.org/cgi-bin/carddisp.pl?gene=ALDH2
MIR198	MicroRNA 198	RNA Gene		17	GC03M120395	29.45933914	https://www.genecards.org/cgi-bin/carddisp.pl?gene=MIR198
DNAJC21	DnaJ Heat Shock Protein Family (Hsp40) Member C21	Protein Coding	Q5F1R6	42	GC05P034929	29.40125465	https://www.genecards.org/cgi-bin/carddisp.pl?gene=DNAJC21
MIR24-2	MicroRNA 24-2	RNA Gene		22	GC19M015529	29.35593033	https://www.genecards.org/cgi-bin/carddisp.pl?gene=MIR24-2
HBB	Hemoglobin Subunit Beta	Protein Coding	P68871	52	GC11M008309	29.33540726	https://www.genecards.org/cgi-bin/carddisp.pl?gene=HBB
MIR134	MicroRNA 134	RNA Gene		21	GC14P112725	29.28942299	https://www.genecards.org/cgi-bin/carddisp.pl?gene=MIR134
SBF2-AS1	SBF2 Antisense RNA 1	RNA Gene		20	GC11P009758	29.22854614	https://www.genecards.org/cgi-bin/carddisp.pl?gene=SBF2-AS1
MIR224	MicroRNA 224	RNA Gene		19	GC0XM151958	29.17835045	https://www.genecards.org/cgi-bin/carddisp.pl?gene=MIR224
NPPB	Natriuretic Peptide B	Protein Coding	P16860	50	GC01M011858	29.11383057	https://www.genecards.org/cgi-bin/carddisp.pl?gene=NPPB
KITLG	KIT Ligand	Protein Coding	P21583	53	GC12M088492	29.07076645	https://www.genecards.org/cgi-bin/carddisp.pl?gene=KITLG
MAP3K8	Mitogen-Activated Protein Kinase Kinase Kinase 8	Protein Coding	P41279	53	GC10P030575	28.99838066	https://www.genecards.org/cgi-bin/carddisp.pl?gene=MAP3K8
MAPK3	Mitogen-Activated Protein Kinase 3	Protein Coding	P27361	56	GC16M040839	28.98886871	https://www.genecards.org/cgi-bin/carddisp.pl?gene=MAPK3
MXRA5	Matrix Remodeling Associated 5	Protein Coding	Q9NR99	39	GC0XM003308	28.92710304	https://www.genecards.org/cgi-bin/carddisp.pl?gene=MXRA5
MAPK14	Mitogen-Activated Protein Kinase 14	Protein Coding	Q16539	57	GC06P104232	28.89006615	https://www.genecards.org/cgi-bin/carddisp.pl?gene=MAPK14
LINC01133	Long Intergenic Non-Protein Coding RNA 1133	RNA Gene		18	GC01P159959	28.83217621	https://www.genecards.org/cgi-bin/carddisp.pl?gene=LINC01133
IGF2-AS	IGF2 Antisense RNA	RNA Gene	Q6U949	31	GC11P002140	28.8228035	https://www.genecards.org/cgi-bin/carddisp.pl?gene=IGF2-AS
BANCR	BRAF-Activated Non-Protein Coding RNA	RNA Gene		17	GC09M069296	28.78099632	https://www.genecards.org/cgi-bin/carddisp.pl?gene=BANCR
MIR22HG	MIR22 Host Gene	RNA Gene	Q0VDD5	31	GC17M013197	28.74193764	https://www.genecards.org/cgi-bin/carddisp.pl?gene=MIR22HG
RNY3	RNA, Ro60-Associated Y3	RNA Gene		18	GC07P152245	28.63803864	https://www.genecards.org/cgi-bin/carddisp.pl?gene=RNY3
MIR425	MicroRNA 425	RNA Gene		22	GC03M052399	28.62908936	https://www.genecards.org/cgi-bin/carddisp.pl?gene=MIR425
IL5	Interleukin 5	Protein Coding	P05113	52	GC05M132541	28.62585449	https://www.genecards.org/cgi-bin/carddisp.pl?gene=IL5
C3	Complement C3	Protein Coding	P01024	56	GC19M006677	28.59485054	https://www.genecards.org/cgi-bin/carddisp.pl?gene=C3
BCYRN1	Brain Cytoplasmic RNA 1	RNA Gene		22	GC02P047253	28.54805183	https://www.genecards.org/cgi-bin/carddisp.pl?gene=BCYRN1
MIR377	MicroRNA 377	RNA Gene		21	GC14P112740	28.48015213	https://www.genecards.org/cgi-bin/carddisp.pl?gene=MIR377
RYR1	Ryanodine Receptor 1	Protein Coding	P21817	54	GC19P083224	28.46094894	https://www.genecards.org/cgi-bin/carddisp.pl?gene=RYR1
THPO	Thrombopoietin	Protein Coding	P40225	50	GC03M184371	28.41091347	https://www.genecards.org/cgi-bin/carddisp.pl?gene=THPO
F5	Coagulation Factor V	Protein Coding	P12259	54	GC01M169511	28.3862648	https://www.genecards.org/cgi-bin/carddisp.pl?gene=F5
MIR708	MicroRNA 708	RNA Gene		20	GC11M079402	28.27340508	https://www.genecards.org/cgi-bin/carddisp.pl?gene=MIR708
CXCL12	C-X-C Motif Chemokine Ligand 12	Protein Coding	P48061	52	GC10M044370	28.19798851	https://www.genecards.org/cgi-bin/carddisp.pl?gene=CXCL12
MIRLET7A2	MicroRNA Let-7a-2	RNA Gene		22	GC11M122146	28.19324875	https://www.genecards.org/cgi-bin/carddisp.pl?gene=MIRLET7A2
ADAM12	ADAM Metallopeptidase Domain 12	Protein Coding	O43184	52	GC10M126012	28.18712425	https://www.genecards.org/cgi-bin/carddisp.pl?gene=ADAM12
MVP	Major Vault Protein	Protein Coding	Q14764	47	GC16P047695	28.17535591	https://www.genecards.org/cgi-bin/carddisp.pl?gene=MVP
BDNF	Brain Derived Neurotrophic Factor	Protein Coding	P23560	56	GC11M027654	28.16646576	https://www.genecards.org/cgi-bin/carddisp.pl?gene=BDNF
MIR331	MicroRNA 331	RNA Gene		22	GC12P095308	28.0838356	https://www.genecards.org/cgi-bin/carddisp.pl?gene=MIR331
PLAG1	PLAG1 Zinc Finger	Protein Coding	Q6DJT9	48	GC08M056470	28.06863785	https://www.genecards.org/cgi-bin/carddisp.pl?gene=PLAG1
MB	Myoglobin	Protein Coding	P02144	51	GC22M035606	28.06843185	https://www.genecards.org/cgi-bin/carddisp.pl?gene=MB
MIRLET7G	MicroRNA Let-7g	RNA Gene		22	GC03M052268	28.05844116	https://www.genecards.org/cgi-bin/carddisp.pl?gene=MIRLET7G
STK4	Serine/Threonine Kinase 4	Protein Coding	Q13043	56	GC20P044966	28.03345108	https://www.genecards.org/cgi-bin/carddisp.pl?gene=STK4
FOS	Fos Proto-Oncogene, AP-1 Transcription Factor Subunit	Protein Coding	P01100	58	GC14P075278	27.98715019	https://www.genecards.org/cgi-bin/carddisp.pl?gene=FOS
CP	Ceruloplasmin	Protein Coding	P00450	55	GC03M149162	27.9635849	https://www.genecards.org/cgi-bin/carddisp.pl?gene=CP
TCF7	Transcription Factor 7	Protein Coding	P36402	49	GC05P134115	27.93830109	https://www.genecards.org/cgi-bin/carddisp.pl?gene=TCF7
IL1R1	Interleukin 1 Receptor Type 1	Protein Coding	P14778	53	GC02P102136	27.90071487	https://www.genecards.org/cgi-bin/carddisp.pl?gene=IL1R1
IL7	Interleukin 7	Protein Coding	P13232	50	GC08M078689	27.8913269	https://www.genecards.org/cgi-bin/carddisp.pl?gene=IL7
MIR340	MicroRNA 340	RNA Gene		21	GC05M180015	27.84607124	https://www.genecards.org/cgi-bin/carddisp.pl?gene=MIR340
CD14	CD14 Molecule	Protein Coding	P08571	53	GC05M140631	27.80327225	https://www.genecards.org/cgi-bin/carddisp.pl?gene=CD14
NF1	Neurofibromin 1	Protein Coding	P21359	54	GC17P031094	27.79562378	https://www.genecards.org/cgi-bin/carddisp.pl?gene=NF1
TGFBR2	Transforming Growth Factor Beta Receptor 2	Protein Coding	P37173	59	GC03P030623	27.7413826	https://www.genecards.org/cgi-bin/carddisp.pl?gene=TGFBR2
TBK1	TANK Binding Kinase 1	Protein Coding	Q9UHD2	56	GC12P064451	27.73365402	https://www.genecards.org/cgi-bin/carddisp.pl?gene=TBK1
CCN2	Cellular Communication Network Factor 2	Protein Coding	P29279	53	GC06M131948	27.7276535	https://www.genecards.org/cgi-bin/carddisp.pl?gene=CCN2
MIR33A	MicroRNA 33a	RNA Gene		22	GC22P041900	27.68055916	https://www.genecards.org/cgi-bin/carddisp.pl?gene=MIR33A
INS	Insulin	Protein Coding	P01308	54	GC11M002159	27.63247299	https://www.genecards.org/cgi-bin/carddisp.pl?gene=INS
FOXP3	Forkhead Box P3	Protein Coding	Q9BZS1	54	GC0XM049250	27.6234169	https://www.genecards.org/cgi-bin/carddisp.pl?gene=FOXP3
PRTN3	Proteinase 3	Protein Coding	P24158	52	GC19P000840	27.59515762	https://www.genecards.org/cgi-bin/carddisp.pl?gene=PRTN3
SAA1	Serum Amyloid A1	Protein Coding	P0DJI8	45	GC11P018810	27.58350563	https://www.genecards.org/cgi-bin/carddisp.pl?gene=SAA1
MIR4435-2HG	MIR4435-2 Host Gene	RNA Gene		21	GC02M112060	27.58217812	https://www.genecards.org/cgi-bin/carddisp.pl?gene=MIR4435-2HG
ESR1	Estrogen Receptor 1	Protein Coding	P03372	61	GC06P151656	27.55892754	https://www.genecards.org/cgi-bin/carddisp.pl?gene=ESR1
ASXL1	ASXL Transcriptional Regulator 1	Protein Coding	Q8IXJ9	50	GC20P033478	27.54400063	https://www.genecards.org/cgi-bin/carddisp.pl?gene=ASXL1
AGAP2-AS1	AGAP2 Antisense RNA 1	RNA Gene		17	GC12P057726	27.5050602	https://www.genecards.org/cgi-bin/carddisp.pl?gene=AGAP2-AS1
MIR181A2	MicroRNA 181a-2	RNA Gene		23	GC09P124692	27.47856331	https://www.genecards.org/cgi-bin/carddisp.pl?gene=MIR181A2
ERBB3	Erb-B2 Receptor Tyrosine Kinase 3	Protein Coding	P21860	61	GC12P058086	27.45386314	https://www.genecards.org/cgi-bin/carddisp.pl?gene=ERBB3
SOD2	Superoxide Dismutase 2	Protein Coding	P04179	54	GC06M159669	27.4305706	https://www.genecards.org/cgi-bin/carddisp.pl?gene=SOD2
CBFB	Core-Binding Factor Subunit Beta	Protein Coding	Q13951	53	GC16P067034	27.42143822	https://www.genecards.org/cgi-bin/carddisp.pl?gene=CBFB
SERPINC1	Serpin Family C Member 1	Protein Coding	P01008	57	GC01M174774	27.41963959	https://www.genecards.org/cgi-bin/carddisp.pl?gene=SERPINC1
ADAMTS13	ADAM Metallopeptidase With Thrombospondin Type 1 Motif 13	Protein Coding	Q76LX8	54	GC09P133414	27.38885498	https://www.genecards.org/cgi-bin/carddisp.pl?gene=ADAMTS13
HIF1A-AS1	HIF1A Antisense RNA 1	RNA Gene		19	GC14M061681	27.37273407	https://www.genecards.org/cgi-bin/carddisp.pl?gene=HIF1A-AS1
LINC00473	Long Intergenic Non-Protein Coding RNA 473	RNA Gene	A8K010	25	GC06M165328	27.3588047	https://www.genecards.org/cgi-bin/carddisp.pl?gene=LINC00473
TMX2-CTNND1	TMX2-CTNND1 Readthrough (NMD Candidate)	RNA Gene		18	GC11P057712	27.35250473	https://www.genecards.org/cgi-bin/carddisp.pl?gene=TMX2-CTNND1
EPHX1	Epoxide Hydrolase 1	Protein Coding	P07099	52	GC01P225810	27.3321228	https://www.genecards.org/cgi-bin/carddisp.pl?gene=EPHX1
PLAT	Plasminogen Activator, Tissue Type	Protein Coding	P00750	56	GC08M042174	27.32928276	https://www.genecards.org/cgi-bin/carddisp.pl?gene=PLAT
CCL3	C-C Motif Chemokine Ligand 3	Protein Coding	P10147	46	GC17M036088	27.31331635	https://www.genecards.org/cgi-bin/carddisp.pl?gene=CCL3
PRKAR1A	Protein Kinase CAMP-Dependent Type I Regulatory Subunit Alpha	Protein Coding	P10644	58	GC17P079119	27.31139183	https://www.genecards.org/cgi-bin/carddisp.pl?gene=PRKAR1A
MIR29B2	MicroRNA 29b-2	RNA Gene		21	GC01M207821	27.30465889	https://www.genecards.org/cgi-bin/carddisp.pl?gene=MIR29B2
TTR	Transthyretin	Protein Coding	P02766	55	GC18P031557	27.28272247	https://www.genecards.org/cgi-bin/carddisp.pl?gene=TTR
TYMS	Thymidylate Synthetase	Protein Coding	P04818	57	GC18P000657	27.24202347	https://www.genecards.org/cgi-bin/carddisp.pl?gene=TYMS
NUMA1	Nuclear Mitotic Apparatus Protein 1	Protein Coding	Q14980	50	GC11M072002	27.22091293	https://www.genecards.org/cgi-bin/carddisp.pl?gene=NUMA1
ZEB2-AS1	ZEB2 Antisense RNA 1	RNA Gene		23	GC02P144519	27.21678543	https://www.genecards.org/cgi-bin/carddisp.pl?gene=ZEB2-AS1
IL6R	Interleukin 6 Receptor	Protein Coding	P08887	57	GC01P154405	27.20949173	https://www.genecards.org/cgi-bin/carddisp.pl?gene=IL6R
CAT	Catalase	Protein Coding	P04040	58	GC11P034460	27.1823616	https://www.genecards.org/cgi-bin/carddisp.pl?gene=CAT
G6PD	Glucose-6-Phosphate Dehydrogenase	Protein Coding	P11413	57	GC0XM154578	27.16842651	https://www.genecards.org/cgi-bin/carddisp.pl?gene=G6PD
SMAD5-AS1	SMAD5 Antisense RNA 1	RNA Gene	Q9Y6J3	25	GC05M136129	27.1590004	https://www.genecards.org/cgi-bin/carddisp.pl?gene=SMAD5-AS1
MIR218-2	MicroRNA 218-2	RNA Gene		22	GC05M168768	27.12086296	https://www.genecards.org/cgi-bin/carddisp.pl?gene=MIR218-2
SMAD3	SMAD Family Member 3	Protein Coding	P84022	60	GC15P067063	27.08691025	https://www.genecards.org/cgi-bin/carddisp.pl?gene=SMAD3
ITGB1	Integrin Subunit Beta 1	Protein Coding	P05556	57	GC10M034478	27.07520103	https://www.genecards.org/cgi-bin/carddisp.pl?gene=ITGB1
IFNA1	Interferon Alpha 1	Protein Coding	P01562	46	GC09P021647	27.06304932	https://www.genecards.org/cgi-bin/carddisp.pl?gene=IFNA1
CCDC26	CCDC26 Long Non-Coding RNA	RNA Gene	Q8TAB7	31	GC08M133892	27.05040741	https://www.genecards.org/cgi-bin/carddisp.pl?gene=CCDC26
SELE	Selectin E	Protein Coding	P16581	50	GC01M169722	27.04706573	https://www.genecards.org/cgi-bin/carddisp.pl?gene=SELE
MMP1	Matrix Metallopeptidase 1	Protein Coding	P03956	57	GC11M109978	27.02354431	https://www.genecards.org/cgi-bin/carddisp.pl?gene=MMP1
MIR326	MicroRNA 326	RNA Gene		24	GC11M075335	26.99888611	https://www.genecards.org/cgi-bin/carddisp.pl?gene=MIR326
SOCS1	Suppressor Of Cytokine Signaling 1	Protein Coding	O15524	52	GC16M013141	26.98949814	https://www.genecards.org/cgi-bin/carddisp.pl?gene=SOCS1
CD40LG	CD40 Ligand	Protein Coding	P29965	57	GC0XP136649	26.94050217	https://www.genecards.org/cgi-bin/carddisp.pl?gene=CD40LG
CALCA	Calcitonin Related Polypeptide Alpha	Protein Coding	P06881	49	GC11M014966	26.9217205	https://www.genecards.org/cgi-bin/carddisp.pl?gene=CALCA
GAS6-AS1	GAS6 Antisense RNA 1	RNA Gene		21	GC13P113815	26.92013741	https://www.genecards.org/cgi-bin/carddisp.pl?gene=GAS6-AS1
LINC00968	Long Intergenic Non-Protein Coding RNA 968	RNA Gene		17	GC08M056499	26.91271591	https://www.genecards.org/cgi-bin/carddisp.pl?gene=LINC00968
FARSB	Phenylalanyl-TRNA Synthetase Subunit Beta	Protein Coding	Q9NSD9	51	GC02M222570	26.89123917	https://www.genecards.org/cgi-bin/carddisp.pl?gene=FARSB
COTL1	Coactosin Like F-Actin Binding Protein 1	Protein Coding	Q14019	46	GC16M084566	26.87557983	https://www.genecards.org/cgi-bin/carddisp.pl?gene=COTL1
FN1	Fibronectin 1	Protein Coding	P02751	57	GC02M215360	26.8741684	https://www.genecards.org/cgi-bin/carddisp.pl?gene=FN1
MIR147A	MicroRNA 147a	RNA Gene		18	GC09M120244	26.86127281	https://www.genecards.org/cgi-bin/carddisp.pl?gene=MIR147A
CSF1	Colony Stimulating Factor 1	Protein Coding	P09603	51	GC01P109911	26.8348465	https://www.genecards.org/cgi-bin/carddisp.pl?gene=CSF1
KNG1	Kininogen 1	Protein Coding	P01042	54	GC03P186717	26.82761955	https://www.genecards.org/cgi-bin/carddisp.pl?gene=KNG1
SPRY4-IT1	SPRY4 Intronic Transcript 1	RNA Gene		17	GC05M142318	26.82472801	https://www.genecards.org/cgi-bin/carddisp.pl?gene=SPRY4-IT1
BIRC5	Baculoviral IAP Repeat Containing 5	Protein Coding	O15392	52	GC17P078214	26.78722954	https://www.genecards.org/cgi-bin/carddisp.pl?gene=BIRC5
MIR144	MicroRNA 144	RNA Gene		21	GC17M059917	26.770401	https://www.genecards.org/cgi-bin/carddisp.pl?gene=MIR144
MIR345	MicroRNA 345	RNA Gene		22	GC14P100307	26.76261902	https://www.genecards.org/cgi-bin/carddisp.pl?gene=MIR345
ADRB2	Adrenoceptor Beta 2	Protein Coding	P07550	55	GC05P148825	26.7441864	https://www.genecards.org/cgi-bin/carddisp.pl?gene=ADRB2
TSC1	TSC Complex Subunit 1	Protein Coding	Q92574	54	GC09M132891	26.73808289	https://www.genecards.org/cgi-bin/carddisp.pl?gene=TSC1
HPRT1	Hypoxanthine Phosphoribosyltransferase 1	Protein Coding	P00492	55	GC0XP134460	26.72452927	https://www.genecards.org/cgi-bin/carddisp.pl?gene=HPRT1
NOTCH3	Notch Receptor 3	Protein Coding	Q9UM47	58	GC19M015159	26.71865845	https://www.genecards.org/cgi-bin/carddisp.pl?gene=NOTCH3
ADAMTS9-AS2	ADAMTS9 Antisense RNA 2	RNA Gene		21	GC03P064671	26.69449806	https://www.genecards.org/cgi-bin/carddisp.pl?gene=ADAMTS9-AS2
MIR219A1	MicroRNA 219a-1	RNA Gene		24	GC06P033207	26.67315674	https://www.genecards.org/cgi-bin/carddisp.pl?gene=MIR219A1
IKBKG	Inhibitor Of Nuclear Factor Kappa B Kinase Regulatory Subunit Gamma	Protein Coding	Q9Y6K9	54	GC0XP154541	26.64106178	https://www.genecards.org/cgi-bin/carddisp.pl?gene=IKBKG
CCR5	C-C Motif Chemokine Receptor 5	Protein Coding	P51681	53	GC03P051153	26.6343689	https://www.genecards.org/cgi-bin/carddisp.pl?gene=CCR5
SPAAR	Small Regulatory Polypeptide Of Amino Acid Response	Protein Coding	A0A1B0GVQ0	22	GC09P052021	26.60440826	https://www.genecards.org/cgi-bin/carddisp.pl?gene=SPAAR
CD46	CD46 Molecule	Protein Coding	P15529	54	GC01P207752	26.57382393	https://www.genecards.org/cgi-bin/carddisp.pl?gene=CD46
PDCD1	Programmed Cell Death 1	Protein Coding	Q15116	54	GC02M241849	26.5734024	https://www.genecards.org/cgi-bin/carddisp.pl?gene=PDCD1
NCAM1	Neural Cell Adhesion Molecule 1	Protein Coding	P13591	55	GC11P112961	26.54726791	https://www.genecards.org/cgi-bin/carddisp.pl?gene=NCAM1
FGF7	Fibroblast Growth Factor 7	Protein Coding	P21781	50	GC15P049423	26.43021774	https://www.genecards.org/cgi-bin/carddisp.pl?gene=FGF7
MPL	MPL Proto-Oncogene, Thrombopoietin Receptor	Protein Coding	P40238	54	GC01P043337	26.38369751	https://www.genecards.org/cgi-bin/carddisp.pl?gene=MPL
LINC01116	Long Intergenic Non-Protein Coding RNA 1116	RNA Gene		20	GC02M176400	26.36701202	https://www.genecards.org/cgi-bin/carddisp.pl?gene=LINC01116
CD8A	CD8 Subunit Alpha	Protein Coding	P01732	54	GC02M086784	26.36100006	https://www.genecards.org/cgi-bin/carddisp.pl?gene=CD8A
RELA	RELA Proto-Oncogene, NF-KB Subunit	Protein Coding	Q04206	58	GC11M065653	26.34676361	https://www.genecards.org/cgi-bin/carddisp.pl?gene=RELA
CREB1	CAMP Responsive Element Binding Protein 1	Protein Coding	P16220	57	GC02P207529	26.3014679	https://www.genecards.org/cgi-bin/carddisp.pl?gene=CREB1
SNHG15	Small Nucleolar RNA Host Gene 15	RNA Gene		24	GC07M044983	26.26748657	https://www.genecards.org/cgi-bin/carddisp.pl?gene=SNHG15
TCF3	Transcription Factor 3	Protein Coding	P15923	53	GC19M001609	26.26337814	https://www.genecards.org/cgi-bin/carddisp.pl?gene=TCF3
FBN1	Fibrillin 1	Protein Coding	P35555	54	GC15M048408	26.20216751	https://www.genecards.org/cgi-bin/carddisp.pl?gene=FBN1
CD34	CD34 Molecule	Protein Coding	P28906	52	GC01M207880	26.18540955	https://www.genecards.org/cgi-bin/carddisp.pl?gene=CD34
SERPINB3	Serpin Family B Member 3	Protein Coding	P29508	47	GC18M063655	26.13599777	https://www.genecards.org/cgi-bin/carddisp.pl?gene=SERPINB3
FHIT	Fragile Histidine Triad Diadenosine Triphosphatase	Protein Coding	P49789	50	GC03M059747	26.08642387	https://www.genecards.org/cgi-bin/carddisp.pl?gene=FHIT
SHH	Sonic Hedgehog Signaling Molecule	Protein Coding	Q15465	57	GC07M155799	26.08162117	https://www.genecards.org/cgi-bin/carddisp.pl?gene=SHH
MCL1	MCL1 Apoptosis Regulator, BCL2 Family Member	Protein Coding	Q07820	54	GC01M155854	26.02620697	https://www.genecards.org/cgi-bin/carddisp.pl?gene=MCL1
ANPEP	Alanyl Aminopeptidase, Membrane	Protein Coding	P15144	56	GC15M089784	26.02252007	https://www.genecards.org/cgi-bin/carddisp.pl?gene=ANPEP
FIP1L1	Factor Interacting With PAPOLA And CPSF1	Protein Coding	Q6UN15	46	GC04P053447	26.0206337	https://www.genecards.org/cgi-bin/carddisp.pl?gene=FIP1L1
GNAS-AS1	GNAS Antisense RNA 1	RNA Gene		27	GC20M058811	25.93770218	https://www.genecards.org/cgi-bin/carddisp.pl?gene=GNAS-AS1
ABCG2	ATP Binding Cassette Subfamily G Member 2 (Junior Blood Group)	Protein Coding	Q9UNQ0	56	GC04M088090	25.93454552	https://www.genecards.org/cgi-bin/carddisp.pl?gene=ABCG2
CYP2E1	Cytochrome P450 Family 2 Subfamily E Member 1	Protein Coding	P05181	53	GC10P133520	25.92395401	https://www.genecards.org/cgi-bin/carddisp.pl?gene=CYP2E1
IGF1R	Insulin Like Growth Factor 1 Receptor	Protein Coding	P08069	61	GC15P098648	25.92352676	https://www.genecards.org/cgi-bin/carddisp.pl?gene=IGF1R
LINC00261	Long Intergenic Non-Protein Coding RNA 261	RNA Gene		24	GC20M022529	25.87919235	https://www.genecards.org/cgi-bin/carddisp.pl?gene=LINC00261
SIRT1	Sirtuin 1	Protein Coding	Q96EB6	56	GC10P067884	25.87678909	https://www.genecards.org/cgi-bin/carddisp.pl?gene=SIRT1
PCBP2-OT1	PCBP2 Overlapping Transcript 1	RNA Gene		12	GC12P053464	25.85211563	https://www.genecards.org/cgi-bin/carddisp.pl?gene=PCBP2-OT1
DLGAP2	DLG Associated Protein 2	Protein Coding	Q9P1A6	44	GC08P000739	25.83841515	https://www.genecards.org/cgi-bin/carddisp.pl?gene=DLGAP2
XIAP	X-Linked Inhibitor Of Apoptosis	Protein Coding	P98170	58	GC0XP123859	25.82916451	https://www.genecards.org/cgi-bin/carddisp.pl?gene=XIAP
PDGFRA	Platelet Derived Growth Factor Receptor Alpha	Protein Coding	P16234	60	GC04P054229	25.80499649	https://www.genecards.org/cgi-bin/carddisp.pl?gene=PDGFRA
LOC126862264	CDK7 Strongly-Dependent Group 2 Enhancer GRCh37_chr16:3293322-3294521	Functional Element		4	GC16P049099	25.79381561	https://www.genecards.org/cgi-bin/carddisp.pl?gene=LOC126862264
CACNA1G-AS1	CACNA1G Antisense RNA 1	RNA Gene		20	GC17M061347	25.70047188	https://www.genecards.org/cgi-bin/carddisp.pl?gene=CACNA1G-AS1
RET	Ret Proto-Oncogene	Protein Coding	P07949	61	GC10P043402	25.68213272	https://www.genecards.org/cgi-bin/carddisp.pl?gene=RET
CD40	CD40 Molecule	Protein Coding	P25942	57	GC20P046118	25.65683746	https://www.genecards.org/cgi-bin/carddisp.pl?gene=CD40
BCAR4	Breast Cancer Anti-Estrogen Resistance 4	RNA Gene		20	GC16M013167	25.64863014	https://www.genecards.org/cgi-bin/carddisp.pl?gene=BCAR4
EZH2	Enhancer Of Zeste 2 Polycomb Repressive Complex 2 Subunit	Protein Coding	Q15910	60	GC07M148807	25.63386154	https://www.genecards.org/cgi-bin/carddisp.pl?gene=EZH2
BMP6	Bone Morphogenetic Protein 6	Protein Coding	P22004	52	GC06P007726	25.60907555	https://www.genecards.org/cgi-bin/carddisp.pl?gene=BMP6
CD44	CD44 Molecule (Indian Blood Group)	Protein Coding	P16070	55	GC11P035139	25.60844994	https://www.genecards.org/cgi-bin/carddisp.pl?gene=CD44
SST	Somatostatin	Protein Coding	P61278	47	GC03M187668	25.50156784	https://www.genecards.org/cgi-bin/carddisp.pl?gene=SST
MIR95	MicroRNA 95	RNA Gene		20	GC04M008007	25.47720718	https://www.genecards.org/cgi-bin/carddisp.pl?gene=MIR95
TP53TG1	TP53 Target 1	RNA Gene		26	GC07M087325	25.47636604	https://www.genecards.org/cgi-bin/carddisp.pl?gene=TP53TG1
MME	Membrane Metalloendopeptidase	Protein Coding	P08473	57	GC03P155024	25.44726753	https://www.genecards.org/cgi-bin/carddisp.pl?gene=MME
MIR184	MicroRNA 184	RNA Gene		25	GC15P079209	25.40463066	https://www.genecards.org/cgi-bin/carddisp.pl?gene=MIR184
TF	Transferrin	Protein Coding	P02787	57	GC03P136239	25.37664032	https://www.genecards.org/cgi-bin/carddisp.pl?gene=TF
NOD2	Nucleotide Binding Oligomerization Domain Containing 2	Protein Coding	Q9HC29	54	GC16P050693	25.36215019	https://www.genecards.org/cgi-bin/carddisp.pl?gene=NOD2
CST3	Cystatin C	Protein Coding	P01034	50	GC20M023781	25.35978127	https://www.genecards.org/cgi-bin/carddisp.pl?gene=CST3
CDK2	Cyclin Dependent Kinase 2	Protein Coding	P24941	58	GC12P055966	25.35739899	https://www.genecards.org/cgi-bin/carddisp.pl?gene=CDK2
ANXA5	Annexin A5	Protein Coding	P08758	53	GC04M121667	25.35142899	https://www.genecards.org/cgi-bin/carddisp.pl?gene=ANXA5
NR3C1	Nuclear Receptor Subfamily 3 Group C Member 1	Protein Coding	P04150	56	GC05M143277	25.30962753	https://www.genecards.org/cgi-bin/carddisp.pl?gene=NR3C1
MIR196B	MicroRNA 196b	RNA Gene		24	GC07M027796	25.30786324	https://www.genecards.org/cgi-bin/carddisp.pl?gene=MIR196B
MIR367	MicroRNA 367	RNA Gene		21	GC04M112647	25.3065052	https://www.genecards.org/cgi-bin/carddisp.pl?gene=MIR367
SRC	SRC Proto-Oncogene, Non-Receptor Tyrosine Kinase	Protein Coding	P12931	58	GC20P037344	25.29366112	https://www.genecards.org/cgi-bin/carddisp.pl?gene=SRC
TP53COR1	Tumor Protein P53 Pathway Corepressor 1	RNA Gene		9	GC06U903133	25.23682022	https://www.genecards.org/cgi-bin/carddisp.pl?gene=TP53COR1
DPP9	Dipeptidyl Peptidase 9	Protein Coding	Q86TI2	49	GC19M009342	25.20927429	https://www.genecards.org/cgi-bin/carddisp.pl?gene=DPP9
TGFB2	Transforming Growth Factor Beta 2	Protein Coding	P61812	58	GC01P218345	25.13033295	https://www.genecards.org/cgi-bin/carddisp.pl?gene=TGFB2
REN	Renin	Protein Coding	P00797	56	GC01M204154	25.06936264	https://www.genecards.org/cgi-bin/carddisp.pl?gene=REN
BCL10	BCL10 Immune Signaling Adaptor	Protein Coding	O95999	51	GC01M085265	25.06809044	https://www.genecards.org/cgi-bin/carddisp.pl?gene=BCL10
ITGB2	Integrin Subunit Beta 2	Protein Coding	P05107	57	GC21M044885	25.00595856	https://www.genecards.org/cgi-bin/carddisp.pl?gene=ITGB2
TNFSF10	TNF Superfamily Member 10	Protein Coding	P50591	51	GC03M172505	25.00201797	https://www.genecards.org/cgi-bin/carddisp.pl?gene=TNFSF10
DNMT1	DNA Methyltransferase 1	Protein Coding	P26358	59	GC19M010133	24.96179008	https://www.genecards.org/cgi-bin/carddisp.pl?gene=DNMT1
NUP98	Nucleoporin 98 And 96 Precursor	Protein Coding	P52948	52	GC11M003671	24.95693207	https://www.genecards.org/cgi-bin/carddisp.pl?gene=NUP98
ANGPT2	Angiopoietin 2	Protein Coding	O15123	56	GC08M006499	24.90542603	https://www.genecards.org/cgi-bin/carddisp.pl?gene=ANGPT2
IL15	Interleukin 15	Protein Coding	P40933	49	GC04P141636	24.88186264	https://www.genecards.org/cgi-bin/carddisp.pl?gene=IL15
PTCH1	Patched 1	Protein Coding	Q13635	58	GC09M095442	24.87301445	https://www.genecards.org/cgi-bin/carddisp.pl?gene=PTCH1
CFI	Complement Factor I	Protein Coding	P05156	54	GC04M109732	24.83127975	https://www.genecards.org/cgi-bin/carddisp.pl?gene=CFI
LINC00342	Long Intergenic Non-Protein Coding RNA 342	RNA Gene		20	GC02M095807	24.80351067	https://www.genecards.org/cgi-bin/carddisp.pl?gene=LINC00342
NBAS	NBAS Subunit Of NRZ Tethering Complex	Protein Coding	A2RRP1	47	GC02M014794	24.75368881	https://www.genecards.org/cgi-bin/carddisp.pl?gene=NBAS
NKILA	NF-KappaB Interacting LncRNA	RNA Gene		15	GC20P057711	24.74248314	https://www.genecards.org/cgi-bin/carddisp.pl?gene=NKILA
ATP11A	ATPase Phospholipid Transporting 11A	Protein Coding	P98196	49	GC13P112690	24.74081039	https://www.genecards.org/cgi-bin/carddisp.pl?gene=ATP11A
CHUK	Component Of Inhibitor Of Nuclear Factor Kappa B Kinase Complex	Protein Coding	O15111	57	GC10M100296	24.72504997	https://www.genecards.org/cgi-bin/carddisp.pl?gene=CHUK
GSTT1	Glutathione S-Transferase Theta 1	Protein Coding	P30711	38	GC22Mi00270	24.70505142	https://www.genecards.org/cgi-bin/carddisp.pl?gene=GSTT1
RNY1	RNA, Ro60-Associated Y1	RNA Gene		19	GC07M148987	24.68086433	https://www.genecards.org/cgi-bin/carddisp.pl?gene=RNY1
STN1	STN1 Subunit Of CST Complex	Protein Coding	Q9H668	46	GC10M104028	24.636446	https://www.genecards.org/cgi-bin/carddisp.pl?gene=STN1
STIL	STIL Centriolar Assembly Protein	Protein Coding	Q15468	47	GC01M047250	24.61885834	https://www.genecards.org/cgi-bin/carddisp.pl?gene=STIL
HLA-DQB1	Major Histocompatibility Complex, Class II, DQ Beta 1	Protein Coding	P01920	49	GC06M080978	24.60853767	https://www.genecards.org/cgi-bin/carddisp.pl?gene=HLA-DQB1
MSH2	MutS Homolog 2	Protein Coding	P43246	56	GC02P047403	24.59261703	https://www.genecards.org/cgi-bin/carddisp.pl?gene=MSH2
IRF2BP2	Interferon Regulatory Factor 2 Binding Protein 2	Protein Coding	Q7Z5L9	44	GC01M234604	24.55891609	https://www.genecards.org/cgi-bin/carddisp.pl?gene=IRF2BP2
MYCN	MYCN Proto-Oncogene, BHLH Transcription Factor	Protein Coding	P04198	54	GC02P015951	24.55047798	https://www.genecards.org/cgi-bin/carddisp.pl?gene=MYCN
HAVCR1	Hepatitis A Virus Cellular Receptor 1	Protein Coding	Q96D42	49	GC05M157028	24.4530735	https://www.genecards.org/cgi-bin/carddisp.pl?gene=HAVCR1
VCAM1	Vascular Cell Adhesion Molecule 1	Protein Coding	P19320	53	GC01P100719	24.42982483	https://www.genecards.org/cgi-bin/carddisp.pl?gene=VCAM1
TOP1	DNA Topoisomerase I	Protein Coding	P11387	56	GC20P041028	24.32412338	https://www.genecards.org/cgi-bin/carddisp.pl?gene=TOP1
NPPA	Natriuretic Peptide A	Protein Coding	P01160	52	GC01M011846	24.28125572	https://www.genecards.org/cgi-bin/carddisp.pl?gene=NPPA
TFRC	Transferrin Receptor	Protein Coding	P02786	57	GC03M196144	24.27212143	https://www.genecards.org/cgi-bin/carddisp.pl?gene=TFRC
MMP3	Matrix Metallopeptidase 3	Protein Coding	P08254	56	GC11M102835	24.25826263	https://www.genecards.org/cgi-bin/carddisp.pl?gene=MMP3
AGER	Advanced Glycosylation End-Product Specific Receptor	Protein Coding	Q15109	53	GC06M032180	24.22070313	https://www.genecards.org/cgi-bin/carddisp.pl?gene=AGER
TBX4	T-Box Transcription Factor 4	Protein Coding	P57082	48	GC17P078860	24.20862007	https://www.genecards.org/cgi-bin/carddisp.pl?gene=TBX4
IL6ST	Interleukin 6 Cytokine Family Signal Transducer	Protein Coding	P40189	56	GC05M055935	24.20478058	https://www.genecards.org/cgi-bin/carddisp.pl?gene=IL6ST
FLCN	Folliculin	Protein Coding	Q8NFG4	49	GC17M017212	24.19645119	https://www.genecards.org/cgi-bin/carddisp.pl?gene=FLCN
ITGB3	Integrin Subunit Beta 3	Protein Coding	P05106	59	GC17P078453	24.17561531	https://www.genecards.org/cgi-bin/carddisp.pl?gene=ITGB3
LOC110806306	Telomerase RNA Component (TERC) Promoter	Functional Element		4	GC03P169764	24.16929245	https://www.genecards.org/cgi-bin/carddisp.pl?gene=LOC110806306
WT1-AS	WT1 Antisense RNA	RNA Gene	Q06250	32	GC11P032434	24.15579605	https://www.genecards.org/cgi-bin/carddisp.pl?gene=WT1-AS
GBA1	Glucosylceramidase Beta 1	Protein Coding	P04062	56	GC01M156443	24.12078857	https://www.genecards.org/cgi-bin/carddisp.pl?gene=GBA1
MYEF2	Myelin Expression Factor 2	Protein Coding	Q9P2K5	44	GC15M048134	24.1119709	https://www.genecards.org/cgi-bin/carddisp.pl?gene=MYEF2
MIR193A	MicroRNA 193a	RNA Gene		22	GC17P031559	24.08679962	https://www.genecards.org/cgi-bin/carddisp.pl?gene=MIR193A
CBL	Cbl Proto-Oncogene	Protein Coding	P22681	58	GC11P119206	23.94857216	https://www.genecards.org/cgi-bin/carddisp.pl?gene=CBL
LPL	Lipoprotein Lipase	Protein Coding	P06858	56	GC08P019901	23.94571114	https://www.genecards.org/cgi-bin/carddisp.pl?gene=LPL
DYNC2H1	Dynein Cytoplasmic 2 Heavy Chain 1	Protein Coding	Q8NCM8	45	GC11P103109	23.92875099	https://www.genecards.org/cgi-bin/carddisp.pl?gene=DYNC2H1
FAT4	FAT Atypical Cadherin 4	Protein Coding	Q6V0I7	46	GC04P125315	23.77950287	https://www.genecards.org/cgi-bin/carddisp.pl?gene=FAT4
THBS1	Thrombospondin 1	Protein Coding	P07996	52	GC15P039581	23.76110077	https://www.genecards.org/cgi-bin/carddisp.pl?gene=THBS1
ERCC1	ERCC Excision Repair 1, Endonuclease Non-Catalytic Subunit	Protein Coding	P07992	53	GC19M079717	23.74986458	https://www.genecards.org/cgi-bin/carddisp.pl?gene=ERCC1
MMP12	Matrix Metallopeptidase 12	Protein Coding	P39900	52	GC11M102862	23.73821831	https://www.genecards.org/cgi-bin/carddisp.pl?gene=MMP12
LGALS3	Galectin 3	Protein Coding	P17931	52	GC14P055124	23.73692513	https://www.genecards.org/cgi-bin/carddisp.pl?gene=LGALS3
CTSB	Cathepsin B	Protein Coding	P07858	58	GC08M011842	23.72696686	https://www.genecards.org/cgi-bin/carddisp.pl?gene=CTSB
CYP3A4	Cytochrome P450 Family 3 Subfamily A Member 4	Protein Coding	P08684	55	GC07M099773	23.71873856	https://www.genecards.org/cgi-bin/carddisp.pl?gene=CYP3A4
COMT	Catechol-O-Methyltransferase	Protein Coding	P21964	58	GC22P019941	23.70929909	https://www.genecards.org/cgi-bin/carddisp.pl?gene=COMT
HLA-G	Major Histocompatibility Complex, Class I, G	Protein Coding	P17693	50	GC06P104048	23.68951988	https://www.genecards.org/cgi-bin/carddisp.pl?gene=HLA-G
RTN4R	Reticulon 4 Receptor	Protein Coding	Q9BZR6	52	GC22M020241	23.65537834	https://www.genecards.org/cgi-bin/carddisp.pl?gene=RTN4R
NGF	Nerve Growth Factor	Protein Coding	P01138	58	GC01M115285	23.63281059	https://www.genecards.org/cgi-bin/carddisp.pl?gene=NGF
CEBPB	CCAAT Enhancer Binding Protein Beta	Protein Coding	P17676	50	GC20P050190	23.6326828	https://www.genecards.org/cgi-bin/carddisp.pl?gene=CEBPB
CEACAM6	CEA Cell Adhesion Molecule 6	Protein Coding	P40199	48	GC19P041750	23.60409927	https://www.genecards.org/cgi-bin/carddisp.pl?gene=CEACAM6
INPP5E	Inositol Polyphosphate-5-Phosphatase E	Protein Coding	Q9NRR6	48	GC09M136428	23.51959229	https://www.genecards.org/cgi-bin/carddisp.pl?gene=INPP5E
TBL1XR1	TBL1X/Y Related 1	Protein Coding	Q9BZK7	52	GC03M177019	23.50103951	https://www.genecards.org/cgi-bin/carddisp.pl?gene=TBL1XR1
KRT18	Keratin 18	Protein Coding	P05783	57	GC12P052948	23.48999977	https://www.genecards.org/cgi-bin/carddisp.pl?gene=KRT18
CTCF	CCCTC-Binding Factor	Protein Coding	P49711	54	GC16P067563	23.47716904	https://www.genecards.org/cgi-bin/carddisp.pl?gene=CTCF
PLAU	Plasminogen Activator, Urokinase	Protein Coding	P00749	58	GC10P073909	23.44382477	https://www.genecards.org/cgi-bin/carddisp.pl?gene=PLAU
MECOM	MDS1 And EVI1 Complex Locus	Protein Coding	Q03112	54	GC03M169083	23.38705254	https://www.genecards.org/cgi-bin/carddisp.pl?gene=MECOM
FGA	Fibrinogen Alpha Chain	Protein Coding	P02671	56	GC04M154583	23.33103561	https://www.genecards.org/cgi-bin/carddisp.pl?gene=FGA
SLC2A1	Solute Carrier Family 2 Member 1	Protein Coding	P11166	60	GC01M042925	23.326931	https://www.genecards.org/cgi-bin/carddisp.pl?gene=SLC2A1
CD79A	CD79a Molecule	Protein Coding	P11912	54	GC19P041877	23.29904175	https://www.genecards.org/cgi-bin/carddisp.pl?gene=CD79A
SYK	Spleen Associated Tyrosine Kinase	Protein Coding	P43405	57	GC09P094897	23.24959946	https://www.genecards.org/cgi-bin/carddisp.pl?gene=SYK
PWAR1	Prader Willi/Angelman Region RNA 1	RNA Gene		17	GC15P025135	23.20384979	https://www.genecards.org/cgi-bin/carddisp.pl?gene=PWAR1
ANGPT1	Angiopoietin 1	Protein Coding	Q15389	53	GC08M107246	23.19636917	https://www.genecards.org/cgi-bin/carddisp.pl?gene=ANGPT1
CXCR3	C-X-C Motif Chemokine Receptor 3	Protein Coding	P49682	50	GC0XM071615	23.18897438	https://www.genecards.org/cgi-bin/carddisp.pl?gene=CXCR3
SOX9	SRY-Box Transcription Factor 9	Protein Coding	P48436	52	GC17P072121	23.1359024	https://www.genecards.org/cgi-bin/carddisp.pl?gene=SOX9
GZMB	Granzyme B	Protein Coding	P10144	54	GC14M024630	23.10260582	https://www.genecards.org/cgi-bin/carddisp.pl?gene=GZMB
ADA	Adenosine Deaminase	Protein Coding	P00813	58	GC20M044620	23.08426285	https://www.genecards.org/cgi-bin/carddisp.pl?gene=ADA
MIR494	MicroRNA 494	RNA Gene		19	GC14P112755	23.04122543	https://www.genecards.org/cgi-bin/carddisp.pl?gene=MIR494
VIM	Vimentin	Protein Coding	P08670	58	GC10P017227	23.03981781	https://www.genecards.org/cgi-bin/carddisp.pl?gene=VIM
LOX	Lysyl Oxidase	Protein Coding	P28300	54	GC05M122063	23.03782272	https://www.genecards.org/cgi-bin/carddisp.pl?gene=LOX
SMPD1	Sphingomyelin Phosphodiesterase 1	Protein Coding	P17405	56	GC11P006390	23.02792931	https://www.genecards.org/cgi-bin/carddisp.pl?gene=SMPD1
PIK3R1	Phosphoinositide-3-Kinase Regulatory Subunit 1	Protein Coding	P27986	58	GC05P068215	22.93159103	https://www.genecards.org/cgi-bin/carddisp.pl?gene=PIK3R1
GFAP	Glial Fibrillary Acidic Protein	Protein Coding	P14136	55	GC17M061018	22.84840012	https://www.genecards.org/cgi-bin/carddisp.pl?gene=GFAP
NFKBIA	NFKB Inhibitor Alpha	Protein Coding	P25963	57	GC14M035401	22.84031296	https://www.genecards.org/cgi-bin/carddisp.pl?gene=NFKBIA
PMP22	Peripheral Myelin Protein 22	Protein Coding	Q01453	50	GC17M015229	22.83072662	https://www.genecards.org/cgi-bin/carddisp.pl?gene=PMP22
TGFBR1	Transforming Growth Factor Beta Receptor 1	Protein Coding	P36897	61	GC09P099104	22.82237625	https://www.genecards.org/cgi-bin/carddisp.pl?gene=TGFBR1
NAT2	N-Acetyltransferase 2	Protein Coding	P11245	48	GC08P018391	22.76288795	https://www.genecards.org/cgi-bin/carddisp.pl?gene=NAT2
LBP	Lipopolysaccharide Binding Protein	Protein Coding	P18428	50	GC20P038346	22.75762749	https://www.genecards.org/cgi-bin/carddisp.pl?gene=LBP
AGT	Angiotensinogen	Protein Coding	P01019	56	GC01M230690	22.72841072	https://www.genecards.org/cgi-bin/carddisp.pl?gene=AGT
PIK3C2A	Phosphatidylinositol-4-Phosphate 3-Kinase Catalytic Subunit Type 2 Alpha	Protein Coding	O00443	54	GC11M017772	22.71635056	https://www.genecards.org/cgi-bin/carddisp.pl?gene=PIK3C2A
EPOR	Erythropoietin Receptor	Protein Coding	P19235	55	GC19M011377	22.63220024	https://www.genecards.org/cgi-bin/carddisp.pl?gene=EPOR
SEPTIN9	Septin 9	Protein Coding	Q9UHD8	47	GC17P080069	22.62333298	https://www.genecards.org/cgi-bin/carddisp.pl?gene=SEPTIN9
MIR122	MicroRNA 122	RNA Gene		24	GC18P058451	22.62272263	https://www.genecards.org/cgi-bin/carddisp.pl?gene=MIR122
CDK1	Cyclin Dependent Kinase 1	Protein Coding	P06493	55	GC10P060772	22.61718369	https://www.genecards.org/cgi-bin/carddisp.pl?gene=CDK1
FOXO3	Forkhead Box O3	Protein Coding	O43524	54	GC06P108559	22.61510658	https://www.genecards.org/cgi-bin/carddisp.pl?gene=FOXO3
CHRNA3	Cholinergic Receptor Nicotinic Alpha 3 Subunit	Protein Coding	P32297	52	GC15M133529	22.60116959	https://www.genecards.org/cgi-bin/carddisp.pl?gene=CHRNA3
TXN	Thioredoxin	Protein Coding	P10599	52	GC09M110243	22.58356094	https://www.genecards.org/cgi-bin/carddisp.pl?gene=TXN
PLAUR	Plasminogen Activator, Urokinase Receptor	Protein Coding	Q03405	52	GC19M043646	22.50684929	https://www.genecards.org/cgi-bin/carddisp.pl?gene=PLAUR
GRP	Gastrin Releasing Peptide	Protein Coding	P07492	47	GC18P059220	22.45376778	https://www.genecards.org/cgi-bin/carddisp.pl?gene=GRP
IFIH1	Interferon Induced With Helicase C Domain 1	Protein Coding	Q9BYX4	54	GC02M162267	22.44168472	https://www.genecards.org/cgi-bin/carddisp.pl?gene=IFIH1
MIR9-1	MicroRNA 9-1	RNA Gene		23	GC01M156420	22.42225647	https://www.genecards.org/cgi-bin/carddisp.pl?gene=MIR9-1
GAPDH	Glyceraldehyde-3-Phosphate Dehydrogenase	Protein Coding	P04406	57	GC12P028185	22.38276291	https://www.genecards.org/cgi-bin/carddisp.pl?gene=GAPDH
SP1	Sp1 Transcription Factor	Protein Coding	P08047	52	GC12P053380	22.35333633	https://www.genecards.org/cgi-bin/carddisp.pl?gene=SP1
LOC126860438	MED14-Independent Group 3 Enhancer GRCh37_chr8:90959982-90961181	Functional Element		4	GC08P089947	22.32452583	https://www.genecards.org/cgi-bin/carddisp.pl?gene=LOC126860438
AGTR1	Angiotensin II Receptor Type 1	Protein Coding	P30556	58	GC03P148697	22.30176163	https://www.genecards.org/cgi-bin/carddisp.pl?gene=AGTR1
ACTB	Actin Beta	Protein Coding	P60709	56	GC07M005527	22.28997421	https://www.genecards.org/cgi-bin/carddisp.pl?gene=ACTB
CYP2C19	Cytochrome P450 Family 2 Subfamily C Member 19	Protein Coding	P33261	50	GC10P094762	22.26189995	https://www.genecards.org/cgi-bin/carddisp.pl?gene=CYP2C19
BCL6	BCL6 Transcription Repressor	Protein Coding	P41182	53	GC03M187721	22.21537209	https://www.genecards.org/cgi-bin/carddisp.pl?gene=BCL6
COL1A1	Collagen Type I Alpha 1 Chain	Protein Coding	P02452	56	GC17M061318	22.19760895	https://www.genecards.org/cgi-bin/carddisp.pl?gene=COL1A1
HAVCR2	Hepatitis A Virus Cellular Receptor 2	Protein Coding	Q8TDQ0	52	GC05M157063	22.19616318	https://www.genecards.org/cgi-bin/carddisp.pl?gene=HAVCR2
TP63	Tumor Protein P63	Protein Coding	Q9H3D4	53	GC03P189598	22.18170738	https://www.genecards.org/cgi-bin/carddisp.pl?gene=TP63
BMP2	Bone Morphogenetic Protein 2	Protein Coding	P12643	53	GC20P006767	22.10361671	https://www.genecards.org/cgi-bin/carddisp.pl?gene=BMP2
PDGFB	Platelet Derived Growth Factor Subunit B	Protein Coding	P01127	58	GC22M069031	22.09015465	https://www.genecards.org/cgi-bin/carddisp.pl?gene=PDGFB
GJA1	Gap Junction Protein Alpha 1	Protein Coding	P17302	57	GC06P121436	22.05727959	https://www.genecards.org/cgi-bin/carddisp.pl?gene=GJA1
CALR	Calreticulin	Protein Coding	P27797	58	GC19P012938	22.00834846	https://www.genecards.org/cgi-bin/carddisp.pl?gene=CALR
TGM6	Transglutaminase 6	Protein Coding	O95932	45	GC20P002380	21.99374962	https://www.genecards.org/cgi-bin/carddisp.pl?gene=TGM6
HSP90AA1	Heat Shock Protein 90 Alpha Family Class A Member 1	Protein Coding	P07900	58	GC14M102080	21.97752953	https://www.genecards.org/cgi-bin/carddisp.pl?gene=HSP90AA1
MYLK	Myosin Light Chain Kinase	Protein Coding	Q15746	58	GC03M123610	21.9720974	https://www.genecards.org/cgi-bin/carddisp.pl?gene=MYLK
HADHA	Hydroxyacyl-CoA Dehydrogenase Trifunctional Multienzyme Complex Subunit Alpha	Protein Coding	P40939	53	GC02M026190	21.96940231	https://www.genecards.org/cgi-bin/carddisp.pl?gene=HADHA
KRT19	Keratin 19	Protein Coding	P08727	50	GC17M041523	21.93772888	https://www.genecards.org/cgi-bin/carddisp.pl?gene=KRT19
CYP3A5	Cytochrome P450 Family 3 Subfamily A Member 5	Protein Coding	P20815	51	GC07M099648	21.93536186	https://www.genecards.org/cgi-bin/carddisp.pl?gene=CYP3A5
CXCL2	C-X-C Motif Chemokine Ligand 2	Protein Coding	P19875	46	GC04M074097	21.90855789	https://www.genecards.org/cgi-bin/carddisp.pl?gene=CXCL2
RINT1	RAD50 Interactor 1	Protein Coding	Q6NUQ1	45	GC07P105532	21.9000988	https://www.genecards.org/cgi-bin/carddisp.pl?gene=RINT1
EDNRA	Endothelin Receptor Type A	Protein Coding	P25101	56	GC04P147480	21.8602829	https://www.genecards.org/cgi-bin/carddisp.pl?gene=EDNRA
MIR181A1	MicroRNA 181a-1	RNA Gene		21	GC01M198860	21.82600403	https://www.genecards.org/cgi-bin/carddisp.pl?gene=MIR181A1
TNFRSF1B	TNF Receptor Superfamily Member 1B	Protein Coding	P20333	56	GC01P012401	21.80583191	https://www.genecards.org/cgi-bin/carddisp.pl?gene=TNFRSF1B
AQP4	Aquaporin 4	Protein Coding	P55087	53	GC18M026852	21.80308723	https://www.genecards.org/cgi-bin/carddisp.pl?gene=AQP4
MYD88	MYD88 Innate Immune Signal Transduction Adaptor	Protein Coding	Q99836	56	GC03P038185	21.76387787	https://www.genecards.org/cgi-bin/carddisp.pl?gene=MYD88
PTX3	Pentraxin 3	Protein Coding	P26022	49	GC03P157436	21.75055313	https://www.genecards.org/cgi-bin/carddisp.pl?gene=PTX3
EGR1	Early Growth Response 1	Protein Coding	P18146	51	GC05P138465	21.73880005	https://www.genecards.org/cgi-bin/carddisp.pl?gene=EGR1
CDK6	Cyclin Dependent Kinase 6	Protein Coding	Q00534	58	GC07M092604	21.72355652	https://www.genecards.org/cgi-bin/carddisp.pl?gene=CDK6
SLC22A12	Solute Carrier Family 22 Member 12	Protein Coding	Q96S37	51	GC11P064679	21.72319412	https://www.genecards.org/cgi-bin/carddisp.pl?gene=SLC22A12
MIR25	MicroRNA 25	RNA Gene		22	GC07M100093	21.70828629	https://www.genecards.org/cgi-bin/carddisp.pl?gene=MIR25
TIMP2	TIMP Metallopeptidase Inhibitor 2	Protein Coding	P16035	48	GC17M078852	21.70192146	https://www.genecards.org/cgi-bin/carddisp.pl?gene=TIMP2
CEACAM3	CEA Cell Adhesion Molecule 3	Protein Coding	P40198	49	GC19P041796	21.67061615	https://www.genecards.org/cgi-bin/carddisp.pl?gene=CEACAM3
CYP2D6	Cytochrome P450 Family 2 Subfamily D Member 6	Protein Coding	P10635	52	GC22M042126	21.66988373	https://www.genecards.org/cgi-bin/carddisp.pl?gene=CYP2D6
SRSF2	Serine And Arginine Rich Splicing Factor 2	Protein Coding	Q01130	48	GC17M076734	21.64789772	https://www.genecards.org/cgi-bin/carddisp.pl?gene=SRSF2
HSPA4	Heat Shock Protein Family A (Hsp70) Member 4	Protein Coding	P34932	49	GC05P133062	21.62227058	https://www.genecards.org/cgi-bin/carddisp.pl?gene=HSPA4
MIR325	MicroRNA 325	RNA Gene		16	GC0XM077005	21.53809357	https://www.genecards.org/cgi-bin/carddisp.pl?gene=MIR325
MRTFA	Myocardin Related Transcription Factor A	Protein Coding	Q969V6	48	GC22M069024	21.5125103	https://www.genecards.org/cgi-bin/carddisp.pl?gene=MRTFA
EPHA2	EPH Receptor A2	Protein Coding	P29317	60	GC01M016124	21.49492455	https://www.genecards.org/cgi-bin/carddisp.pl?gene=EPHA2
IL11	Interleukin 11	Protein Coding	P20809	47	GC19M055364	21.48056793	https://www.genecards.org/cgi-bin/carddisp.pl?gene=IL11
HDAC9	Histone Deacetylase 9	Protein Coding	Q9UKV0	56	GC07P018086	21.47889519	https://www.genecards.org/cgi-bin/carddisp.pl?gene=HDAC9
MIR106B	MicroRNA 106b	RNA Gene		24	GC07M103958	21.47735214	https://www.genecards.org/cgi-bin/carddisp.pl?gene=MIR106B
LTA	Lymphotoxin Alpha	Protein Coding	P01374	49	GC06P104096	21.46848297	https://www.genecards.org/cgi-bin/carddisp.pl?gene=LTA
SLC9A3	Solute Carrier Family 9 Member A3	Protein Coding	P48764	55	GC05M000472	21.46826553	https://www.genecards.org/cgi-bin/carddisp.pl?gene=SLC9A3
MIR302D	MicroRNA 302d	RNA Gene		22	GC04M112648	21.45279121	https://www.genecards.org/cgi-bin/carddisp.pl?gene=MIR302D
CHGA	Chromogranin A	Protein Coding	P10645	50	GC14P092962	21.43618011	https://www.genecards.org/cgi-bin/carddisp.pl?gene=CHGA
CXCR1	C-X-C Motif Chemokine Receptor 1	Protein Coding	P25024	50	GC02M218162	21.38651085	https://www.genecards.org/cgi-bin/carddisp.pl?gene=CXCR1
HOXA-AS2	HOXA Cluster Antisense RNA 2	RNA Gene		21	GC07P027107	21.36084366	https://www.genecards.org/cgi-bin/carddisp.pl?gene=HOXA-AS2
SMAD2	SMAD Family Member 2	Protein Coding	Q15796	59	GC18M047809	21.314188	https://www.genecards.org/cgi-bin/carddisp.pl?gene=SMAD2
KAT6A	Lysine Acetyltransferase 6A	Protein Coding	Q92794	53	GC08M041929	21.29449463	https://www.genecards.org/cgi-bin/carddisp.pl?gene=KAT6A
MIR10A	MicroRNA 10a	RNA Gene		24	GC17M048579	21.29172897	https://www.genecards.org/cgi-bin/carddisp.pl?gene=MIR10A
SOX2	SRY-Box Transcription Factor 2	Protein Coding	P48431	52	GC03P181711	21.28154564	https://www.genecards.org/cgi-bin/carddisp.pl?gene=SOX2
CHI3L1	Chitinase 3 Like 1	Protein Coding	P36222	51	GC01M203148	21.27870941	https://www.genecards.org/cgi-bin/carddisp.pl?gene=CHI3L1
SELL	Selectin L	Protein Coding	P14151	49	GC01M169690	21.27137184	https://www.genecards.org/cgi-bin/carddisp.pl?gene=SELL
GSTM3	Glutathione S-Transferase Mu 3	Protein Coding	P21266	53	GC01M109733	21.2523632	https://www.genecards.org/cgi-bin/carddisp.pl?gene=GSTM3
RAC1	Rac Family Small GTPase 1	Protein Coding	P63000	56	GC07P006378	21.20651054	https://www.genecards.org/cgi-bin/carddisp.pl?gene=RAC1
TNFRSF10B	TNF Receptor Superfamily Member 10b	Protein Coding	O14763	57	GC08M023020	21.17656898	https://www.genecards.org/cgi-bin/carddisp.pl?gene=TNFRSF10B
RNASE3	Ribonuclease A Family Member 3	Protein Coding	P12724	46	GC14P020891	21.16480446	https://www.genecards.org/cgi-bin/carddisp.pl?gene=RNASE3
CXCL1	C-X-C Motif Chemokine Ligand 1	Protein Coding	P09341	49	GC04P073869	21.16431808	https://www.genecards.org/cgi-bin/carddisp.pl?gene=CXCL1
IL33	Interleukin 33	Protein Coding	O95760	45	GC09P008195	21.15439415	https://www.genecards.org/cgi-bin/carddisp.pl?gene=IL33
RAD51	RAD51 Recombinase	Protein Coding	Q06609	57	GC15P040694	21.12809563	https://www.genecards.org/cgi-bin/carddisp.pl?gene=RAD51
RXRA	Retinoid X Receptor Alpha	Protein Coding	P19793	56	GC09P134317	21.12400055	https://www.genecards.org/cgi-bin/carddisp.pl?gene=RXRA
PTK2	Protein Tyrosine Kinase 2	Protein Coding	Q05397	54	GC08M140657	21.09851456	https://www.genecards.org/cgi-bin/carddisp.pl?gene=PTK2
CASP1	Caspase 1	Protein Coding	P29466	56	GC11M105025	21.00269699	https://www.genecards.org/cgi-bin/carddisp.pl?gene=CASP1
MUSK	Muscle Associated Receptor Tyrosine Kinase	Protein Coding	O15146	55	GC09P110668	20.9939785	https://www.genecards.org/cgi-bin/carddisp.pl?gene=MUSK
LAMC2	Laminin Subunit Gamma 2	Protein Coding	Q13753	54	GC01P183186	20.9761219	https://www.genecards.org/cgi-bin/carddisp.pl?gene=LAMC2
CXCR2	C-X-C Motif Chemokine Receptor 2	Protein Coding	P25025	58	GC02P218125	20.92921638	https://www.genecards.org/cgi-bin/carddisp.pl?gene=CXCR2
CSF1R	Colony Stimulating Factor 1 Receptor	Protein Coding	P07333	59	GC05M150053	20.92702866	https://www.genecards.org/cgi-bin/carddisp.pl?gene=CSF1R
BMPR2	Bone Morphogenetic Protein Receptor Type 2	Protein Coding	Q13873	57	GC02P202376	20.92671013	https://www.genecards.org/cgi-bin/carddisp.pl?gene=BMPR2
SLC17A5	Solute Carrier Family 17 Member 5	Protein Coding	Q9NRA2	51	GC06M073593	20.92575073	https://www.genecards.org/cgi-bin/carddisp.pl?gene=SLC17A5
ARG1	Arginase 1	Protein Coding	P05089	56	GC06P131473	20.88277435	https://www.genecards.org/cgi-bin/carddisp.pl?gene=ARG1
TKT	Transketolase	Protein Coding	P29401	52	GC03M053224	20.82177353	https://www.genecards.org/cgi-bin/carddisp.pl?gene=TKT
CDKN1C	Cyclin Dependent Kinase Inhibitor 1C	Protein Coding	P49918	52	GC11M008066	20.80116653	https://www.genecards.org/cgi-bin/carddisp.pl?gene=CDKN1C
PLA2G2A	Phospholipase A2 Group IIA	Protein Coding	P14555	53	GC01M019975	20.78193474	https://www.genecards.org/cgi-bin/carddisp.pl?gene=PLA2G2A
PTPRC	Protein Tyrosine Phosphatase Receptor Type C	Protein Coding	P08575	59	GC01P198607	20.75880814	https://www.genecards.org/cgi-bin/carddisp.pl?gene=PTPRC
XDH	Xanthine Dehydrogenase	Protein Coding	P47989	54	GC02M031334	20.74486923	https://www.genecards.org/cgi-bin/carddisp.pl?gene=XDH
KRT5	Keratin 5	Protein Coding	P13647	53	GC12M052514	20.74197197	https://www.genecards.org/cgi-bin/carddisp.pl?gene=KRT5
FOXM1	Forkhead Box M1	Protein Coding	Q08050	50	GC12M002857	20.73082161	https://www.genecards.org/cgi-bin/carddisp.pl?gene=FOXM1
SLPI	Secretory Leukocyte Peptidase Inhibitor	Protein Coding	P03973	47	GC20M045252	20.72371674	https://www.genecards.org/cgi-bin/carddisp.pl?gene=SLPI
CCR2	C-C Motif Chemokine Receptor 2	Protein Coding	P41597	51	GC03P051152	20.7169323	https://www.genecards.org/cgi-bin/carddisp.pl?gene=CCR2
PECAM1	Platelet And Endothelial Cell Adhesion Molecule 1	Protein Coding	P16284	48	GC17M064319	20.69483948	https://www.genecards.org/cgi-bin/carddisp.pl?gene=PECAM1
IKBKB	Inhibitor Of Nuclear Factor Kappa B Kinase Subunit Beta	Protein Coding	O14920	61	GC08P042271	20.65174866	https://www.genecards.org/cgi-bin/carddisp.pl?gene=IKBKB
VDR	Vitamin D Receptor	Protein Coding	P11473	57	GC12M047841	20.65154839	https://www.genecards.org/cgi-bin/carddisp.pl?gene=VDR
PCNA	Proliferating Cell Nuclear Antigen	Protein Coding	P12004	57	GC20M005114	20.64873886	https://www.genecards.org/cgi-bin/carddisp.pl?gene=PCNA
STAT5A	Signal Transducer And Activator Of Transcription 5A	Protein Coding	P42229	54	GC17P042287	20.58722496	https://www.genecards.org/cgi-bin/carddisp.pl?gene=STAT5A
GLI1	GLI Family Zinc Finger 1	Protein Coding	P08151	56	GC12P058191	20.58579445	https://www.genecards.org/cgi-bin/carddisp.pl?gene=GLI1
IGF2	Insulin Like Growth Factor 2	Protein Coding	P01344	56	GC11M008042	20.57461739	https://www.genecards.org/cgi-bin/carddisp.pl?gene=IGF2
LIG4	DNA Ligase 4	Protein Coding	P49917	54	GC13M108207	20.53952408	https://www.genecards.org/cgi-bin/carddisp.pl?gene=LIG4
PDPN	Podoplanin	Protein Coding	Q86YL7	48	GC01P013583	20.51210022	https://www.genecards.org/cgi-bin/carddisp.pl?gene=PDPN
MIR493HG	MIR493 Cluster Host Gene	RNA Gene		14	GC14P112754	20.50026512	https://www.genecards.org/cgi-bin/carddisp.pl?gene=MIR493HG
BSG	Basigin (Ok Blood Group)	Protein Coding	P35613	51	GC19P000571	20.4932518	https://www.genecards.org/cgi-bin/carddisp.pl?gene=BSG
DNMT3B	DNA Methyltransferase 3 Beta	Protein Coding	Q9UBC3	57	GC20P032762	20.48810577	https://www.genecards.org/cgi-bin/carddisp.pl?gene=DNMT3B
HDAC1	Histone Deacetylase 1	Protein Coding	Q13547	57	GC01P032292	20.47682571	https://www.genecards.org/cgi-bin/carddisp.pl?gene=HDAC1
MMP8	Matrix Metallopeptidase 8	Protein Coding	P22894	54	GC11M109975	20.47591209	https://www.genecards.org/cgi-bin/carddisp.pl?gene=MMP8
H2AC18	H2A Clustered Histone 18	Protein Coding	Q6FI13	36	GC01M155818	20.4743576	https://www.genecards.org/cgi-bin/carddisp.pl?gene=H2AC18
HSPA1A	Heat Shock Protein Family A (Hsp70) Member 1A	Protein Coding	P0DMV8	53	GC06P104117	20.45831871	https://www.genecards.org/cgi-bin/carddisp.pl?gene=HSPA1A
PRKCA	Protein Kinase C Alpha	Protein Coding	P17252	57	GC17P066302	20.4214592	https://www.genecards.org/cgi-bin/carddisp.pl?gene=PRKCA
ENSG00000276919		RNA Gene		10	GC14P112169	20.4103508	https://www.genecards.org/cgi-bin/carddisp.pl?gene=ENSG00000276919
FLNA	Filamin A	Protein Coding	P21333	55	GC0XM154348	20.37238693	https://www.genecards.org/cgi-bin/carddisp.pl?gene=FLNA
GDF15	Growth Differentiation Factor 15	Protein Coding	Q99988	49	GC19P082847	20.36844254	https://www.genecards.org/cgi-bin/carddisp.pl?gene=GDF15
PIK3CD	Phosphatidylinositol-4,5-Bisphosphate 3-Kinase Catalytic Subunit Delta	Protein Coding	O00329	60	GC01P009628	20.36288643	https://www.genecards.org/cgi-bin/carddisp.pl?gene=PIK3CD
THY1	Thy-1 Cell Surface Antigen	Protein Coding	P04216	49	GC11M119424	20.33615112	https://www.genecards.org/cgi-bin/carddisp.pl?gene=THY1
SPINK1	Serine Peptidase Inhibitor Kazal Type 1	Protein Coding	P00995	48	GC05M147825	20.29007721	https://www.genecards.org/cgi-bin/carddisp.pl?gene=SPINK1
HLA-C	Major Histocompatibility Complex, Class I, C	Protein Coding	P10321	50	GC06M080880	20.27618027	https://www.genecards.org/cgi-bin/carddisp.pl?gene=HLA-C
IGFBP7	Insulin Like Growth Factor Binding Protein 7	Protein Coding	Q16270	53	GC04M057030	20.27425385	https://www.genecards.org/cgi-bin/carddisp.pl?gene=IGFBP7
TGFA	Transforming Growth Factor Alpha	Protein Coding	P01135	53	GC02M070447	20.20589638	https://www.genecards.org/cgi-bin/carddisp.pl?gene=TGFA
MIR7-3HG	MIR7-3 Host Gene	RNA Gene	Q8N6C7	29	GC19P006171	20.19091225	https://www.genecards.org/cgi-bin/carddisp.pl?gene=MIR7-3HG
HSPB1	Heat Shock Protein Family B (Small) Member 1	Protein Coding	P04792	58	GC07P076302	20.18840599	https://www.genecards.org/cgi-bin/carddisp.pl?gene=HSPB1
MBP	Myelin Basic Protein	Protein Coding	P02686	51	GC18M076978	20.18429184	https://www.genecards.org/cgi-bin/carddisp.pl?gene=MBP
ITGA2B	Integrin Subunit Alpha 2b	Protein Coding	P08514	58	GC17M060995	20.16864586	https://www.genecards.org/cgi-bin/carddisp.pl?gene=ITGA2B
ICOSLG	Inducible T Cell Costimulator Ligand	Protein Coding	O75144	48	GC21M044222	20.1593647	https://www.genecards.org/cgi-bin/carddisp.pl?gene=ICOSLG
PTK2B	Protein Tyrosine Kinase 2 Beta	Protein Coding	Q14289	56	GC08P027311	20.13718987	https://www.genecards.org/cgi-bin/carddisp.pl?gene=PTK2B
S100B	S100 Calcium Binding Protein B	Protein Coding	P04271	51	GC21M052331	20.11037445	https://www.genecards.org/cgi-bin/carddisp.pl?gene=S100B
POMC	Proopiomelanocortin	Protein Coding	P01189	54	GC02M025160	20.0899334	https://www.genecards.org/cgi-bin/carddisp.pl?gene=POMC
CHKA	Choline Kinase Alpha	Protein Coding	P35790	50	GC11M068052	20.035923	https://www.genecards.org/cgi-bin/carddisp.pl?gene=CHKA
NOS1	Nitric Oxide Synthase 1	Protein Coding	P29475	56	GC12M117208	20.01962662	https://www.genecards.org/cgi-bin/carddisp.pl?gene=NOS1
PMS2	PMS1 Homolog 2, Mismatch Repair System Component	Protein Coding	P54278	56	GC07M005973	20.01612091	https://www.genecards.org/cgi-bin/carddisp.pl?gene=PMS2
AURKA	Aurora Kinase A	Protein Coding	O14965	58	GC20M056370	20.01336861	https://www.genecards.org/cgi-bin/carddisp.pl?gene=AURKA
BIRC3	Baculoviral IAP Repeat Containing 3	Protein Coding	Q13489	53	GC11P102317	20.00697136	https://www.genecards.org/cgi-bin/carddisp.pl?gene=BIRC3
ABCC2	ATP Binding Cassette Subfamily C Member 2	Protein Coding	Q92887	54	GC10P099782	20.00633621	https://www.genecards.org/cgi-bin/carddisp.pl?gene=ABCC2
CCNA2	Cyclin A2	Protein Coding	P20248	52	GC04M121816	19.99809456	https://www.genecards.org/cgi-bin/carddisp.pl?gene=CCNA2
GCLC	Glutamate-Cysteine Ligase Catalytic Subunit	Protein Coding	P48506	52	GC06M053497	19.97224236	https://www.genecards.org/cgi-bin/carddisp.pl?gene=GCLC
E2F1	E2F Transcription Factor 1	Protein Coding	Q01094	50	GC20M033675	19.96894836	https://www.genecards.org/cgi-bin/carddisp.pl?gene=E2F1
ENSG00000277577		RNA Gene		6	GC0XM073831	19.9496727	https://www.genecards.org/cgi-bin/carddisp.pl?gene=ENSG00000277577
PROM1	Prominin 1	Protein Coding	O43490	53	GC04M015965	19.93056488	https://www.genecards.org/cgi-bin/carddisp.pl?gene=PROM1
COL3A1	Collagen Type III Alpha 1 Chain	Protein Coding	P02461	54	GC02P188974	19.9287014	https://www.genecards.org/cgi-bin/carddisp.pl?gene=COL3A1
RUNX3	RUNX Family Transcription Factor 3	Protein Coding	Q13761	50	GC01M024899	19.8960743	https://www.genecards.org/cgi-bin/carddisp.pl?gene=RUNX3
MIR483	MicroRNA 483	RNA Gene		22	GC11M008045	19.8907814	https://www.genecards.org/cgi-bin/carddisp.pl?gene=MIR483
MGMT	O-6-Methylguanine-DNA Methyltransferase	Protein Coding	P16455	56	GC10P129467	19.87958336	https://www.genecards.org/cgi-bin/carddisp.pl?gene=MGMT
CR1	Complement C3b/C4b Receptor 1 (Knops Blood Group)	Protein Coding	P17927	51	GC01P207496	19.87707901	https://www.genecards.org/cgi-bin/carddisp.pl?gene=CR1
NABP1	Nucleic Acid Binding Protein 1	Protein Coding	Q96AH0	40	GC02P191678	19.87639618	https://www.genecards.org/cgi-bin/carddisp.pl?gene=NABP1
PLA2G6	Phospholipase A2 Group VI	Protein Coding	O60733	54	GC22M069811	19.84673309	https://www.genecards.org/cgi-bin/carddisp.pl?gene=PLA2G6
IFNB1	Interferon Beta 1	Protein Coding	P01574	49	GC09M021077	19.83712769	https://www.genecards.org/cgi-bin/carddisp.pl?gene=IFNB1
TLR5	Toll Like Receptor 5	Protein Coding	O60602	53	GC01M223109	19.79862404	https://www.genecards.org/cgi-bin/carddisp.pl?gene=TLR5
IGFBP3	Insulin Like Growth Factor Binding Protein 3	Protein Coding	P17936	53	GC07M045912	19.78905487	https://www.genecards.org/cgi-bin/carddisp.pl?gene=IGFBP3
IGFBP2	Insulin Like Growth Factor Binding Protein 2	Protein Coding	P18065	50	GC02P216632	19.78840256	https://www.genecards.org/cgi-bin/carddisp.pl?gene=IGFBP2
MIR125B1	MicroRNA 125b-1	RNA Gene		24	GC11M122100	19.76781464	https://www.genecards.org/cgi-bin/carddisp.pl?gene=MIR125B1
LMNA	Lamin A/C	Protein Coding	P02545	57	GC01P156082	19.75471878	https://www.genecards.org/cgi-bin/carddisp.pl?gene=LMNA
TNNI3	Troponin I3, Cardiac Type	Protein Coding	P19429	55	GC19M055151	19.74994278	https://www.genecards.org/cgi-bin/carddisp.pl?gene=TNNI3
AXL	AXL Receptor Tyrosine Kinase	Protein Coding	P30530	58	GC19P041219	19.73015022	https://www.genecards.org/cgi-bin/carddisp.pl?gene=AXL
LARS1	Leucyl-TRNA Synthetase 1	Protein Coding	Q9P2J5	52	GC05M146114	19.67715836	https://www.genecards.org/cgi-bin/carddisp.pl?gene=LARS1
SLC11A1	Solute Carrier Family 11 Member 1	Protein Coding	P49279	53	GC02P218382	19.66685295	https://www.genecards.org/cgi-bin/carddisp.pl?gene=SLC11A1
MIR127	MicroRNA 127	RNA Gene		24	GC14P112022	19.66611671	https://www.genecards.org/cgi-bin/carddisp.pl?gene=MIR127
CLU	Clusterin	Protein Coding	P10909	54	GC08M027596	19.66181183	https://www.genecards.org/cgi-bin/carddisp.pl?gene=CLU
GDNF	Glial Cell Derived Neurotrophic Factor	Protein Coding	P39905	56	GC05M037812	19.64726257	https://www.genecards.org/cgi-bin/carddisp.pl?gene=GDNF
MIR452	MicroRNA 452	RNA Gene		18	GC0XM151959	19.64418793	https://www.genecards.org/cgi-bin/carddisp.pl?gene=MIR452
PIK3CB	Phosphatidylinositol-4,5-Bisphosphate 3-Kinase Catalytic Subunit Beta	Protein Coding	P42338	54	GC03M138652	19.64326286	https://www.genecards.org/cgi-bin/carddisp.pl?gene=PIK3CB
CRLF2	Cytokine Receptor Like Factor 2	Protein Coding	Q9HC73	45	GC0XM001190	19.62687492	https://www.genecards.org/cgi-bin/carddisp.pl?gene=CRLF2
CCR3	C-C Motif Chemokine Receptor 3	Protein Coding	P51677	52	GC03P051148	19.62439728	https://www.genecards.org/cgi-bin/carddisp.pl?gene=CCR3
TLR9	Toll Like Receptor 9	Protein Coding	Q9NR96	52	GC03M052595	19.62305069	https://www.genecards.org/cgi-bin/carddisp.pl?gene=TLR9
NME1	NME/NM23 Nucleoside Diphosphate Kinase 1	Protein Coding	P15531	52	GC17P078654	19.61437607	https://www.genecards.org/cgi-bin/carddisp.pl?gene=NME1
ADA2	Adenosine Deaminase 2	Protein Coding	Q9NZK5	48	GC22M017262	19.57610512	https://www.genecards.org/cgi-bin/carddisp.pl?gene=ADA2
ADORA2A	Adenosine A2a Receptor	Protein Coding	P29274	53	GC22P024417	19.57384491	https://www.genecards.org/cgi-bin/carddisp.pl?gene=ADORA2A
ANXA2	Annexin A2	Protein Coding	P07355	54	GC15M060347	19.56303024	https://www.genecards.org/cgi-bin/carddisp.pl?gene=ANXA2
CADM1	Cell Adhesion Molecule 1	Protein Coding	Q9BY67	51	GC11M115169	19.55168915	https://www.genecards.org/cgi-bin/carddisp.pl?gene=CADM1
APEX1	Apurinic/Apyrimidinic Endodeoxyribonuclease 1	Protein Coding	P27695	52	GC14P020455	19.54803658	https://www.genecards.org/cgi-bin/carddisp.pl?gene=APEX1
OGG1	8-Oxoguanine DNA Glycosylase	Protein Coding	O15527	54	GC03P014579	19.53690147	https://www.genecards.org/cgi-bin/carddisp.pl?gene=OGG1
APOA1	Apolipoprotein A1	Protein Coding	P02647	57	GC11M116835	19.48139381	https://www.genecards.org/cgi-bin/carddisp.pl?gene=APOA1
CPOX	Coproporphyrinogen Oxidase	Protein Coding	P36551	50	GC03M098576	19.47094727	https://www.genecards.org/cgi-bin/carddisp.pl?gene=CPOX
MLLT3	MLLT3 Super Elongation Complex Subunit	Protein Coding	P42568	46	GC09M020341	19.43367004	https://www.genecards.org/cgi-bin/carddisp.pl?gene=MLLT3
GHRL	Ghrelin And Obestatin Prepropeptide	Protein Coding	Q9UBU3	48	GC03M010285	19.43225098	https://www.genecards.org/cgi-bin/carddisp.pl?gene=GHRL
SLC2A9	Solute Carrier Family 2 Member 9	Protein Coding	Q9NRM0	52	GC04M009772	19.43045235	https://www.genecards.org/cgi-bin/carddisp.pl?gene=SLC2A9
GSK3B	Glycogen Synthase Kinase 3 Beta	Protein Coding	P49841	57	GC03M119821	19.43037796	https://www.genecards.org/cgi-bin/carddisp.pl?gene=GSK3B
BAD	BCL2 Associated Agonist Of Cell Death	Protein Coding	Q92934	50	GC11M109178	19.41850281	https://www.genecards.org/cgi-bin/carddisp.pl?gene=BAD
FOXF1	Forkhead Box F1	Protein Coding	Q12946	48	GC16P086510	19.41439438	https://www.genecards.org/cgi-bin/carddisp.pl?gene=FOXF1
TRB	T Cell Receptor Beta Locus	Protein Coding	P0DSE2	24	GC07P153238	19.39863968	https://www.genecards.org/cgi-bin/carddisp.pl?gene=TRB
MIR149	MicroRNA 149	RNA Gene		25	GC02P240456	19.39739609	https://www.genecards.org/cgi-bin/carddisp.pl?gene=MIR149
IL2RB	Interleukin 2 Receptor Subunit Beta	Protein Coding	P14784	57	GC22M068173	19.37923431	https://www.genecards.org/cgi-bin/carddisp.pl?gene=IL2RB
HSPG2	Heparan Sulfate Proteoglycan 2	Protein Coding	P98160	54	GC01M021822	19.36086082	https://www.genecards.org/cgi-bin/carddisp.pl?gene=HSPG2
MEN1	Menin 1	Protein Coding	O00255	51	GC11M064803	19.35203552	https://www.genecards.org/cgi-bin/carddisp.pl?gene=MEN1
ADIPOQ	Adiponectin, C1Q And Collagen Domain Containing	Protein Coding	Q15848	52	GC03P186842	19.34109688	https://www.genecards.org/cgi-bin/carddisp.pl?gene=ADIPOQ
CDH2	Cadherin 2	Protein Coding	P19022	58	GC18M030290	19.30723	https://www.genecards.org/cgi-bin/carddisp.pl?gene=CDH2
STING1	Stimulator Of Interferon Response CGAMP Interactor 1	Protein Coding	Q86WV6	48	GC05M139483	19.30426979	https://www.genecards.org/cgi-bin/carddisp.pl?gene=STING1
MIR378A	MicroRNA 378a	RNA Gene		24	GC05P149732	19.28034401	https://www.genecards.org/cgi-bin/carddisp.pl?gene=MIR378A
MIR30B	MicroRNA 30b	RNA Gene		24	GC08M134800	19.26380539	https://www.genecards.org/cgi-bin/carddisp.pl?gene=MIR30B
TNNT2	Troponin T2, Cardiac Type	Protein Coding	P45379	54	GC01M201359	19.25933266	https://www.genecards.org/cgi-bin/carddisp.pl?gene=TNNT2
DGKE	Diacylglycerol Kinase Epsilon	Protein Coding	P52429	53	GC17P056834	19.24446678	https://www.genecards.org/cgi-bin/carddisp.pl?gene=DGKE
SLC6A4	Solute Carrier Family 6 Member 4	Protein Coding	P31645	54	GC17M030194	19.19750404	https://www.genecards.org/cgi-bin/carddisp.pl?gene=SLC6A4
CDKN3	Cyclin Dependent Kinase Inhibitor 3	Protein Coding	Q16667	48	GC14P054398	19.18614197	https://www.genecards.org/cgi-bin/carddisp.pl?gene=CDKN3
PTPN22	Protein Tyrosine Phosphatase Non-Receptor Type 22	Protein Coding	Q9Y2R2	53	GC01M113813	19.14996338	https://www.genecards.org/cgi-bin/carddisp.pl?gene=PTPN22
PPARA	Peroxisome Proliferator Activated Receptor Alpha	Protein Coding	Q07869	51	GC22P046150	19.14974594	https://www.genecards.org/cgi-bin/carddisp.pl?gene=PPARA
KDM4C	Lysine Demethylase 4C	Protein Coding	Q9H3R0	49	GC09P006720	19.13363075	https://www.genecards.org/cgi-bin/carddisp.pl?gene=KDM4C
PTHLH	Parathyroid Hormone Like Hormone	Protein Coding	P12272	53	GC12M027959	19.10728073	https://www.genecards.org/cgi-bin/carddisp.pl?gene=PTHLH
CX3CR1	C-X3-C Motif Chemokine Receptor 1	Protein Coding	P49238	49	GC03M039279	19.09831429	https://www.genecards.org/cgi-bin/carddisp.pl?gene=CX3CR1
COL5A1	Collagen Type V Alpha 1 Chain	Protein Coding	P20908	54	GC09P134641	19.07279968	https://www.genecards.org/cgi-bin/carddisp.pl?gene=COL5A1
KRT7	Keratin 7	Protein Coding	P08729	48	GC12P052232	19.07099724	https://www.genecards.org/cgi-bin/carddisp.pl?gene=KRT7
CXCL9	C-X-C Motif Chemokine Ligand 9	Protein Coding	Q07325	45	GC04M076001	19.05537796	https://www.genecards.org/cgi-bin/carddisp.pl?gene=CXCL9
ADAM17	ADAM Metallopeptidase Domain 17	Protein Coding	P78536	57	GC02M009488	19.02131271	https://www.genecards.org/cgi-bin/carddisp.pl?gene=ADAM17
KRT8	Keratin 8	Protein Coding	P05787	53	GC12M052897	18.98736954	https://www.genecards.org/cgi-bin/carddisp.pl?gene=KRT8
XRCC3	X-Ray Repair Cross Complementing 3	Protein Coding	O43542	49	GC14M103697	18.98295212	https://www.genecards.org/cgi-bin/carddisp.pl?gene=XRCC3
HSPA5	Heat Shock Protein Family A (Hsp70) Member 5	Protein Coding	P11021	56	GC09M125234	18.97325134	https://www.genecards.org/cgi-bin/carddisp.pl?gene=HSPA5
SNAI1	Snail Family Transcriptional Repressor 1	Protein Coding	O95863	50	GC20P049982	18.93980217	https://www.genecards.org/cgi-bin/carddisp.pl?gene=SNAI1
BAP1	BRCA1 Associated Protein 1	Protein Coding	Q92560	54	GC03M052401	18.91721725	https://www.genecards.org/cgi-bin/carddisp.pl?gene=BAP1
MIR409	MicroRNA 409	RNA Gene		21	GC14P112746	18.88191032	https://www.genecards.org/cgi-bin/carddisp.pl?gene=MIR409
IREB2	Iron Responsive Element Binding Protein 2	Protein Coding	P48200	51	GC15P078437	18.87191391	https://www.genecards.org/cgi-bin/carddisp.pl?gene=IREB2
STAT6	Signal Transducer And Activator Of Transcription 6	Protein Coding	P42226	57	GC12M057095	18.86461639	https://www.genecards.org/cgi-bin/carddisp.pl?gene=STAT6
MMP7	Matrix Metallopeptidase 7	Protein Coding	P09237	54	GC11M109974	18.85058403	https://www.genecards.org/cgi-bin/carddisp.pl?gene=MMP7
DEK	DEK Proto-Oncogene	Protein Coding	P35659	47	GC06M018224	18.81015205	https://www.genecards.org/cgi-bin/carddisp.pl?gene=DEK
CYP1A2	Cytochrome P450 Family 1 Subfamily A Member 2	Protein Coding	P05177	52	GC15P074748	18.80501556	https://www.genecards.org/cgi-bin/carddisp.pl?gene=CYP1A2
MIR196A1	MicroRNA 196a-1	RNA Gene		24	GC17M048632	18.80344963	https://www.genecards.org/cgi-bin/carddisp.pl?gene=MIR196A1
MYCL	MYCL Proto-Oncogene, BHLH Transcription Factor	Protein Coding	P12524	45	GC01M039895	18.79286766	https://www.genecards.org/cgi-bin/carddisp.pl?gene=MYCL
RBP4	Retinol Binding Protein 4	Protein Coding	P02753	52	GC10M093591	18.78590012	https://www.genecards.org/cgi-bin/carddisp.pl?gene=RBP4
MIR20B	MicroRNA 20b	RNA Gene		17	GC0XM134377	18.76902771	https://www.genecards.org/cgi-bin/carddisp.pl?gene=MIR20B
CYTOR	Cytoskeleton Regulator RNA	RNA Gene		25	GC02P088529	18.76818848	https://www.genecards.org/cgi-bin/carddisp.pl?gene=CYTOR
NSMCE3	NSE3 Homolog, SMC5-SMC6 Complex Component	Protein Coding	Q96MG7	44	GC15M029839	18.76350403	https://www.genecards.org/cgi-bin/carddisp.pl?gene=NSMCE3
MIR92A1	MicroRNA 92a-1	RNA Gene		22	GC13P091616	18.73769379	https://www.genecards.org/cgi-bin/carddisp.pl?gene=MIR92A1
CCL4	C-C Motif Chemokine Ligand 4	Protein Coding	P13236	46	GC17P036103	18.72542572	https://www.genecards.org/cgi-bin/carddisp.pl?gene=CCL4
DKC1	Dyskerin Pseudouridine Synthase 1	Protein Coding	O60832	53	GC0XP154762	18.68766022	https://www.genecards.org/cgi-bin/carddisp.pl?gene=DKC1
DRD2	Dopamine Receptor D2	Protein Coding	P14416	56	GC11M113409	18.66375732	https://www.genecards.org/cgi-bin/carddisp.pl?gene=DRD2
CHAT	Choline O-Acetyltransferase	Protein Coding	P28329	55	GC10P049609	18.65474319	https://www.genecards.org/cgi-bin/carddisp.pl?gene=CHAT
BCL2L11	BCL2 Like 11	Protein Coding	O43521	52	GC02P111119	18.65379906	https://www.genecards.org/cgi-bin/carddisp.pl?gene=BCL2L11
MIR29B1	MicroRNA 29b-1	RNA Gene		24	GC07M130877	18.63111687	https://www.genecards.org/cgi-bin/carddisp.pl?gene=MIR29B1
MAP2K2	Mitogen-Activated Protein Kinase Kinase 2	Protein Coding	P36507	61	GC19M004090	18.54103851	https://www.genecards.org/cgi-bin/carddisp.pl?gene=MAP2K2
SOCS3	Suppressor Of Cytokine Signaling 3	Protein Coding	O14543	50	GC17M078356	18.51733017	https://www.genecards.org/cgi-bin/carddisp.pl?gene=SOCS3
ADM	Adrenomedullin	Protein Coding	P35318	52	GC11P010304	18.48600006	https://www.genecards.org/cgi-bin/carddisp.pl?gene=ADM
NTRK2	Neurotrophic Receptor Tyrosine Kinase 2	Protein Coding	Q16620	60	GC09P084668	18.4742012	https://www.genecards.org/cgi-bin/carddisp.pl?gene=NTRK2
CHEK1	Checkpoint Kinase 1	Protein Coding	O14757	57	GC11P125625	18.44137955	https://www.genecards.org/cgi-bin/carddisp.pl?gene=CHEK1
CCNB1	Cyclin B1	Protein Coding	P14635	53	GC05P069167	18.43091583	https://www.genecards.org/cgi-bin/carddisp.pl?gene=CCNB1
MIR10B	MicroRNA 10b	RNA Gene		25	GC02P176150	18.42624283	https://www.genecards.org/cgi-bin/carddisp.pl?gene=MIR10B
SLC19A1	Solute Carrier Family 19 Member 1	Protein Coding	P41440	53	GC21M045493	18.41302299	https://www.genecards.org/cgi-bin/carddisp.pl?gene=SLC19A1
HSPA8	Heat Shock Protein Family A (Hsp70) Member 8	Protein Coding	P11142	56	GC11M123057	18.39973831	https://www.genecards.org/cgi-bin/carddisp.pl?gene=HSPA8
TMPRSS2	Transmembrane Serine Protease 2	Protein Coding	O15393	54	GC21M041464	18.34143639	https://www.genecards.org/cgi-bin/carddisp.pl?gene=TMPRSS2
PLA2G7	Phospholipase A2 Group VII	Protein Coding	Q13093	57	GC06M046704	18.33695221	https://www.genecards.org/cgi-bin/carddisp.pl?gene=PLA2G7
ACHE	Acetylcholinesterase (Cartwright Blood Group)	Protein Coding	P22303	53	GC07M100889	18.32138634	https://www.genecards.org/cgi-bin/carddisp.pl?gene=ACHE
SPI1	Spi-1 Proto-Oncogene	Protein Coding	P17947	50	GC11M108878	18.28179741	https://www.genecards.org/cgi-bin/carddisp.pl?gene=SPI1
FLT4	Fms Related Receptor Tyrosine Kinase 4	Protein Coding	P35916	59	GC05M182184	18.27350616	https://www.genecards.org/cgi-bin/carddisp.pl?gene=FLT4
ALDOA	Aldolase, Fructose-Bisphosphate A	Protein Coding	P04075	55	GC16P030064	18.26732826	https://www.genecards.org/cgi-bin/carddisp.pl?gene=ALDOA
MIR148B	MicroRNA 148b	RNA Gene		24	GC12P054337	18.26591873	https://www.genecards.org/cgi-bin/carddisp.pl?gene=MIR148B
GLI2	GLI Family Zinc Finger 2	Protein Coding	P10070	56	GC02P120735	18.24266815	https://www.genecards.org/cgi-bin/carddisp.pl?gene=GLI2
HBG2	Hemoglobin Subunit Gamma 2	Protein Coding	P69892	48	GC11M008315	18.22419739	https://www.genecards.org/cgi-bin/carddisp.pl?gene=HBG2
TRAF6	TNF Receptor Associated Factor 6	Protein Coding	Q9Y4K3	53	GC11M036467	18.18202019	https://www.genecards.org/cgi-bin/carddisp.pl?gene=TRAF6
MIR423	MicroRNA 423	RNA Gene		21	GC17P030117	18.16483688	https://www.genecards.org/cgi-bin/carddisp.pl?gene=MIR423
GSN	Gelsolin	Protein Coding	P06396	56	GC09P121201	18.13864708	https://www.genecards.org/cgi-bin/carddisp.pl?gene=GSN
POSTN	Periostin	Protein Coding	Q15063	49	GC13M037562	18.12973022	https://www.genecards.org/cgi-bin/carddisp.pl?gene=POSTN
NRP1	Neuropilin 1	Protein Coding	O14786	54	GC10M033177	18.12748528	https://www.genecards.org/cgi-bin/carddisp.pl?gene=NRP1
SAMD9L	Sterile Alpha Motif Domain Containing 9 Like	Protein Coding	Q8IVG5	44	GC07M093130	18.1247654	https://www.genecards.org/cgi-bin/carddisp.pl?gene=SAMD9L
GATA3	GATA Binding Protein 3	Protein Coding	P23771	56	GC10P008045	18.12259293	https://www.genecards.org/cgi-bin/carddisp.pl?gene=GATA3
BMP4	Bone Morphogenetic Protein 4	Protein Coding	P12644	56	GC14M053949	18.11619568	https://www.genecards.org/cgi-bin/carddisp.pl?gene=BMP4
CD80	CD80 Molecule	Protein Coding	P33681	50	GC03M119524	18.09485054	https://www.genecards.org/cgi-bin/carddisp.pl?gene=CD80
MT-ND1	Mitochondrially Encoded NADH:Ubiquinone Oxidoreductase Core Subunit 1	Protein Coding	P03886	36	GCMTP003309	18.08267784	https://www.genecards.org/cgi-bin/carddisp.pl?gene=MT-ND1
SCGB3A2	Secretoglobin Family 3A Member 2	Protein Coding	Q96PL1	44	GC05P147870	18.08209229	https://www.genecards.org/cgi-bin/carddisp.pl?gene=SCGB3A2
FOXO1	Forkhead Box O1	Protein Coding	Q12778	58	GC13M040555	18.07785606	https://www.genecards.org/cgi-bin/carddisp.pl?gene=FOXO1
CTSG	Cathepsin G	Protein Coding	P08311	52	GC14M024573	18.03710556	https://www.genecards.org/cgi-bin/carddisp.pl?gene=CTSG
MYO18B	Myosin XVIIIB	Protein Coding	Q8IUG5	44	GC22P025742	18.01763725	https://www.genecards.org/cgi-bin/carddisp.pl?gene=MYO18B
CD19	CD19 Molecule	Protein Coding	P15391	58	GC16P046954	17.99776649	https://www.genecards.org/cgi-bin/carddisp.pl?gene=CD19
HDAC2	Histone Deacetylase 2	Protein Coding	Q92769	59	GC06M113933	17.99674606	https://www.genecards.org/cgi-bin/carddisp.pl?gene=HDAC2
CD28	CD28 Molecule	Protein Coding	P10747	54	GC02P203706	17.99064445	https://www.genecards.org/cgi-bin/carddisp.pl?gene=CD28
SNORD118	Small Nucleolar RNA, C/D Box 118	RNA Gene		22	GC17M013550	17.988657	https://www.genecards.org/cgi-bin/carddisp.pl?gene=SNORD118
ESR2	Estrogen Receptor 2	Protein Coding	Q92731	56	GC14M064084	17.98348236	https://www.genecards.org/cgi-bin/carddisp.pl?gene=ESR2
RASA1	RAS P21 Protein Activator 1	Protein Coding	P20936	53	GC05P087267	17.9670887	https://www.genecards.org/cgi-bin/carddisp.pl?gene=RASA1
PTGS1	Prostaglandin-Endoperoxide Synthase 1	Protein Coding	P23219	53	GC09P122370	17.95863724	https://www.genecards.org/cgi-bin/carddisp.pl?gene=PTGS1
GPX1	Glutathione Peroxidase 1	Protein Coding	P07203	52	GC03M052428	17.95741653	https://www.genecards.org/cgi-bin/carddisp.pl?gene=GPX1
ITGAL	Integrin Subunit Alpha L	Protein Coding	P20701	53	GC16P030472	17.9513092	https://www.genecards.org/cgi-bin/carddisp.pl?gene=ITGAL
TOP2A	DNA Topoisomerase II Alpha	Protein Coding	P11388	57	GC17M040388	17.9339695	https://www.genecards.org/cgi-bin/carddisp.pl?gene=TOP2A
CD163	CD163 Molecule	Protein Coding	Q86VB7	51	GC12M008547	17.90580177	https://www.genecards.org/cgi-bin/carddisp.pl?gene=CD163
MTAP	Methylthioadenosine Phosphorylase	Protein Coding	Q13126	56	GC09P021806	17.88798141	https://www.genecards.org/cgi-bin/carddisp.pl?gene=MTAP
SYP	Synaptophysin	Protein Coding	P08247	53	GC0XM049187	17.84542656	https://www.genecards.org/cgi-bin/carddisp.pl?gene=SYP
APAF1	Apoptotic Peptidase Activating Factor 1	Protein Coding	O14727	54	GC12P098645	17.84416199	https://www.genecards.org/cgi-bin/carddisp.pl?gene=APAF1
SMAD7	SMAD Family Member 7	Protein Coding	O15105	50	GC18M048919	17.83131981	https://www.genecards.org/cgi-bin/carddisp.pl?gene=SMAD7
BPIFA1	BPI Fold Containing Family A Member 1	Protein Coding	Q9NP55	42	GC20P033235	17.82156372	https://www.genecards.org/cgi-bin/carddisp.pl?gene=BPIFA1
BIRC2	Baculoviral IAP Repeat Containing 2	Protein Coding	Q13490	54	GC11P102347	17.81569862	https://www.genecards.org/cgi-bin/carddisp.pl?gene=BIRC2
PLK1	Polo Like Kinase 1	Protein Coding	P53350	58	GC16P046733	17.81053162	https://www.genecards.org/cgi-bin/carddisp.pl?gene=PLK1
SCNN1B	Sodium Channel Epithelial 1 Subunit Beta	Protein Coding	P51168	55	GC16P023278	17.7369976	https://www.genecards.org/cgi-bin/carddisp.pl?gene=SCNN1B
BAK1	BCL2 Antagonist/Killer 1	Protein Coding	Q16611	52	GC06M033572	17.72622681	https://www.genecards.org/cgi-bin/carddisp.pl?gene=BAK1
ENSG00000275307		RNA Gene		8	GC22P052209	17.7111702	https://www.genecards.org/cgi-bin/carddisp.pl?gene=ENSG00000275307
ENSG00000276965		RNA Gene		8	GC22P052208	17.7111702	https://www.genecards.org/cgi-bin/carddisp.pl?gene=ENSG00000276965
AVP	Arginine Vasopressin	Protein Coding	P01185	52	GC20M003082	17.70588112	https://www.genecards.org/cgi-bin/carddisp.pl?gene=AVP
XPC	XPC Complex Subunit, DNA Damage Recognition And Repair Factor	Protein Coding	Q01831	53	GC03M023368	17.70435715	https://www.genecards.org/cgi-bin/carddisp.pl?gene=XPC
MIR154	MicroRNA 154	RNA Gene		22	GC14P112726	17.70414352	https://www.genecards.org/cgi-bin/carddisp.pl?gene=MIR154
SARDH	Sarcosine Dehydrogenase	Protein Coding	Q9UL12	50	GC09M133663	17.7010994	https://www.genecards.org/cgi-bin/carddisp.pl?gene=SARDH
NAGLU	N-Acetyl-Alpha-Glucosaminidase	Protein Coding	P54802	50	GC17P078080	17.67937851	https://www.genecards.org/cgi-bin/carddisp.pl?gene=NAGLU
MAPKAPK3	MAPK Activated Protein Kinase 3	Protein Coding	Q16644	56	GC03P050611	17.65501976	https://www.genecards.org/cgi-bin/carddisp.pl?gene=MAPKAPK3
CD33	CD33 Molecule	Protein Coding	P20138	52	GC19P083739	17.6436882	https://www.genecards.org/cgi-bin/carddisp.pl?gene=CD33
DAPK1	Death Associated Protein Kinase 1	Protein Coding	P53355	56	GC09P087497	17.56861687	https://www.genecards.org/cgi-bin/carddisp.pl?gene=DAPK1
TTN	Titin	Protein Coding	Q8WZ42	54	GC02M178525	17.56859016	https://www.genecards.org/cgi-bin/carddisp.pl?gene=TTN
HLA-DPB1	Major Histocompatibility Complex, Class II, DP Beta 1	Protein Coding	P04440	52	GC06P104135	17.51265335	https://www.genecards.org/cgi-bin/carddisp.pl?gene=HLA-DPB1
IL9	Interleukin 9	Protein Coding	P15248	49	GC05M135891	17.49912643	https://www.genecards.org/cgi-bin/carddisp.pl?gene=IL9
LTF	Lactotransferrin	Protein Coding	P02788	52	GC03M046435	17.49508667	https://www.genecards.org/cgi-bin/carddisp.pl?gene=LTF
HLA-DQA1	Major Histocompatibility Complex, Class II, DQ Alpha 1	Protein Coding	P01909	49	GC06P104128	17.49246597	https://www.genecards.org/cgi-bin/carddisp.pl?gene=HLA-DQA1
SLC13A3	Solute Carrier Family 13 Member 3	Protein Coding	Q8WWT9	50	GC20M046557	17.4675312	https://www.genecards.org/cgi-bin/carddisp.pl?gene=SLC13A3
CCND2	Cyclin D2	Protein Coding	P30279	55	GC12P028136	17.46583557	https://www.genecards.org/cgi-bin/carddisp.pl?gene=CCND2
BMI1	BMI1 Proto-Oncogene, Polycomb Ring Finger	Protein Coding	P35226	49	GC10P022326	17.46242142	https://www.genecards.org/cgi-bin/carddisp.pl?gene=BMI1
RPS6KB1	Ribosomal Protein S6 Kinase B1	Protein Coding	P23443	56	GC17P059893	17.45876694	https://www.genecards.org/cgi-bin/carddisp.pl?gene=RPS6KB1
S100A9	S100 Calcium Binding Protein A9	Protein Coding	P06702	50	GC01P153357	17.44351959	https://www.genecards.org/cgi-bin/carddisp.pl?gene=S100A9
EIF2AK2	Eukaryotic Translation Initiation Factor 2 Alpha Kinase 2	Protein Coding	P19525	57	GC02M037099	17.43458748	https://www.genecards.org/cgi-bin/carddisp.pl?gene=EIF2AK2
CFLAR	CASP8 And FADD Like Apoptosis Regulator	Protein Coding	O15519	51	GC02P201341	17.41320801	https://www.genecards.org/cgi-bin/carddisp.pl?gene=CFLAR
ODC1	Ornithine Decarboxylase 1	Protein Coding	P11926	55	GC02M010432	17.40350723	https://www.genecards.org/cgi-bin/carddisp.pl?gene=ODC1
NR1H2	Nuclear Receptor Subfamily 1 Group H Member 2	Protein Coding	P55055	53	GC19P050329	17.39680862	https://www.genecards.org/cgi-bin/carddisp.pl?gene=NR1H2
CTSL	Cathepsin L	Protein Coding	P07711	54	GC09P087725	17.37138557	https://www.genecards.org/cgi-bin/carddisp.pl?gene=CTSL
GP1BA	Glycoprotein Ib Platelet Subunit Alpha	Protein Coding	P07359	54	GC17P004932	17.35097694	https://www.genecards.org/cgi-bin/carddisp.pl?gene=GP1BA
RARS1	Arginyl-TRNA Synthetase 1	Protein Coding	P54136	51	GC05P168487	17.2949028	https://www.genecards.org/cgi-bin/carddisp.pl?gene=RARS1
MIR100HG	Mir-100-Let-7a-2-Mir-125b-1 Cluster Host Gene	RNA Gene		22	GC11M122029	17.28604889	https://www.genecards.org/cgi-bin/carddisp.pl?gene=MIR100HG
GRB2	Growth Factor Receptor Bound Protein 2	Protein Coding	P62993	53	GC17M075318	17.2852993	https://www.genecards.org/cgi-bin/carddisp.pl?gene=GRB2
ABCC3	ATP Binding Cassette Subfamily C Member 3	Protein Coding	O15438	52	GC17P050634	17.27931213	https://www.genecards.org/cgi-bin/carddisp.pl?gene=ABCC3
RUNX2	RUNX Family Transcription Factor 2	Protein Coding	Q13950	53	GC06P104322	17.27269173	https://www.genecards.org/cgi-bin/carddisp.pl?gene=RUNX2
GATA6	GATA Binding Protein 6	Protein Coding	Q92908	54	GC18P022169	17.24508858	https://www.genecards.org/cgi-bin/carddisp.pl?gene=GATA6
PRF1	Perforin 1	Protein Coding	P14222	53	GC10M070597	17.12644005	https://www.genecards.org/cgi-bin/carddisp.pl?gene=PRF1
LINC00472	Long Intergenic Non-Protein Coding RNA 472	RNA Gene	Q9H8W2	31	GC06M081464	17.12077522	https://www.genecards.org/cgi-bin/carddisp.pl?gene=LINC00472
PF4	Platelet Factor 4	Protein Coding	P02776	46	GC04M073980	17.10659027	https://www.genecards.org/cgi-bin/carddisp.pl?gene=PF4
STAT2	Signal Transducer And Activator Of Transcription 2	Protein Coding	P52630	55	GC12M056341	17.09486771	https://www.genecards.org/cgi-bin/carddisp.pl?gene=STAT2
TAC1	Tachykinin Precursor 1	Protein Coding	P20366	47	GC07P097734	17.08726311	https://www.genecards.org/cgi-bin/carddisp.pl?gene=TAC1
PRKDC	Protein Kinase, DNA-Activated, Catalytic Subunit	Protein Coding	P78527	57	GC08M047773	17.07997131	https://www.genecards.org/cgi-bin/carddisp.pl?gene=PRKDC
DMBT1	Deleted In Malignant Brain Tumors 1	Protein Coding	Q9UGM3	46	GC10P122560	17.07305527	https://www.genecards.org/cgi-bin/carddisp.pl?gene=DMBT1
MIR375	MicroRNA 375	RNA Gene		23	GC02M219001	17.05427361	https://www.genecards.org/cgi-bin/carddisp.pl?gene=MIR375
SBDS	SBDS Ribosome Maturation Factor	Protein Coding	Q9Y3A5	50	GC07M066987	17.01853371	https://www.genecards.org/cgi-bin/carddisp.pl?gene=SBDS
SAMD9	Sterile Alpha Motif Domain Containing 9	Protein Coding	Q5K651	42	GC07M093099	17.01153946	https://www.genecards.org/cgi-bin/carddisp.pl?gene=SAMD9
MT-CO1	Mitochondrially Encoded Cytochrome C Oxidase I	Protein Coding	P00395	38	GCMTP005906	17.00765991	https://www.genecards.org/cgi-bin/carddisp.pl?gene=MT-CO1
TRD	T Cell Receptor Delta Locus	Protein Coding		14	GC14P038369	16.99822044	https://www.genecards.org/cgi-bin/carddisp.pl?gene=TRD
ITGA5	Integrin Subunit Alpha 5	Protein Coding	P08648	55	GC12M055257	16.969244	https://www.genecards.org/cgi-bin/carddisp.pl?gene=ITGA5
HSPD1	Heat Shock Protein Family D (Hsp60) Member 1	Protein Coding	P10809	56	GC02M197486	16.96892166	https://www.genecards.org/cgi-bin/carddisp.pl?gene=HSPD1
CFTR-AS1	CFTR Antisense RNA 1	RNA Gene		15	GC07M117542	16.96775818	https://www.genecards.org/cgi-bin/carddisp.pl?gene=CFTR-AS1
MIR132	MicroRNA 132	RNA Gene		24	GC17M002049	16.96507835	https://www.genecards.org/cgi-bin/carddisp.pl?gene=MIR132
ATG7	Autophagy Related 7	Protein Coding	O95352	50	GC03P014641	16.95433617	https://www.genecards.org/cgi-bin/carddisp.pl?gene=ATG7
S100A8	S100 Calcium Binding Protein A8	Protein Coding	P05109	49	GC01M156024	16.95356369	https://www.genecards.org/cgi-bin/carddisp.pl?gene=S100A8
ACVRL1	Activin A Receptor Like Type 1	Protein Coding	P37023	57	GC12P051906	16.93987083	https://www.genecards.org/cgi-bin/carddisp.pl?gene=ACVRL1
TAP1	Transporter 1, ATP Binding Cassette Subfamily B Member	Protein Coding	Q03518	55	GC06M080986	16.92224312	https://www.genecards.org/cgi-bin/carddisp.pl?gene=TAP1
POLG2	DNA Polymerase Gamma 2, Accessory Subunit	Protein Coding	Q9UHN1	47	GC17M064477	16.88093948	https://www.genecards.org/cgi-bin/carddisp.pl?gene=POLG2
CD9	CD9 Molecule	Protein Coding	P21926	50	GC12P028152	16.85604668	https://www.genecards.org/cgi-bin/carddisp.pl?gene=CD9
SCNN1A	Sodium Channel Epithelial 1 Subunit Alpha	Protein Coding	P37088	56	GC12M006346	16.85422134	https://www.genecards.org/cgi-bin/carddisp.pl?gene=SCNN1A
LDLR	Low Density Lipoprotein Receptor	Protein Coding	P01130	58	GC19P011212	16.82799721	https://www.genecards.org/cgi-bin/carddisp.pl?gene=LDLR
PRKACA	Protein Kinase CAMP-Activated Catalytic Subunit Alpha	Protein Coding	P17612	59	GC19M015540	16.81008148	https://www.genecards.org/cgi-bin/carddisp.pl?gene=PRKACA
SNHG5	Small Nucleolar RNA Host Gene 5	RNA Gene		24	GC06M085650	16.80969238	https://www.genecards.org/cgi-bin/carddisp.pl?gene=SNHG5
HOXA9	Homeobox A9	Protein Coding	P31269	45	GC07M027162	16.80682564	https://www.genecards.org/cgi-bin/carddisp.pl?gene=HOXA9
DPYD	Dihydropyrimidine Dehydrogenase	Protein Coding	Q12882	58	GC01M097015	16.806036	https://www.genecards.org/cgi-bin/carddisp.pl?gene=DPYD
CD24	CD24 Molecule	Protein Coding	P25063	41	GC06M106969	16.78503036	https://www.genecards.org/cgi-bin/carddisp.pl?gene=CD24
CD47	CD47 Molecule	Protein Coding	Q08722	51	GC03M108043	16.7802639	https://www.genecards.org/cgi-bin/carddisp.pl?gene=CD47
MECP2	Methyl-CpG Binding Protein 2	Protein Coding	P51608	53	GC0XM154021	16.76979446	https://www.genecards.org/cgi-bin/carddisp.pl?gene=MECP2
DIABLO	Diablo IAP-Binding Mitochondrial Protein	Protein Coding	Q9NR28	53	GC12M122876	16.76879883	https://www.genecards.org/cgi-bin/carddisp.pl?gene=DIABLO
ZEB1	Zinc Finger E-Box Binding Homeobox 1	Protein Coding	P37275	56	GC10P031318	16.76509285	https://www.genecards.org/cgi-bin/carddisp.pl?gene=ZEB1
EIF2AK3	Eukaryotic Translation Initiation Factor 2 Alpha Kinase 3	Protein Coding	Q9NZJ5	56	GC02M088556	16.75444794	https://www.genecards.org/cgi-bin/carddisp.pl?gene=EIF2AK3
IL4R	Interleukin 4 Receptor	Protein Coding	P24394	54	GC16P046806	16.73505402	https://www.genecards.org/cgi-bin/carddisp.pl?gene=IL4R
CD55	CD55 Molecule (Cromer Blood Group)	Protein Coding	P08174	56	GC01P207321	16.71611595	https://www.genecards.org/cgi-bin/carddisp.pl?gene=CD55
ITGA2	Integrin Subunit Alpha 2	Protein Coding	P17301	53	GC05P052989	16.69872093	https://www.genecards.org/cgi-bin/carddisp.pl?gene=ITGA2
PPOX	Protoporphyrinogen Oxidase	Protein Coding	P50336	50	GC01P161944	16.67982864	https://www.genecards.org/cgi-bin/carddisp.pl?gene=PPOX
TNFRSF11B	TNF Receptor Superfamily Member 11b	Protein Coding	O00300	54	GC08M118923	16.67742538	https://www.genecards.org/cgi-bin/carddisp.pl?gene=TNFRSF11B
F10	Coagulation Factor X	Protein Coding	P00742	57	GC13P113122	16.66753006	https://www.genecards.org/cgi-bin/carddisp.pl?gene=F10
NCOR1	Nuclear Receptor Corepressor 1	Protein Coding	O75376	50	GC17M016029	16.66148758	https://www.genecards.org/cgi-bin/carddisp.pl?gene=NCOR1
BTK	Bruton Tyrosine Kinase	Protein Coding	Q06187	61	GC0XM101349	16.64731026	https://www.genecards.org/cgi-bin/carddisp.pl?gene=BTK
PBX1	PBX Homeobox 1	Protein Coding	P40424	55	GC01P164524	16.64281654	https://www.genecards.org/cgi-bin/carddisp.pl?gene=PBX1
LOC107133510	Origin Of Replication At HBB	Functional Element		4	GC11P005222	16.63134766	https://www.genecards.org/cgi-bin/carddisp.pl?gene=LOC107133510
CYP1B1	Cytochrome P450 Family 1 Subfamily B Member 1	Protein Coding	Q16678	55	GC02M038066	16.61996078	https://www.genecards.org/cgi-bin/carddisp.pl?gene=CYP1B1
LACTB	Lactamase Beta	Protein Coding	P83111	44	GC15P133882	16.60441399	https://www.genecards.org/cgi-bin/carddisp.pl?gene=LACTB
AGTR2	Angiotensin II Receptor Type 2	Protein Coding	P50052	50	GC0XP116170	16.59551239	https://www.genecards.org/cgi-bin/carddisp.pl?gene=AGTR2
SOD3	Superoxide Dismutase 3	Protein Coding	P08294	49	GC04P024798	16.58186531	https://www.genecards.org/cgi-bin/carddisp.pl?gene=SOD3
CCNA1	Cyclin A1	Protein Coding	P78396	48	GC13P036431	16.57507706	https://www.genecards.org/cgi-bin/carddisp.pl?gene=CCNA1
KCNN4	Potassium Calcium-Activated Channel Subfamily N Member 4	Protein Coding	O15554	54	GC19M079674	16.57407188	https://www.genecards.org/cgi-bin/carddisp.pl?gene=KCNN4
ANXA1	Annexin A1	Protein Coding	P04083	53	GC09P073151	16.55962372	https://www.genecards.org/cgi-bin/carddisp.pl?gene=ANXA1
LIF	LIF Interleukin 6 Family Cytokine	Protein Coding	P15018	50	GC22M030240	16.50694084	https://www.genecards.org/cgi-bin/carddisp.pl?gene=LIF
SET	SET Nuclear Proto-Oncogene	Protein Coding	Q01105	52	GC09P130099	16.49115181	https://www.genecards.org/cgi-bin/carddisp.pl?gene=SET
CCK	Cholecystokinin	Protein Coding	P06307	48	GC03M042274	16.47730446	https://www.genecards.org/cgi-bin/carddisp.pl?gene=CCK
KLF6	KLF Transcription Factor 6	Protein Coding	Q99612	50	GC10M003779	16.4683094	https://www.genecards.org/cgi-bin/carddisp.pl?gene=KLF6
CYBB	Cytochrome B-245 Beta Chain	Protein Coding	P04839	56	GC0XP037780	16.46302223	https://www.genecards.org/cgi-bin/carddisp.pl?gene=CYBB
SCN1A	Sodium Voltage-Gated Channel Alpha Subunit 1	Protein Coding	P35498	55	GC02M165989	16.44262314	https://www.genecards.org/cgi-bin/carddisp.pl?gene=SCN1A
KLF2	KLF Transcription Factor 2	Protein Coding	Q9Y5W3	46	GC19P082804	16.43961334	https://www.genecards.org/cgi-bin/carddisp.pl?gene=KLF2
GADD45A	Growth Arrest And DNA Damage Inducible Alpha	Protein Coding	P24522	50	GC01P067685	16.42506409	https://www.genecards.org/cgi-bin/carddisp.pl?gene=GADD45A
SILC1	Sciatic Injury Induced LincRNA Upregulator Of SOX11	RNA Gene		19	GC02P005933	16.41990089	https://www.genecards.org/cgi-bin/carddisp.pl?gene=SILC1
CXCL5	C-X-C Motif Chemokine Ligand 5	Protein Coding	P42830	46	GC04M073995	16.41200066	https://www.genecards.org/cgi-bin/carddisp.pl?gene=CXCL5
ALDH1A1	Aldehyde Dehydrogenase 1 Family Member A1	Protein Coding	P00352	54	GC09M072900	16.40226364	https://www.genecards.org/cgi-bin/carddisp.pl?gene=ALDH1A1
EIF4EBP1	Eukaryotic Translation Initiation Factor 4E Binding Protein 1	Protein Coding	Q13541	53	GC08P038813	16.40070534	https://www.genecards.org/cgi-bin/carddisp.pl?gene=EIF4EBP1
F8	Coagulation Factor VIII	Protein Coding	P00451	54	GC0XM154835	16.3907032	https://www.genecards.org/cgi-bin/carddisp.pl?gene=F8
MIR574	MicroRNA 574	RNA Gene		23	GC04P039014	16.38484955	https://www.genecards.org/cgi-bin/carddisp.pl?gene=MIR574
UGT1A1	UDP Glucuronosyltransferase Family 1 Member A1	Protein Coding	P22309	57	GC02P233760	16.34739876	https://www.genecards.org/cgi-bin/carddisp.pl?gene=UGT1A1
STMN1	Stathmin 1	Protein Coding	P16949	51	GC01M025884	16.30900383	https://www.genecards.org/cgi-bin/carddisp.pl?gene=STMN1
CBS	Cystathionine Beta-Synthase	Protein Coding	P35520	57	GC21M043053	16.30105019	https://www.genecards.org/cgi-bin/carddisp.pl?gene=CBS
MST1R	Macrophage Stimulating 1 Receptor	Protein Coding	Q04912	56	GC03M052472	16.28752136	https://www.genecards.org/cgi-bin/carddisp.pl?gene=MST1R
LOC106099062	HBB Recombination Region	Functional Element		4	GC11P005501	16.28119469	https://www.genecards.org/cgi-bin/carddisp.pl?gene=LOC106099062
PGF	Placental Growth Factor	Protein Coding	P49763	51	GC14M074941	16.25959015	https://www.genecards.org/cgi-bin/carddisp.pl?gene=PGF
RBM15	RNA Binding Motif Protein 15	Protein Coding	Q96T37	44	GC01P110338	16.23414993	https://www.genecards.org/cgi-bin/carddisp.pl?gene=RBM15
BUB1B	BUB1 Mitotic Checkpoint Serine/Threonine Kinase B	Protein Coding	O60566	57	GC15P040161	16.22517395	https://www.genecards.org/cgi-bin/carddisp.pl?gene=BUB1B
DDX3X	DEAD-Box Helicase 3 X-Linked	Protein Coding	O00571	55	GC0XP041333	16.22244453	https://www.genecards.org/cgi-bin/carddisp.pl?gene=DDX3X
UCHL1	Ubiquitin C-Terminal Hydrolase L1	Protein Coding	P09936	60	GC04P041256	16.22005463	https://www.genecards.org/cgi-bin/carddisp.pl?gene=UCHL1
WNT4	Wnt Family Member 4	Protein Coding	P56705	54	GC01M022190	16.1790657	https://www.genecards.org/cgi-bin/carddisp.pl?gene=WNT4
FARSA	Phenylalanyl-TRNA Synthetase Subunit Alpha	Protein Coding	Q9Y285	49	GC19M012922	16.16629982	https://www.genecards.org/cgi-bin/carddisp.pl?gene=FARSA
BLM	BLM RecQ Like Helicase	Protein Coding	P54132	56	GC15P090717	16.15737915	https://www.genecards.org/cgi-bin/carddisp.pl?gene=BLM
MAPK10	Mitogen-Activated Protein Kinase 10	Protein Coding	P53779	56	GC04M085990	16.14889717	https://www.genecards.org/cgi-bin/carddisp.pl?gene=MAPK10
IL12B	Interleukin 12B	Protein Coding	P29460	52	GC05M159314	16.14602089	https://www.genecards.org/cgi-bin/carddisp.pl?gene=IL12B
IFNAR1	Interferon Alpha And Beta Receptor Subunit 1	Protein Coding	P17181	55	GC21P033324	16.13887787	https://www.genecards.org/cgi-bin/carddisp.pl?gene=IFNAR1
AFF1	ALF Transcription Elongation Factor 1	Protein Coding	P51825	45	GC04P086934	16.12256432	https://www.genecards.org/cgi-bin/carddisp.pl?gene=AFF1
CCND3	Cyclin D3	Protein Coding	P30281	53	GC06M041934	16.11158752	https://www.genecards.org/cgi-bin/carddisp.pl?gene=CCND3
CDC42	Cell Division Cycle 42	Protein Coding	P60953	58	GC01P022052	16.10463333	https://www.genecards.org/cgi-bin/carddisp.pl?gene=CDC42
MIR615	MicroRNA 615	RNA Gene		22	GC12P054033	16.10104942	https://www.genecards.org/cgi-bin/carddisp.pl?gene=MIR615
ENO1	Enolase 1	Protein Coding	P06733	54	GC01M008861	16.09732819	https://www.genecards.org/cgi-bin/carddisp.pl?gene=ENO1
IFI27	Interferon Alpha Inducible Protein 27	Protein Coding	P40305	45	GC14P094104	16.09196854	https://www.genecards.org/cgi-bin/carddisp.pl?gene=IFI27
EIF4E	Eukaryotic Translation Initiation Factor 4E	Protein Coding	P06730	56	GC04M098879	16.08985519	https://www.genecards.org/cgi-bin/carddisp.pl?gene=EIF4E
CDK5	Cyclin Dependent Kinase 5	Protein Coding	Q00535	60	GC07M151053	16.08833694	https://www.genecards.org/cgi-bin/carddisp.pl?gene=CDK5
HDAC6	Histone Deacetylase 6	Protein Coding	Q9UBN7	60	GC0XP048801	16.0792675	https://www.genecards.org/cgi-bin/carddisp.pl?gene=HDAC6
ABCC4	ATP Binding Cassette Subfamily C Member 4	Protein Coding	O15439	52	GC13M095019	16.07479095	https://www.genecards.org/cgi-bin/carddisp.pl?gene=ABCC4
CDKN2C	Cyclin Dependent Kinase Inhibitor 2C	Protein Coding	P42773	51	GC01P050960	16.06298637	https://www.genecards.org/cgi-bin/carddisp.pl?gene=CDKN2C
CCR7	C-C Motif Chemokine Receptor 7	Protein Coding	P32248	51	GC17M060791	16.05400276	https://www.genecards.org/cgi-bin/carddisp.pl?gene=CCR7
FUT4	Fucosyltransferase 4	Protein Coding	P22083	45	GC11P094544	16.05237579	https://www.genecards.org/cgi-bin/carddisp.pl?gene=FUT4
TRAF2	TNF Receptor Associated Factor 2	Protein Coding	Q12933	52	GC09P136881	16.04413414	https://www.genecards.org/cgi-bin/carddisp.pl?gene=TRAF2
COL4A3	Collagen Type IV Alpha 3 Chain	Protein Coding	Q01955	53	GC02P227164	16.02505112	https://www.genecards.org/cgi-bin/carddisp.pl?gene=COL4A3
MIR24-1	MicroRNA 24-1	RNA Gene		21	GC09P095086	16.01586723	https://www.genecards.org/cgi-bin/carddisp.pl?gene=MIR24-1
SREBF1	Sterol Regulatory Element Binding Transcription Factor 1	Protein Coding	P36956	55	GC17M017810	15.98703575	https://www.genecards.org/cgi-bin/carddisp.pl?gene=SREBF1
DLK1	Delta Like Non-Canonical Notch Ligand 1	Protein Coding	P80370	52	GC14P112161	15.95901108	https://www.genecards.org/cgi-bin/carddisp.pl?gene=DLK1
SCN9A	Sodium Voltage-Gated Channel Alpha Subunit 9	Protein Coding	Q15858	54	GC02M166195	15.95109844	https://www.genecards.org/cgi-bin/carddisp.pl?gene=SCN9A
SCYL1	SCY1 Like Pseudokinase 1	Protein Coding	Q96KG9	48	GC11P065525	15.94439507	https://www.genecards.org/cgi-bin/carddisp.pl?gene=SCYL1
DLX6-AS1	DLX6 Antisense RNA 1	RNA Gene		25	GC07M096991	15.93004131	https://www.genecards.org/cgi-bin/carddisp.pl?gene=DLX6-AS1
YAP1	Yes1 Associated Transcriptional Regulator	Protein Coding	P46937	54	GC11P102110	15.92716599	https://www.genecards.org/cgi-bin/carddisp.pl?gene=YAP1
NR4A1	Nuclear Receptor Subfamily 4 Group A Member 1	Protein Coding	P22736	54	GC12P052022	15.91060257	https://www.genecards.org/cgi-bin/carddisp.pl?gene=NR4A1
IL22	Interleukin 22	Protein Coding	Q9GZX6	48	GC12M068248	15.90986633	https://www.genecards.org/cgi-bin/carddisp.pl?gene=IL22
MIR92A2	MicroRNA 92a-2	RNA Gene		18	GC0XM134375	15.90817738	https://www.genecards.org/cgi-bin/carddisp.pl?gene=MIR92A2
AREG	Amphiregulin	Protein Coding	P15514	50	GC04P074445	15.90023041	https://www.genecards.org/cgi-bin/carddisp.pl?gene=AREG
PLA2G4A	Phospholipase A2 Group IVA	Protein Coding	P47712	54	GC01P186798	15.89932632	https://www.genecards.org/cgi-bin/carddisp.pl?gene=PLA2G4A
MIR582	MicroRNA 582	RNA Gene		22	GC05M059703	15.88925362	https://www.genecards.org/cgi-bin/carddisp.pl?gene=MIR582
CFHR1	Complement Factor H Related 1	Protein Coding	Q03591	49	GC01P196822	15.88443375	https://www.genecards.org/cgi-bin/carddisp.pl?gene=CFHR1
PRKCE	Protein Kinase C Epsilon	Protein Coding	Q02156	55	GC02P045651	15.86942577	https://www.genecards.org/cgi-bin/carddisp.pl?gene=PRKCE
CD7	CD7 Molecule	Protein Coding	P09564	45	GC17M082314	15.86863232	https://www.genecards.org/cgi-bin/carddisp.pl?gene=CD7
IRF4	Interferon Regulatory Factor 4	Protein Coding	Q15306	50	GC06P000391	15.86583519	https://www.genecards.org/cgi-bin/carddisp.pl?gene=IRF4
GGT1	Gamma-Glutamyltransferase 1	Protein Coding	P19440	56	GC22P024583	15.85697746	https://www.genecards.org/cgi-bin/carddisp.pl?gene=GGT1
FCGR1A	Fc Gamma Receptor Ia	Protein Coding	P12314	48	GC01P154210	15.84777451	https://www.genecards.org/cgi-bin/carddisp.pl?gene=FCGR1A
ERCC4	ERCC Excision Repair 4, Endonuclease Catalytic Subunit	Protein Coding	Q92889	52	GC16P013920	15.8147583	https://www.genecards.org/cgi-bin/carddisp.pl?gene=ERCC4
PRSS1	Serine Protease 1	Protein Coding	P07477	52	GC07P152152	15.81366634	https://www.genecards.org/cgi-bin/carddisp.pl?gene=PRSS1
SMC1A	Structural Maintenance Of Chromosomes 1A	Protein Coding	Q14683	54	GC0XM053374	15.81198311	https://www.genecards.org/cgi-bin/carddisp.pl?gene=SMC1A
MIR532	MicroRNA 532	RNA Gene		19	GC0XP052213	15.80079651	https://www.genecards.org/cgi-bin/carddisp.pl?gene=MIR532
IL16	Interleukin 16	Protein Coding	Q14005	47	GC15P081159	15.78417969	https://www.genecards.org/cgi-bin/carddisp.pl?gene=IL16
LDHA	Lactate Dehydrogenase A	Protein Coding	P00338	57	GC11P018394	15.77880764	https://www.genecards.org/cgi-bin/carddisp.pl?gene=LDHA
TNFRSF8	TNF Receptor Superfamily Member 8	Protein Coding	P28908	50	GC01P012063	15.74970627	https://www.genecards.org/cgi-bin/carddisp.pl?gene=TNFRSF8
MIRLET7A1	MicroRNA Let-7a-1	RNA Gene		24	GC09P094175	15.74006462	https://www.genecards.org/cgi-bin/carddisp.pl?gene=MIRLET7A1
NCOA3	Nuclear Receptor Coactivator 3	Protein Coding	Q9Y6Q9	54	GC20P047501	15.69582653	https://www.genecards.org/cgi-bin/carddisp.pl?gene=NCOA3
ASAH1	N-Acylsphingosine Amidohydrolase 1	Protein Coding	Q13510	56	GC08M018055	15.69115353	https://www.genecards.org/cgi-bin/carddisp.pl?gene=ASAH1
NCOR2	Nuclear Receptor Corepressor 2	Protein Coding	Q9Y618	50	GC12M124324	15.67058468	https://www.genecards.org/cgi-bin/carddisp.pl?gene=NCOR2
MIR369	MicroRNA 369	RNA Gene		22	GC14P112735	15.65285873	https://www.genecards.org/cgi-bin/carddisp.pl?gene=MIR369
IL1RL1	Interleukin 1 Receptor Like 1	Protein Coding	Q01638	48	GC02P102294	15.65171623	https://www.genecards.org/cgi-bin/carddisp.pl?gene=IL1RL1
MT-CYB	Mitochondrially Encoded Cytochrome B	Protein Coding	P00156	38	GCMTP014749	15.63268185	https://www.genecards.org/cgi-bin/carddisp.pl?gene=MT-CYB
CASP7	Caspase 7	Protein Coding	P55210	56	GC10P113679	15.63174057	https://www.genecards.org/cgi-bin/carddisp.pl?gene=CASP7
DHCR7	7-Dehydrocholesterol Reductase	Protein Coding	Q9UBM7	54	GC11M071428	15.62796688	https://www.genecards.org/cgi-bin/carddisp.pl?gene=DHCR7
TIMP3	TIMP Metallopeptidase Inhibitor 3	Protein Coding	P35625	50	GC22P052286	15.61600018	https://www.genecards.org/cgi-bin/carddisp.pl?gene=TIMP3
BID	BH3 Interacting Domain Death Agonist	Protein Coding	P55957	53	GC22M017734	15.60807514	https://www.genecards.org/cgi-bin/carddisp.pl?gene=BID
MIR296	MicroRNA 296	RNA Gene		20	GC20M058817	15.60800362	https://www.genecards.org/cgi-bin/carddisp.pl?gene=MIR296
KRT20	Keratin 20	Protein Coding	P35900	46	GC17M040875	15.60212708	https://www.genecards.org/cgi-bin/carddisp.pl?gene=KRT20
CDH13	Cadherin 13	Protein Coding	P55290	51	GC16P082626	15.5875206	https://www.genecards.org/cgi-bin/carddisp.pl?gene=CDH13
SPARC	Secreted Protein Acidic And Cysteine Rich	Protein Coding	P09486	56	GC05M151661	15.58201885	https://www.genecards.org/cgi-bin/carddisp.pl?gene=SPARC
VIP	Vasoactive Intestinal Peptide	Protein Coding	P01282	51	GC06P152750	15.57822609	https://www.genecards.org/cgi-bin/carddisp.pl?gene=VIP
HTR2A	5-Hydroxytryptamine Receptor 2A	Protein Coding	P28223	54	GC13M046831	15.55935669	https://www.genecards.org/cgi-bin/carddisp.pl?gene=HTR2A
MIR193B	MicroRNA 193b	RNA Gene		24	GC16P046211	15.55214787	https://www.genecards.org/cgi-bin/carddisp.pl?gene=MIR193B
TRA-TGC7-1	TRNA-Ala (Anticodon TGC) 7-1	RNA Gene		10	GC06M080743	15.55109692	https://www.genecards.org/cgi-bin/carddisp.pl?gene=TRA-TGC7-1
TRA-TGC5-1	TRNA-Ala (Anticodon TGC) 5-1	RNA Gene		9	GC06M028817	15.55109692	https://www.genecards.org/cgi-bin/carddisp.pl?gene=TRA-TGC5-1
DNTT	DNA Nucleotidylexotransferase	Protein Coding	P04053	48	GC10P096304	15.54036617	https://www.genecards.org/cgi-bin/carddisp.pl?gene=DNTT
XPA	XPA, DNA Damage Recognition And Repair Factor	Protein Coding	P23025	52	GC09M097654	15.52508736	https://www.genecards.org/cgi-bin/carddisp.pl?gene=XPA
RPL5	Ribosomal Protein L5	Protein Coding	P46777	54	GC01P092832	15.51439571	https://www.genecards.org/cgi-bin/carddisp.pl?gene=RPL5
MIR99AHG	Mir-99a-Let-7c Cluster Host Gene	RNA Gene		25	GC21P015928	15.51238632	https://www.genecards.org/cgi-bin/carddisp.pl?gene=MIR99AHG
CASK	Calcium/Calmodulin Dependent Serine Protein Kinase	Protein Coding	O14936	57	GC0XM041514	15.5120945	https://www.genecards.org/cgi-bin/carddisp.pl?gene=CASK
PON1	Paraoxonase 1	Protein Coding	P27169	54	GC07M095297	15.50516129	https://www.genecards.org/cgi-bin/carddisp.pl?gene=PON1
CCNH	Cyclin H	Protein Coding	P51946	53	GC05M087311	15.49739838	https://www.genecards.org/cgi-bin/carddisp.pl?gene=CCNH
PRL	Prolactin	Protein Coding	P01236	50	GC06M022287	15.49638367	https://www.genecards.org/cgi-bin/carddisp.pl?gene=PRL
AKT3	AKT Serine/Threonine Kinase 3	Protein Coding	Q9Y243	61	GC01M243488	15.46965981	https://www.genecards.org/cgi-bin/carddisp.pl?gene=AKT3
MMP14	Matrix Metallopeptidase 14	Protein Coding	P50281	58	GC14P038444	15.45571518	https://www.genecards.org/cgi-bin/carddisp.pl?gene=MMP14
C5AR1	Complement C5a Receptor 1	Protein Coding	P21730	52	GC19P047290	15.45280075	https://www.genecards.org/cgi-bin/carddisp.pl?gene=C5AR1
CRH	Corticotropin Releasing Hormone	Protein Coding	P06850	50	GC08M066176	15.44822121	https://www.genecards.org/cgi-bin/carddisp.pl?gene=CRH
COL2A1	Collagen Type II Alpha 1 Chain	Protein Coding	P02458	57	GC12M047972	15.44801426	https://www.genecards.org/cgi-bin/carddisp.pl?gene=COL2A1
FADD	Fas Associated Via Death Domain	Protein Coding	Q13158	53	GC11P070203	15.42907524	https://www.genecards.org/cgi-bin/carddisp.pl?gene=FADD
PI3	Peptidase Inhibitor 3	Protein Coding	P19957	44	GC20P045174	15.42459583	https://www.genecards.org/cgi-bin/carddisp.pl?gene=PI3
MED12	Mediator Complex Subunit 12	Protein Coding	Q93074	51	GC0XP071118	15.41047668	https://www.genecards.org/cgi-bin/carddisp.pl?gene=MED12
PPIG	Peptidylprolyl Isomerase G	Protein Coding	Q13427	48	GC02P169584	15.40669632	https://www.genecards.org/cgi-bin/carddisp.pl?gene=PPIG
TGFB3	Transforming Growth Factor Beta 3	Protein Coding	P10600	54	GC14M075958	15.38777924	https://www.genecards.org/cgi-bin/carddisp.pl?gene=TGFB3
ITGB4	Integrin Subunit Beta 4	Protein Coding	P16144	56	GC17P075721	15.37427902	https://www.genecards.org/cgi-bin/carddisp.pl?gene=ITGB4
EPCAM	Epithelial Cell Adhesion Molecule	Protein Coding	P16422	55	GC02P047345	15.36387157	https://www.genecards.org/cgi-bin/carddisp.pl?gene=EPCAM
FPGS	Folylpolyglutamate Synthase	Protein Coding	Q05932	48	GC09P127794	15.33184433	https://www.genecards.org/cgi-bin/carddisp.pl?gene=FPGS
CASP10	Caspase 10	Protein Coding	Q92851	55	GC02P201182	15.32805729	https://www.genecards.org/cgi-bin/carddisp.pl?gene=CASP10
LCK	LCK Proto-Oncogene, Src Family Tyrosine Kinase	Protein Coding	P06239	59	GC01P032251	15.31798935	https://www.genecards.org/cgi-bin/carddisp.pl?gene=LCK
HAMP	Hepcidin Antimicrobial Peptide	Protein Coding	P81172	50	GC19P083146	15.30282402	https://www.genecards.org/cgi-bin/carddisp.pl?gene=HAMP
NPTN-IT1	NPTN Intronic Transcript 1	RNA Gene		16	GC15M073566	15.30232811	https://www.genecards.org/cgi-bin/carddisp.pl?gene=NPTN-IT1
MIR379	MicroRNA 379	RNA Gene		20	GC14P112741	15.28594303	https://www.genecards.org/cgi-bin/carddisp.pl?gene=MIR379
RPS14	Ribosomal Protein S14	Protein Coding	P62263	49	GC05M150443	15.2839632	https://www.genecards.org/cgi-bin/carddisp.pl?gene=RPS14
COL1A2	Collagen Type I Alpha 2 Chain	Protein Coding	P08123	54	GC07P094394	15.28375912	https://www.genecards.org/cgi-bin/carddisp.pl?gene=COL1A2
LYN	LYN Proto-Oncogene, Src Family Tyrosine Kinase	Protein Coding	P07948	55	GC08P055879	15.27729225	https://www.genecards.org/cgi-bin/carddisp.pl?gene=LYN
PDGFA	Platelet Derived Growth Factor Subunit A	Protein Coding	P04085	50	GC07M000497	15.27178955	https://www.genecards.org/cgi-bin/carddisp.pl?gene=PDGFA
MIR186	MicroRNA 186	RNA Gene		22	GC01M071067	15.26674938	https://www.genecards.org/cgi-bin/carddisp.pl?gene=MIR186
HBEGF	Heparin Binding EGF Like Growth Factor	Protein Coding	Q99075	50	GC05M140332	15.26197052	https://www.genecards.org/cgi-bin/carddisp.pl?gene=HBEGF
PLCG1	Phospholipase C Gamma 1	Protein Coding	P19174	54	GC20P041136	15.23946381	https://www.genecards.org/cgi-bin/carddisp.pl?gene=PLCG1
IRS1	Insulin Receptor Substrate 1	Protein Coding	P35568	54	GC02M226731	15.23587608	https://www.genecards.org/cgi-bin/carddisp.pl?gene=IRS1
ITGA4	Integrin Subunit Alpha 4	Protein Coding	P13612	55	GC02P181456	15.23398972	https://www.genecards.org/cgi-bin/carddisp.pl?gene=ITGA4
CCL17	C-C Motif Chemokine Ligand 17	Protein Coding	Q92583	46	GC16P057439	15.21983337	https://www.genecards.org/cgi-bin/carddisp.pl?gene=CCL17
COL4A5	Collagen Type IV Alpha 5 Chain	Protein Coding	P29400	51	GC0XP108439	15.21928406	https://www.genecards.org/cgi-bin/carddisp.pl?gene=COL4A5
CD81	CD81 Molecule	Protein Coding	P60033	53	GC11P002963	15.21162891	https://www.genecards.org/cgi-bin/carddisp.pl?gene=CD81
NOX4	NADPH Oxidase 4	Protein Coding	Q9NPH5	49	GC11M089324	15.19012833	https://www.genecards.org/cgi-bin/carddisp.pl?gene=NOX4
MIR361	MicroRNA 361	RNA Gene		19	GC0XM085903	15.1869812	https://www.genecards.org/cgi-bin/carddisp.pl?gene=MIR361
MASP2	MBL Associated Serine Protease 2	Protein Coding	O00187	53	GC01M011026	15.16871929	https://www.genecards.org/cgi-bin/carddisp.pl?gene=MASP2
UBA7	Ubiquitin Like Modifier Activating Enzyme 7	Protein Coding	P41226	46	GC03M049805	15.15719509	https://www.genecards.org/cgi-bin/carddisp.pl?gene=UBA7
ASCL1	Achaete-Scute Family BHLH Transcription Factor 1	Protein Coding	P50553	49	GC12P102957	15.15621662	https://www.genecards.org/cgi-bin/carddisp.pl?gene=ASCL1
AQP5	Aquaporin 5	Protein Coding	P55064	53	GC12P049961	15.15055561	https://www.genecards.org/cgi-bin/carddisp.pl?gene=AQP5
TRG	T Cell Receptor Gamma Locus	Protein Coding		16	GC07M038240	15.13793182	https://www.genecards.org/cgi-bin/carddisp.pl?gene=TRG
SH2B3	SH2B Adaptor Protein 3	Protein Coding	Q9UQQ2	54	GC12P111405	15.13475418	https://www.genecards.org/cgi-bin/carddisp.pl?gene=SH2B3
MT-CO3	Mitochondrially Encoded Cytochrome C Oxidase III	Protein Coding	P00414	36	GCMTP009209	15.13141251	https://www.genecards.org/cgi-bin/carddisp.pl?gene=MT-CO3
LINC-PINT	Long Intergenic Non-Protein Coding RNA, P53 Induced Transcript	RNA Gene	A0A455ZAR2	23	GC07M130795	15.11229324	https://www.genecards.org/cgi-bin/carddisp.pl?gene=LINC-PINT
MIR30C1	MicroRNA 30c-1	RNA Gene		24	GC01P040757	15.11102676	https://www.genecards.org/cgi-bin/carddisp.pl?gene=MIR30C1
ITGAV	Integrin Subunit Alpha V	Protein Coding	P06756	54	GC02P186589	15.10762405	https://www.genecards.org/cgi-bin/carddisp.pl?gene=ITGAV
EIF2AK4	Eukaryotic Translation Initiation Factor 2 Alpha Kinase 4	Protein Coding	Q9P2K8	52	GC15P039934	15.07943058	https://www.genecards.org/cgi-bin/carddisp.pl?gene=EIF2AK4
XRCC4	X-Ray Repair Cross Complementing 4	Protein Coding	Q13426	50	GC05P083077	15.0735302	https://www.genecards.org/cgi-bin/carddisp.pl?gene=XRCC4
SNORD15A	Small Nucleolar RNA, C/D Box 15A	RNA Gene		19	GC11P075400	15.06703281	https://www.genecards.org/cgi-bin/carddisp.pl?gene=SNORD15A
ACTC1	Actin Alpha Cardiac Muscle 1	Protein Coding	P68032	51	GC15M034790	15.05080223	https://www.genecards.org/cgi-bin/carddisp.pl?gene=ACTC1
ATP2A2	ATPase Sarcoplasmic/Endoplasmic Reticulum Ca2+ Transporting 2	Protein Coding	P16615	58	GC12P110280	15.04713154	https://www.genecards.org/cgi-bin/carddisp.pl?gene=ATP2A2
RAD21	RAD21 Cohesin Complex Component	Protein Coding	O60216	52	GC08M116846	15.03864861	https://www.genecards.org/cgi-bin/carddisp.pl?gene=RAD21
MIR330	MicroRNA 330	RNA Gene		22	GC19M079733	15.03582287	https://www.genecards.org/cgi-bin/carddisp.pl?gene=MIR330
POLG	DNA Polymerase Gamma, Catalytic Subunit	Protein Coding	P54098	54	GC15M133858	15.03016853	https://www.genecards.org/cgi-bin/carddisp.pl?gene=POLG
MLLT1	MLLT1 Super Elongation Complex Subunit	Protein Coding	Q03111	46	GC19M006210	15.01700974	https://www.genecards.org/cgi-bin/carddisp.pl?gene=MLLT1
GFI1	Growth Factor Independent 1 Transcriptional Repressor	Protein Coding	Q99684	49	GC01M092474	15.01423836	https://www.genecards.org/cgi-bin/carddisp.pl?gene=GFI1
ABCC5	ATP Binding Cassette Subfamily C Member 5	Protein Coding	O15440	50	GC03M183919	14.98846149	https://www.genecards.org/cgi-bin/carddisp.pl?gene=ABCC5
EDNRB	Endothelin Receptor Type B	Protein Coding	P24530	57	GC13M077895	14.98709106	https://www.genecards.org/cgi-bin/carddisp.pl?gene=EDNRB
GJB2	Gap Junction Protein Beta 2	Protein Coding	P29033	52	GC13M020187	14.9543705	https://www.genecards.org/cgi-bin/carddisp.pl?gene=GJB2
IGHE	Immunoglobulin Heavy Constant Epsilon	Protein Coding	P01854	36	GC14M115495	14.95029259	https://www.genecards.org/cgi-bin/carddisp.pl?gene=IGHE
FOXA2	Forkhead Box A2	Protein Coding	Q9Y261	53	GC20M022581	14.94827271	https://www.genecards.org/cgi-bin/carddisp.pl?gene=FOXA2
PIK3R2	Phosphoinositide-3-Kinase Regulatory Subunit 2	Protein Coding	O00459	57	GC19P018153	14.93123341	https://www.genecards.org/cgi-bin/carddisp.pl?gene=PIK3R2
EWSR1	EWS RNA Binding Protein 1	Protein Coding	Q01844	52	GC22P052150	14.91795349	https://www.genecards.org/cgi-bin/carddisp.pl?gene=EWSR1
C4A	Complement C4A (Rodgers Blood Group)	Protein Coding	P0C0L4	50	GC06P104121	14.90997791	https://www.genecards.org/cgi-bin/carddisp.pl?gene=C4A
GATA4	GATA Binding Protein 4	Protein Coding	P43694	56	GC08P011676	14.88184166	https://www.genecards.org/cgi-bin/carddisp.pl?gene=GATA4
EMSLR	E2F1 MRNA Stabilizing LncRNA	RNA Gene		16	GC07P102243	14.87561607	https://www.genecards.org/cgi-bin/carddisp.pl?gene=EMSLR
APOB	Apolipoprotein B	Protein Coding	P04114	53	GC02M020956	14.87063408	https://www.genecards.org/cgi-bin/carddisp.pl?gene=APOB
SHC1	SHC Adaptor Protein 1	Protein Coding	P29353	50	GC01M154962	14.87007523	https://www.genecards.org/cgi-bin/carddisp.pl?gene=SHC1
MIR181B1	MicroRNA 181b-1	RNA Gene		22	GC01M198858	14.85808659	https://www.genecards.org/cgi-bin/carddisp.pl?gene=MIR181B1
GLS	Glutaminase	Protein Coding	O94925	56	GC02P190880	14.85730934	https://www.genecards.org/cgi-bin/carddisp.pl?gene=GLS
CASR	Calcium Sensing Receptor	Protein Coding	P41180	58	GC03P122183	14.84345055	https://www.genecards.org/cgi-bin/carddisp.pl?gene=CASR
WRAP53	WD Repeat Containing Antisense To TP53	Protein Coding	Q9BUR4	48	GC17P013029	14.83375549	https://www.genecards.org/cgi-bin/carddisp.pl?gene=WRAP53
CBFA2T3	CBFA2/RUNX1 Partner Transcriptional Co-Repressor 3	Protein Coding	O75081	48	GC16M088874	14.81699085	https://www.genecards.org/cgi-bin/carddisp.pl?gene=CBFA2T3
TCF4	Transcription Factor 4	Protein Coding	P15884	54	GC18M055222	14.81346893	https://www.genecards.org/cgi-bin/carddisp.pl?gene=TCF4
JUP	Junction Plakoglobin	Protein Coding	P14923	56	GC17M041754	14.81341743	https://www.genecards.org/cgi-bin/carddisp.pl?gene=JUP
DDIT3	DNA Damage Inducible Transcript 3	Protein Coding	P35638	53	GC12M057516	14.8103447	https://www.genecards.org/cgi-bin/carddisp.pl?gene=DDIT3
BRD4	Bromodomain Containing 4	Protein Coding	O60885	54	GC19M015585	14.8069973	https://www.genecards.org/cgi-bin/carddisp.pl?gene=BRD4
HOXA5	Homeobox A5	Protein Coding	P20719	47	GC07M027804	14.79628277	https://www.genecards.org/cgi-bin/carddisp.pl?gene=HOXA5
POU5F1	POU Class 5 Homeobox 1	Protein Coding	Q01860	53	GC06M080873	14.78547859	https://www.genecards.org/cgi-bin/carddisp.pl?gene=POU5F1
STX1A	Syntaxin 1A	Protein Coding	Q16623	54	GC07M074106	14.77551079	https://www.genecards.org/cgi-bin/carddisp.pl?gene=STX1A
ITGA6	Integrin Subunit Alpha 6	Protein Coding	P23229	57	GC02P172427	14.77203941	https://www.genecards.org/cgi-bin/carddisp.pl?gene=ITGA6
FCGR2B	Fc Gamma Receptor IIb	Protein Coding	P31994	55	GC01P161976	14.76596069	https://www.genecards.org/cgi-bin/carddisp.pl?gene=FCGR2B
CYP19A1	Cytochrome P450 Family 19 Subfamily A Member 1	Protein Coding	P11511	56	GC15M051208	14.76403999	https://www.genecards.org/cgi-bin/carddisp.pl?gene=CYP19A1
PRKCB	Protein Kinase C Beta	Protein Coding	P05771	55	GC16P046737	14.75343418	https://www.genecards.org/cgi-bin/carddisp.pl?gene=PRKCB
MIR455	MicroRNA 455	RNA Gene		22	GC09P114209	14.73368263	https://www.genecards.org/cgi-bin/carddisp.pl?gene=MIR455
LAMA2	Laminin Subunit Alpha 2	Protein Coding	P24043	51	GC06P128863	14.71026993	https://www.genecards.org/cgi-bin/carddisp.pl?gene=LAMA2
NTS	Neurotensin	Protein Coding	P30990	48	GC12P085876	14.70524216	https://www.genecards.org/cgi-bin/carddisp.pl?gene=NTS
MIR211	MicroRNA 211	RNA Gene		24	GC15M031065	14.69956589	https://www.genecards.org/cgi-bin/carddisp.pl?gene=MIR211
FGFR4	Fibroblast Growth Factor Receptor 4	Protein Coding	P22455	58	GC05P177086	14.67447567	https://www.genecards.org/cgi-bin/carddisp.pl?gene=FGFR4
CASP2	Caspase 2	Protein Coding	P42575	53	GC07P152183	14.65624237	https://www.genecards.org/cgi-bin/carddisp.pl?gene=CASP2
TSLP	Thymic Stromal Lymphopoietin	Protein Coding	Q969D9	45	GC05P111070	14.64618301	https://www.genecards.org/cgi-bin/carddisp.pl?gene=TSLP
CHRNB4	Cholinergic Receptor Nicotinic Beta 4 Subunit	Protein Coding	P30926	51	GC15M078624	14.62986565	https://www.genecards.org/cgi-bin/carddisp.pl?gene=CHRNB4
MSH6	MutS Homolog 6	Protein Coding	P52701	56	GC02P047695	14.6118288	https://www.genecards.org/cgi-bin/carddisp.pl?gene=MSH6
SERPINF2	Serpin Family F Member 2	Protein Coding	P08697	52	GC17P001742	14.60991573	https://www.genecards.org/cgi-bin/carddisp.pl?gene=SERPINF2
NES	Nestin	Protein Coding	P48681	47	GC01M156668	14.6061573	https://www.genecards.org/cgi-bin/carddisp.pl?gene=NES
SMO	Smoothened, Frizzled Class Receptor	Protein Coding	Q99835	58	GC07P133426	14.60129452	https://www.genecards.org/cgi-bin/carddisp.pl?gene=SMO
GPRC5A	G Protein-Coupled Receptor Class C Group 5 Member A	Protein Coding	Q8NFJ5	48	GC12P028539	14.58862209	https://www.genecards.org/cgi-bin/carddisp.pl?gene=GPRC5A
AQP1	Aquaporin 1 (Colton Blood Group)	Protein Coding	P29972	53	GC07P030911	14.58136177	https://www.genecards.org/cgi-bin/carddisp.pl?gene=AQP1
SAA4	Serum Amyloid A4, Constitutive	Protein Coding	P35542	44	GC11M018234	14.57832718	https://www.genecards.org/cgi-bin/carddisp.pl?gene=SAA4
CXCR5	C-X-C Motif Chemokine Receptor 5	Protein Coding	P32302	48	GC11P118928	14.57813454	https://www.genecards.org/cgi-bin/carddisp.pl?gene=CXCR5
FOXP2	Forkhead Box P2	Protein Coding	O15409	51	GC07P114086	14.56655598	https://www.genecards.org/cgi-bin/carddisp.pl?gene=FOXP2
CFB	Complement Factor B	Protein Coding	P00751	54	GC06P031945	14.55516624	https://www.genecards.org/cgi-bin/carddisp.pl?gene=CFB
GAST	Gastrin	Protein Coding	P01350	45	GC17P041712	14.5544157	https://www.genecards.org/cgi-bin/carddisp.pl?gene=GAST
RETN	Resistin	Protein Coding	Q9HD89	49	GC19P007669	14.53724766	https://www.genecards.org/cgi-bin/carddisp.pl?gene=RETN
BCL11A	BCL11 Transcription Factor A	Protein Coding	Q9H165	50	GC02M060451	14.5289917	https://www.genecards.org/cgi-bin/carddisp.pl?gene=BCL11A
CDX2	Caudal Type Homeobox 2	Protein Coding	Q99626	48	GC13M027962	14.5265131	https://www.genecards.org/cgi-bin/carddisp.pl?gene=CDX2
FOXP1	Forkhead Box P1	Protein Coding	Q9H334	51	GC03M070954	14.52355862	https://www.genecards.org/cgi-bin/carddisp.pl?gene=FOXP1
NIPBL	NIPBL Cohesin Loading Factor	Protein Coding	Q6KC79	50	GC05P036876	14.50846863	https://www.genecards.org/cgi-bin/carddisp.pl?gene=NIPBL
DPAGT1	Dolichyl-Phosphate N-Acetylglucosaminephosphotransferase 1	Protein Coding	Q9H3H5	52	GC11M119392	14.49616146	https://www.genecards.org/cgi-bin/carddisp.pl?gene=DPAGT1
HPGD	15-Hydroxyprostaglandin Dehydrogenase	Protein Coding	P15428	53	GC04M174490	14.49081039	https://www.genecards.org/cgi-bin/carddisp.pl?gene=HPGD
LAMB3	Laminin Subunit Beta 3	Protein Coding	Q13751	53	GC01M209614	14.4898119	https://www.genecards.org/cgi-bin/carddisp.pl?gene=LAMB3
HFE-AS1	HFE Antisense RNA 1	RNA Gene		11	GC06M026085	14.48569012	https://www.genecards.org/cgi-bin/carddisp.pl?gene=HFE-AS1
FAH	Fumarylacetoacetate Hydrolase	Protein Coding	P16930	54	GC15P080152	14.48022461	https://www.genecards.org/cgi-bin/carddisp.pl?gene=FAH
CKB	Creatine Kinase B	Protein Coding	P12277	51	GC14M103519	14.4795084	https://www.genecards.org/cgi-bin/carddisp.pl?gene=CKB
GRIN1	Glutamate Ionotropic Receptor NMDA Type Subunit 1	Protein Coding	Q05586	57	GC09P137138	14.46400642	https://www.genecards.org/cgi-bin/carddisp.pl?gene=GRIN1
MIRLET7I	MicroRNA Let-7i	RNA Gene		24	GC12P062626	14.45969391	https://www.genecards.org/cgi-bin/carddisp.pl?gene=MIRLET7I
WNT5A	Wnt Family Member 5A	Protein Coding	P41221	58	GC03M055465	14.45100403	https://www.genecards.org/cgi-bin/carddisp.pl?gene=WNT5A
TLR7	Toll Like Receptor 7	Protein Coding	Q9NYK1	54	GC0XP012867	14.43676567	https://www.genecards.org/cgi-bin/carddisp.pl?gene=TLR7
TRPV4	Transient Receptor Potential Cation Channel Subfamily V Member 4	Protein Coding	Q9HBA0	55	GC12M109783	14.43340492	https://www.genecards.org/cgi-bin/carddisp.pl?gene=TRPV4
MIR99B	MicroRNA 99b	RNA Gene		22	GC19P051692	14.41595078	https://www.genecards.org/cgi-bin/carddisp.pl?gene=MIR99B
MIR17HG	MiR-17-92a-1 Cluster Host Gene	RNA Gene	Q75NE6	29	GC13P091347	14.41478157	https://www.genecards.org/cgi-bin/carddisp.pl?gene=MIR17HG
MMP13	Matrix Metallopeptidase 13	Protein Coding	P45452	57	GC11M102942	14.41447926	https://www.genecards.org/cgi-bin/carddisp.pl?gene=MMP13
GYPA	Glycophorin A (MNS Blood Group)	Protein Coding	P02724	50	GC04M144109	14.39928722	https://www.genecards.org/cgi-bin/carddisp.pl?gene=GYPA
MIR7-1	MicroRNA 7-1	RNA Gene		19	GC09M102851	14.38383675	https://www.genecards.org/cgi-bin/carddisp.pl?gene=MIR7-1
PKD1	Polycystin 1, Transient Receptor Potential Channel Interacting	Protein Coding	P98161	52	GC16M010453	14.36635971	https://www.genecards.org/cgi-bin/carddisp.pl?gene=PKD1
SPRY2	Sprouty RTK Signaling Antagonist 2	Protein Coding	O43597	53	GC13M080335	14.35690117	https://www.genecards.org/cgi-bin/carddisp.pl?gene=SPRY2
DNASE1	Deoxyribonuclease 1	Protein Coding	P24855	50	GC16P003611	14.34830761	https://www.genecards.org/cgi-bin/carddisp.pl?gene=DNASE1
C5	Complement C5	Protein Coding	P01031	54	GC09M120933	14.34550858	https://www.genecards.org/cgi-bin/carddisp.pl?gene=C5
MIR590	MicroRNA 590	RNA Gene		22	GC07P074191	14.34531689	https://www.genecards.org/cgi-bin/carddisp.pl?gene=MIR590
FKBP5	FKBP Prolyl Isomerase 5	Protein Coding	Q13451	55	GC06M081054	14.34421444	https://www.genecards.org/cgi-bin/carddisp.pl?gene=FKBP5
CCN1	Cellular Communication Network Factor 1	Protein Coding	O00622	47	GC01P085585	14.34118843	https://www.genecards.org/cgi-bin/carddisp.pl?gene=CCN1
FANCA	FA Complementation Group A	Protein Coding	O15360	57	GC16M089950	14.31134892	https://www.genecards.org/cgi-bin/carddisp.pl?gene=FANCA
LAMA3	Laminin Subunit Alpha 3	Protein Coding	Q16787	52	GC18P023689	14.30824566	https://www.genecards.org/cgi-bin/carddisp.pl?gene=LAMA3
FCGR3B	Fc Gamma Receptor IIIb	Protein Coding	O75015	50	GC01M161623	14.30389118	https://www.genecards.org/cgi-bin/carddisp.pl?gene=FCGR3B
LEPR	Leptin Receptor	Protein Coding	P48357	57	GC01P065426	14.29957771	https://www.genecards.org/cgi-bin/carddisp.pl?gene=LEPR
VEGFD	Vascular Endothelial Growth Factor D	Protein Coding	O43915	47	GC0XM015345	14.29415512	https://www.genecards.org/cgi-bin/carddisp.pl?gene=VEGFD
CIITA	Class II Major Histocompatibility Complex Transactivator	Protein Coding	P33076	51	GC16P046153	14.29297924	https://www.genecards.org/cgi-bin/carddisp.pl?gene=CIITA
MIR485	MicroRNA 485	RNA Gene		20	GC14P112750	14.28565502	https://www.genecards.org/cgi-bin/carddisp.pl?gene=MIR485
EPRS1	Glutamyl-Prolyl-TRNA Synthetase 1	Protein Coding	P07814	50	GC01M219969	14.28113937	https://www.genecards.org/cgi-bin/carddisp.pl?gene=EPRS1
ERCC5	ERCC Excision Repair 5, Endonuclease	Protein Coding	P28715	52	GC13P102845	14.28069973	https://www.genecards.org/cgi-bin/carddisp.pl?gene=ERCC5
IGFBP1	Insulin Like Growth Factor Binding Protein 1	Protein Coding	P08833	50	GC07P048599	14.26193714	https://www.genecards.org/cgi-bin/carddisp.pl?gene=IGFBP1
ATR	ATR Serine/Threonine Kinase	Protein Coding	Q13535	60	GC03M142449	14.2591877	https://www.genecards.org/cgi-bin/carddisp.pl?gene=ATR
LOC111674475	CFTR Intron 11 Enhancer	Functional Element		4	GC07P117587	14.24736595	https://www.genecards.org/cgi-bin/carddisp.pl?gene=LOC111674475
TCF7L2	Transcription Factor 7 Like 2	Protein Coding	Q9NQB0	53	GC10P112950	14.2468853	https://www.genecards.org/cgi-bin/carddisp.pl?gene=TCF7L2
BHLHE40	Basic Helix-Loop-Helix Family Member E40	Protein Coding	O14503	47	GC03P004980	14.2445488	https://www.genecards.org/cgi-bin/carddisp.pl?gene=BHLHE40
KL	Klotho	Protein Coding	Q9UEF7	54	GC13P033016	14.24027634	https://www.genecards.org/cgi-bin/carddisp.pl?gene=KL
TREM1	Triggering Receptor Expressed On Myeloid Cells 1	Protein Coding	Q9NP99	49	GC06M041267	14.23931503	https://www.genecards.org/cgi-bin/carddisp.pl?gene=TREM1
CISH	Cytokine Inducible SH2 Containing Protein	Protein Coding	Q9NSE2	52	GC03M052521	14.22778416	https://www.genecards.org/cgi-bin/carddisp.pl?gene=CISH
WDR19	WD Repeat Domain 19	Protein Coding	Q8NEZ3	45	GC04P039184	14.22255898	https://www.genecards.org/cgi-bin/carddisp.pl?gene=WDR19
RAG1	Recombination Activating 1	Protein Coding	P15918	51	GC11P036549	14.21925163	https://www.genecards.org/cgi-bin/carddisp.pl?gene=RAG1
PPBP	Pro-Platelet Basic Protein	Protein Coding	P02775	49	GC04M073986	14.21563625	https://www.genecards.org/cgi-bin/carddisp.pl?gene=PPBP
DUSP1	Dual Specificity Phosphatase 1	Protein Coding	P28562	52	GC05M172768	14.20870876	https://www.genecards.org/cgi-bin/carddisp.pl?gene=DUSP1
CD82	CD82 Molecule	Protein Coding	P27701	50	GC11P044586	14.20808601	https://www.genecards.org/cgi-bin/carddisp.pl?gene=CD82
LINC00115	Long Intergenic Non-Protein Coding RNA 115	RNA Gene		21	GC01M009815	14.2019968	https://www.genecards.org/cgi-bin/carddisp.pl?gene=LINC00115
GLI3	GLI Family Zinc Finger 3	Protein Coding	P10071	56	GC07M041960	14.19589901	https://www.genecards.org/cgi-bin/carddisp.pl?gene=GLI3
SNHG14	Small Nucleolar RNA Host Gene 14	RNA Gene		20	GC15P053113	14.18346786	https://www.genecards.org/cgi-bin/carddisp.pl?gene=SNHG14
MEIS1	Meis Homeobox 1	Protein Coding	O00470	48	GC02P066433	14.1825304	https://www.genecards.org/cgi-bin/carddisp.pl?gene=MEIS1
TNC	Tenascin C	Protein Coding	P24821	56	GC09M115019	14.17201805	https://www.genecards.org/cgi-bin/carddisp.pl?gene=TNC
MIR362	MicroRNA 362	RNA Gene		17	GC0XP052214	14.16874695	https://www.genecards.org/cgi-bin/carddisp.pl?gene=MIR362
ZMYND10	Zinc Finger MYND-Type Containing 10	Protein Coding	O75800	45	GC03M052510	14.16038036	https://www.genecards.org/cgi-bin/carddisp.pl?gene=ZMYND10
EPX	Eosinophil Peroxidase	Protein Coding	P11678	50	GC17P058192	14.15252018	https://www.genecards.org/cgi-bin/carddisp.pl?gene=EPX
COL4A2	Collagen Type IV Alpha 2 Chain	Protein Coding	P08572	53	GC13P110305	14.14726734	https://www.genecards.org/cgi-bin/carddisp.pl?gene=COL4A2
TGM2	Transglutaminase 2	Protein Coding	P21980	54	GC20M038127	14.14617348	https://www.genecards.org/cgi-bin/carddisp.pl?gene=TGM2
CD38	CD38 Molecule	Protein Coding	P28907	53	GC04P021471	14.14601898	https://www.genecards.org/cgi-bin/carddisp.pl?gene=CD38
HPSE	Heparanase	Protein Coding	Q9Y251	51	GC04M083292	14.13614273	https://www.genecards.org/cgi-bin/carddisp.pl?gene=HPSE
S100A4	S100 Calcium Binding Protein A4	Protein Coding	P26447	52	GC01M153543	14.10998821	https://www.genecards.org/cgi-bin/carddisp.pl?gene=S100A4
BMAL2	Basic Helix-Loop-Helix ARNT Like 2	Protein Coding	Q8WYA1	44	GC12P028780	14.10669231	https://www.genecards.org/cgi-bin/carddisp.pl?gene=BMAL2
DDR1	Discoidin Domain Receptor Tyrosine Kinase 1	Protein Coding	Q08345	53	GC06P104081	14.1036005	https://www.genecards.org/cgi-bin/carddisp.pl?gene=DDR1
IFNGR1	Interferon Gamma Receptor 1	Protein Coding	P15260	58	GC06M137197	14.10089874	https://www.genecards.org/cgi-bin/carddisp.pl?gene=IFNGR1
KLF4	KLF Transcription Factor 4	Protein Coding	O43474	53	GC09M107484	14.08892632	https://www.genecards.org/cgi-bin/carddisp.pl?gene=KLF4
ROBO1	Roundabout Guidance Receptor 1	Protein Coding	Q9Y6N7	51	GC03M078597	14.08677197	https://www.genecards.org/cgi-bin/carddisp.pl?gene=ROBO1
IDO1	Indoleamine 2,3-Dioxygenase 1	Protein Coding	P14902	53	GC08P039891	14.08551311	https://www.genecards.org/cgi-bin/carddisp.pl?gene=IDO1
CYBA	Cytochrome B-245 Alpha Chain	Protein Coding	P13498	54	GC16M088643	14.06621265	https://www.genecards.org/cgi-bin/carddisp.pl?gene=CYBA
HMGCL	3-Hydroxy-3-Methylglutaryl-CoA Lyase	Protein Coding	P35914	52	GC01M023801	14.05438805	https://www.genecards.org/cgi-bin/carddisp.pl?gene=HMGCL
DCN	Decorin	Protein Coding	P07585	54	GC12M091140	14.04731178	https://www.genecards.org/cgi-bin/carddisp.pl?gene=DCN
TERF1	Telomeric Repeat Binding Factor 1	Protein Coding	P54274	48	GC08P073008	14.02757168	https://www.genecards.org/cgi-bin/carddisp.pl?gene=TERF1
LINC00707	Long Intergenic Non-Protein Coding RNA 707	RNA Gene		18	GC10P006780	14.02256489	https://www.genecards.org/cgi-bin/carddisp.pl?gene=LINC00707
USP7	Ubiquitin Specific Peptidase 7	Protein Coding	Q93009	56	GC16M008892	14.01919937	https://www.genecards.org/cgi-bin/carddisp.pl?gene=USP7
PRKCD	Protein Kinase C Delta	Protein Coding	Q05655	58	GC03P053156	14.01441383	https://www.genecards.org/cgi-bin/carddisp.pl?gene=PRKCD
AMBP	Alpha-1-Microglobulin/Bikunin Precursor	Protein Coding	P02760	50	GC09M114060	14.00748444	https://www.genecards.org/cgi-bin/carddisp.pl?gene=AMBP
NPC1	NPC Intracellular Cholesterol Transporter 1	Protein Coding	O15118	56	GC18M023506	13.99709511	https://www.genecards.org/cgi-bin/carddisp.pl?gene=NPC1
C11orf65	Chromosome 11 Open Reading Frame 65	Protein Coding	Q8NCR3	37	GC11M108308	13.99600792	https://www.genecards.org/cgi-bin/carddisp.pl?gene=C11orf65
TCL1A	TCL1 Family AKT Coactivator A	Protein Coding	P56279	49	GC14M095709	13.99176598	https://www.genecards.org/cgi-bin/carddisp.pl?gene=TCL1A
CAMP	Cathelicidin Antimicrobial Peptide	Protein Coding	P49913	46	GC03P051545	13.98058796	https://www.genecards.org/cgi-bin/carddisp.pl?gene=CAMP
NEU1	Neuraminidase 1	Protein Coding	Q99519	53	GC06M031857	13.97324181	https://www.genecards.org/cgi-bin/carddisp.pl?gene=NEU1
TNFRSF10A	TNF Receptor Superfamily Member 10a	Protein Coding	O00220	52	GC08M023190	13.97157192	https://www.genecards.org/cgi-bin/carddisp.pl?gene=TNFRSF10A
GSR	Glutathione-Disulfide Reductase	Protein Coding	P00390	56	GC08M030678	13.97101498	https://www.genecards.org/cgi-bin/carddisp.pl?gene=GSR
C4B	Complement C4B (Chido Blood Group)	Protein Coding	P0C0L5	49	GC06P032014	13.9663868	https://www.genecards.org/cgi-bin/carddisp.pl?gene=C4B
HMGA2	High Mobility Group AT-Hook 2	Protein Coding	P52926	50	GC12P065824	13.96327782	https://www.genecards.org/cgi-bin/carddisp.pl?gene=HMGA2
DUSP6	Dual Specificity Phosphatase 6	Protein Coding	Q16828	54	GC12M089347	13.9408474	https://www.genecards.org/cgi-bin/carddisp.pl?gene=DUSP6
BTNL2	Butyrophilin Like 2	Protein Coding	Q9UIR0	45	GC06M032393	13.94023609	https://www.genecards.org/cgi-bin/carddisp.pl?gene=BTNL2
RHOB	Ras Homolog Family Member B	Protein Coding	P62745	51	GC02P020447	13.93505669	https://www.genecards.org/cgi-bin/carddisp.pl?gene=RHOB
FLI1	Fli-1 Proto-Oncogene, ETS Transcription Factor	Protein Coding	Q01543	54	GC11P128686	13.93215466	https://www.genecards.org/cgi-bin/carddisp.pl?gene=FLI1
CEBPE	CCAAT Enhancer Binding Protein Epsilon	Protein Coding	Q15744	49	GC14M023117	13.93185234	https://www.genecards.org/cgi-bin/carddisp.pl?gene=CEBPE
CCL18	C-C Motif Chemokine Ligand 18	Protein Coding	P55774	42	GC17P036064	13.92342758	https://www.genecards.org/cgi-bin/carddisp.pl?gene=CCL18
PRDX6	Peroxiredoxin 6	Protein Coding	P30041	53	GC01P173477	13.91070843	https://www.genecards.org/cgi-bin/carddisp.pl?gene=PRDX6
DNAH8	Dynein Axonemal Heavy Chain 8	Protein Coding	Q96JB1	45	GC06P104260	13.90334034	https://www.genecards.org/cgi-bin/carddisp.pl?gene=DNAH8
HADHB	Hydroxyacyl-CoA Dehydrogenase Trifunctional Multienzyme Complex Subunit Beta	Protein Coding	P55084	53	GC02P026243	13.90224648	https://www.genecards.org/cgi-bin/carddisp.pl?gene=HADHB
COL18A1	Collagen Type XVIII Alpha 1 Chain	Protein Coding	P39060	53	GC21P045405	13.89720917	https://www.genecards.org/cgi-bin/carddisp.pl?gene=COL18A1
NPC2	NPC Intracellular Cholesterol Transporter 2	Protein Coding	P61916	50	GC14M074476	13.89643478	https://www.genecards.org/cgi-bin/carddisp.pl?gene=NPC2
SNORD44	Small Nucleolar RNA, C/D Box 44	RNA Gene		16	GC01M174762	13.87326145	https://www.genecards.org/cgi-bin/carddisp.pl?gene=SNORD44
SDHA	Succinate Dehydrogenase Complex Flavoprotein Subunit A	Protein Coding	P31040	55	GC05P000220	13.85527134	https://www.genecards.org/cgi-bin/carddisp.pl?gene=SDHA
SERPINB1	Serpin Family B Member 1	Protein Coding	P30740	47	GC06M003433	13.83446503	https://www.genecards.org/cgi-bin/carddisp.pl?gene=SERPINB1
SAT1	Spermidine/Spermine N1-Acetyltransferase 1	Protein Coding	P21673	52	GC0XP023784	13.82686615	https://www.genecards.org/cgi-bin/carddisp.pl?gene=SAT1
CYSLTR1	Cysteinyl Leukotriene Receptor 1	Protein Coding	Q9Y271	49	GC0XM078271	13.82380295	https://www.genecards.org/cgi-bin/carddisp.pl?gene=CYSLTR1
EPHB4	EPH Receptor B4	Protein Coding	P54760	60	GC07M104004	13.82331753	https://www.genecards.org/cgi-bin/carddisp.pl?gene=EPHB4
TNFAIP3	TNF Alpha Induced Protein 3	Protein Coding	P21580	54	GC06P137866	13.81634808	https://www.genecards.org/cgi-bin/carddisp.pl?gene=TNFAIP3
GJB1	Gap Junction Protein Beta 1	Protein Coding	P08034	53	GC0XP071212	13.81248474	https://www.genecards.org/cgi-bin/carddisp.pl?gene=GJB1
APP	Amyloid Beta Precursor Protein	Protein Coding	P05067	58	GC21M025880	13.81237411	https://www.genecards.org/cgi-bin/carddisp.pl?gene=APP
STAT4	Signal Transducer And Activator Of Transcription 4	Protein Coding	Q14765	53	GC02M191029	13.80548096	https://www.genecards.org/cgi-bin/carddisp.pl?gene=STAT4
ACTA2-AS1	ACTA2 Antisense RNA 1	RNA Gene		20	GC10P088932	13.77019405	https://www.genecards.org/cgi-bin/carddisp.pl?gene=ACTA2-AS1
CLEC7A	C-Type Lectin Domain Containing 7A	Protein Coding	Q9BXN2	53	GC12M024902	13.76789474	https://www.genecards.org/cgi-bin/carddisp.pl?gene=CLEC7A
MIR373	MicroRNA 373	RNA Gene		22	GC19P083882	13.73369122	https://www.genecards.org/cgi-bin/carddisp.pl?gene=MIR373
CHRM3	Cholinergic Receptor Muscarinic 3	Protein Coding	P20309	55	GC01P239386	13.72332382	https://www.genecards.org/cgi-bin/carddisp.pl?gene=CHRM3
HULC	Hepatocellular Carcinoma Up-Regulated Long Non-Coding RNA	RNA Gene		24	GC06P008453	13.7059269	https://www.genecards.org/cgi-bin/carddisp.pl?gene=HULC
ABCB4	ATP Binding Cassette Subfamily B Member 4	Protein Coding	P21439	54	GC07M087365	13.70579529	https://www.genecards.org/cgi-bin/carddisp.pl?gene=ABCB4
RBM6	RNA Binding Motif Protein 6	Protein Coding	P78332	44	GC03P049940	13.68557358	https://www.genecards.org/cgi-bin/carddisp.pl?gene=RBM6
DKK1	Dickkopf WNT Signaling Pathway Inhibitor 1	Protein Coding	O94907	51	GC10P052314	13.66330528	https://www.genecards.org/cgi-bin/carddisp.pl?gene=DKK1
IL10RA	Interleukin 10 Receptor Subunit Alpha	Protein Coding	Q13651	52	GC11P117987	13.66305923	https://www.genecards.org/cgi-bin/carddisp.pl?gene=IL10RA
SPTAN1	Spectrin Alpha, Non-Erythrocytic 1	Protein Coding	Q13813	55	GC09P128552	13.66067505	https://www.genecards.org/cgi-bin/carddisp.pl?gene=SPTAN1
VTN	Vitronectin	Protein Coding	P04004	50	GC17M059911	13.64617634	https://www.genecards.org/cgi-bin/carddisp.pl?gene=VTN
SDC1	Syndecan 1	Protein Coding	P18827	49	GC02M020200	13.62604713	https://www.genecards.org/cgi-bin/carddisp.pl?gene=SDC1
BGLAP	Bone Gamma-Carboxyglutamate Protein	Protein Coding	P02818	46	GC01P156242	13.58996105	https://www.genecards.org/cgi-bin/carddisp.pl?gene=BGLAP
PTGER4	Prostaglandin E Receptor 4	Protein Coding	P35408	53	GC05P040679	13.58847618	https://www.genecards.org/cgi-bin/carddisp.pl?gene=PTGER4
APOL1	Apolipoprotein L1	Protein Coding	O14791	51	GC22P036253	13.58678627	https://www.genecards.org/cgi-bin/carddisp.pl?gene=APOL1
SEMA3F	Semaphorin 3F	Protein Coding	Q13275	49	GC03P051626	13.58313465	https://www.genecards.org/cgi-bin/carddisp.pl?gene=SEMA3F
HDAC4	Histone Deacetylase 4	Protein Coding	P56524	59	GC02M239048	13.56127548	https://www.genecards.org/cgi-bin/carddisp.pl?gene=HDAC4
MAG	Myelin Associated Glycoprotein	Protein Coding	P20916	54	GC19P035292	13.55582619	https://www.genecards.org/cgi-bin/carddisp.pl?gene=MAG
ATRX	ATRX Chromatin Remodeler	Protein Coding	P46100	53	GC0XM077504	13.55489254	https://www.genecards.org/cgi-bin/carddisp.pl?gene=ATRX
TPMT	Thiopurine S-Methyltransferase	Protein Coding	P51580	53	GC06M018128	13.54884148	https://www.genecards.org/cgi-bin/carddisp.pl?gene=TPMT
SGK1	Serum/Glucocorticoid Regulated Kinase 1	Protein Coding	O00141	56	GC06M134169	13.54221153	https://www.genecards.org/cgi-bin/carddisp.pl?gene=SGK1
PRKCI	Protein Kinase C Iota	Protein Coding	P41743	54	GC03P170222	13.53990936	https://www.genecards.org/cgi-bin/carddisp.pl?gene=PRKCI
SFRP1	Secreted Frizzled Related Protein 1	Protein Coding	Q8N474	50	GC08M041262	13.53207207	https://www.genecards.org/cgi-bin/carddisp.pl?gene=SFRP1
MILR1	Mast Cell Immunoglobulin Like Receptor 1	Protein Coding	Q7Z6M3	38	GC17P078966	13.53167915	https://www.genecards.org/cgi-bin/carddisp.pl?gene=MILR1
PIGA	Phosphatidylinositol Glycan Anchor Biosynthesis Class A	Protein Coding	P37287	50	GC0XM015319	13.52616692	https://www.genecards.org/cgi-bin/carddisp.pl?gene=PIGA
MSLN	Mesothelin	Protein Coding	Q13421	50	GC16P021379	13.51082706	https://www.genecards.org/cgi-bin/carddisp.pl?gene=MSLN
TCIRG1	T Cell Immune Regulator 1, ATPase H+ Transporting V0 Subunit A3	Protein Coding	Q13488	52	GC11P073101	13.50984001	https://www.genecards.org/cgi-bin/carddisp.pl?gene=TCIRG1
PDPK1	3-Phosphoinositide Dependent Protein Kinase 1	Protein Coding	O15530	55	GC16P002537	13.50004101	https://www.genecards.org/cgi-bin/carddisp.pl?gene=PDPK1
PRKAA1	Protein Kinase AMP-Activated Catalytic Subunit Alpha 1	Protein Coding	Q13131	53	GC05M040759	13.49777794	https://www.genecards.org/cgi-bin/carddisp.pl?gene=PRKAA1
CD86	CD86 Molecule	Protein Coding	P42081	51	GC03P122055	13.49324608	https://www.genecards.org/cgi-bin/carddisp.pl?gene=CD86
PTGIS	Prostaglandin I2 Synthase	Protein Coding	Q16647	52	GC20M049503	13.48663044	https://www.genecards.org/cgi-bin/carddisp.pl?gene=PTGIS
MIR215	MicroRNA 215	RNA Gene		22	GC01M220117	13.48410225	https://www.genecards.org/cgi-bin/carddisp.pl?gene=MIR215
PKD2	Polycystin 2, Transient Receptor Potential Cation Channel	Protein Coding	Q13563	55	GC04P088007	13.4710598	https://www.genecards.org/cgi-bin/carddisp.pl?gene=PKD2
HMGCR	3-Hydroxy-3-Methylglutaryl-CoA Reductase	Protein Coding	P04035	53	GC05P075336	13.46861649	https://www.genecards.org/cgi-bin/carddisp.pl?gene=HMGCR
CCNE1	Cyclin E1	Protein Coding	P24864	55	GC19P029811	13.46351337	https://www.genecards.org/cgi-bin/carddisp.pl?gene=CCNE1
IL18R1	Interleukin 18 Receptor 1	Protein Coding	Q13478	50	GC02P102311	13.46057034	https://www.genecards.org/cgi-bin/carddisp.pl?gene=IL18R1
IL3RA	Interleukin 3 Receptor Subunit Alpha	Protein Coding	P26951	50	GC0XP001336	13.45930672	https://www.genecards.org/cgi-bin/carddisp.pl?gene=IL3RA
CFHR3	Complement Factor H Related 3	Protein Coding	Q02985	48	GC01P196774	13.45378876	https://www.genecards.org/cgi-bin/carddisp.pl?gene=CFHR3
CSF2RA	Colony Stimulating Factor 2 Receptor Subunit Alpha	Protein Coding	P15509	52	GC0XP002052	13.44569016	https://www.genecards.org/cgi-bin/carddisp.pl?gene=CSF2RA
TUBB	Tubulin Beta Class I	Protein Coding	P07437	56	GC06P104078	13.4270649	https://www.genecards.org/cgi-bin/carddisp.pl?gene=TUBB
MIR654	MicroRNA 654	RNA Gene		21	GC14P112761	13.40530491	https://www.genecards.org/cgi-bin/carddisp.pl?gene=MIR654
F9	Coagulation Factor IX	Protein Coding	P00740	54	GC0XP139530	13.40013218	https://www.genecards.org/cgi-bin/carddisp.pl?gene=F9
F7	Coagulation Factor VII	Protein Coding	P08709	54	GC13P113105	13.39689541	https://www.genecards.org/cgi-bin/carddisp.pl?gene=F7
SLC6A3	Solute Carrier Family 6 Member 3	Protein Coding	Q01959	57	GC05M001392	13.39328957	https://www.genecards.org/cgi-bin/carddisp.pl?gene=SLC6A3
ASS1	Argininosuccinate Synthase 1	Protein Coding	P00966	56	GC09P130444	13.38893223	https://www.genecards.org/cgi-bin/carddisp.pl?gene=ASS1
CRABP2	Cellular Retinoic Acid Binding Protein 2	Protein Coding	P29373	50	GC01M157071	13.38873577	https://www.genecards.org/cgi-bin/carddisp.pl?gene=CRABP2
ID1	Inhibitor Of DNA Binding 1	Protein Coding	P41134	48	GC20P031605	13.38507843	https://www.genecards.org/cgi-bin/carddisp.pl?gene=ID1
SERPINF1	Serpin Family F Member 1	Protein Coding	P36955	52	GC17P002420	13.38476086	https://www.genecards.org/cgi-bin/carddisp.pl?gene=SERPINF1
FURIN	Furin, Paired Basic Amino Acid Cleaving Enzyme	Protein Coding	P09958	54	GC15P090868	13.38183594	https://www.genecards.org/cgi-bin/carddisp.pl?gene=FURIN
MIR19B2	MicroRNA 19b-2	RNA Gene		17	GC0XM134376	13.37702179	https://www.genecards.org/cgi-bin/carddisp.pl?gene=MIR19B2
MMACHC	Metabolism Of Cobalamin Associated C	Protein Coding	Q9Y4U1	50	GC01P045500	13.37655926	https://www.genecards.org/cgi-bin/carddisp.pl?gene=MMACHC
ELAVL1	ELAV Like RNA Binding Protein 1	Protein Coding	Q15717	48	GC19M007958	13.37650108	https://www.genecards.org/cgi-bin/carddisp.pl?gene=ELAVL1
SMARCA2	SWI/SNF Related, Matrix Associated, Actin Dependent Regulator Of Chromatin, Subfamily A, Member 2	Protein Coding	P51531	57	GC09P001980	13.37642765	https://www.genecards.org/cgi-bin/carddisp.pl?gene=SMARCA2
HOPX	HOP Homeobox	Protein Coding	Q9BPY8	40	GC04M056647	13.37433624	https://www.genecards.org/cgi-bin/carddisp.pl?gene=HOPX
TAMM41	TAM41 Mitochondrial Translocator Assembly And Maintenance Homolog	Protein Coding	Q96BW9	43	GC03M011721	13.37197399	https://www.genecards.org/cgi-bin/carddisp.pl?gene=TAMM41
LOC110006319	Beta-Globin Gene 3' Regulatory Region	Functional Element		4	GC11P005223	13.34819126	https://www.genecards.org/cgi-bin/carddisp.pl?gene=LOC110006319
SDHB	Succinate Dehydrogenase Complex Iron Sulfur Subunit B	Protein Coding	P21912	55	GC01M018664	13.34454727	https://www.genecards.org/cgi-bin/carddisp.pl?gene=SDHB
CRBN	Cereblon	Protein Coding	Q96SW2	50	GC03M003144	13.33869362	https://www.genecards.org/cgi-bin/carddisp.pl?gene=CRBN
OLR1	Oxidized Low Density Lipoprotein Receptor 1	Protein Coding	P78380	49	GC12M024903	13.3089819	https://www.genecards.org/cgi-bin/carddisp.pl?gene=OLR1
RTN4	Reticulon 4	Protein Coding	Q9NQC3	52	GC02M054934	13.29959106	https://www.genecards.org/cgi-bin/carddisp.pl?gene=RTN4
OPRM1	Opioid Receptor Mu 1	Protein Coding	P35372	54	GC06P154175	13.29479027	https://www.genecards.org/cgi-bin/carddisp.pl?gene=OPRM1
FGB	Fibrinogen Beta Chain	Protein Coding	P02675	53	GC04P154620	13.29080868	https://www.genecards.org/cgi-bin/carddisp.pl?gene=FGB
RACK1	Receptor For Activated C Kinase 1	Protein Coding	P63244	50	GC05M182224	13.29073334	https://www.genecards.org/cgi-bin/carddisp.pl?gene=RACK1
NLRC4	NLR Family CARD Domain Containing 4	Protein Coding	Q9NPP4	50	GC02M032224	13.28894806	https://www.genecards.org/cgi-bin/carddisp.pl?gene=NLRC4
MAPT	Microtubule Associated Protein Tau	Protein Coding	P10636	57	GC17P045894	13.28340721	https://www.genecards.org/cgi-bin/carddisp.pl?gene=MAPT
RBL2	RB Transcriptional Corepressor Like 2	Protein Coding	Q08999	52	GC16P053433	13.2819519	https://www.genecards.org/cgi-bin/carddisp.pl?gene=RBL2
TLR1	Toll Like Receptor 1	Protein Coding	Q15399	54	GC04M038793	13.28162861	https://www.genecards.org/cgi-bin/carddisp.pl?gene=TLR1
IDUA	Alpha-L-Iduronidase	Protein Coding	P35475	52	GC04P000986	13.27153969	https://www.genecards.org/cgi-bin/carddisp.pl?gene=IDUA
PAX8-AS1	PAX8 Antisense RNA 1	RNA Gene		20	GC02P125996	13.2711134	https://www.genecards.org/cgi-bin/carddisp.pl?gene=PAX8-AS1
MTR	5-Methyltetrahydrofolate-Homocysteine Methyltransferase	Protein Coding	Q99707	54	GC01P236795	13.26752853	https://www.genecards.org/cgi-bin/carddisp.pl?gene=MTR
BBC3	BCL2 Binding Component 3	Protein Coding	Q96PG8	46	GC19M047220	13.26737213	https://www.genecards.org/cgi-bin/carddisp.pl?gene=BBC3
ILK	Integrin Linked Kinase	Protein Coding	Q13418	51	GC11P006604	13.24858284	https://www.genecards.org/cgi-bin/carddisp.pl?gene=ILK
CCR4	C-C Motif Chemokine Receptor 4	Protein Coding	P51679	52	GC03P032951	13.24744034	https://www.genecards.org/cgi-bin/carddisp.pl?gene=CCR4
GC	GC Vitamin D Binding Protein	Protein Coding	P02774	51	GC04M071741	13.24032402	https://www.genecards.org/cgi-bin/carddisp.pl?gene=GC
PXN	Paxillin	Protein Coding	P49023	52	GC12M120210	13.23666096	https://www.genecards.org/cgi-bin/carddisp.pl?gene=PXN
GLIS2	GLIS Family Zinc Finger 2	Protein Coding	Q9BZE0	48	GC16P046014	13.2307148	https://www.genecards.org/cgi-bin/carddisp.pl?gene=GLIS2
LAG3	Lymphocyte Activating 3	Protein Coding	P18627	47	GC12P028197	13.22518826	https://www.genecards.org/cgi-bin/carddisp.pl?gene=LAG3
ETS1	ETS Proto-Oncogene 1, Transcription Factor	Protein Coding	P14921	54	GC11M128458	13.2174778	https://www.genecards.org/cgi-bin/carddisp.pl?gene=ETS1
TYMP	Thymidine Phosphorylase	Protein Coding	P19971	54	GC22M050525	13.21023464	https://www.genecards.org/cgi-bin/carddisp.pl?gene=TYMP
EPAS1	Endothelial PAS Domain Protein 1	Protein Coding	Q99814	57	GC02P046293	13.20799732	https://www.genecards.org/cgi-bin/carddisp.pl?gene=EPAS1
PKHD1	PKHD1 Ciliary IPT Domain Containing Fibrocystin/Polyductin	Protein Coding	P08F94	45	GC06M081254	13.20604801	https://www.genecards.org/cgi-bin/carddisp.pl?gene=PKHD1
CEACAM1	CEA Cell Adhesion Molecule 1	Protein Coding	P13688	52	GC19M042507	13.20151234	https://www.genecards.org/cgi-bin/carddisp.pl?gene=CEACAM1
COL11A1	Collagen Type XI Alpha 1 Chain	Protein Coding	P12107	50	GC01M102876	13.20119762	https://www.genecards.org/cgi-bin/carddisp.pl?gene=COL11A1
ACTA1	Actin Alpha 1, Skeletal Muscle	Protein Coding	P68133	54	GC01M229883	13.18564796	https://www.genecards.org/cgi-bin/carddisp.pl?gene=ACTA1
EZR	Ezrin	Protein Coding	P15311	53	GC06M158765	13.1837759	https://www.genecards.org/cgi-bin/carddisp.pl?gene=EZR
F2RL3	F2R Like Thrombin Or Trypsin Receptor 3	Protein Coding	Q96RI0	52	GC19P016888	13.16952515	https://www.genecards.org/cgi-bin/carddisp.pl?gene=F2RL3
SNAI2	Snail Family Transcriptional Repressor 2	Protein Coding	O43623	51	GC08M048917	13.16414547	https://www.genecards.org/cgi-bin/carddisp.pl?gene=SNAI2
MIR28	MicroRNA 28	RNA Gene		21	GC03P188688	13.15846348	https://www.genecards.org/cgi-bin/carddisp.pl?gene=MIR28
DES	Desmin	Protein Coding	P17661	54	GC02P219418	13.1529026	https://www.genecards.org/cgi-bin/carddisp.pl?gene=DES
ABCA1	ATP Binding Cassette Subfamily A Member 1	Protein Coding	O95477	55	GC09M104781	13.14445877	https://www.genecards.org/cgi-bin/carddisp.pl?gene=ABCA1
CARD11	Caspase Recruitment Domain Family Member 11	Protein Coding	Q9BXL7	54	GC07M002906	13.14441967	https://www.genecards.org/cgi-bin/carddisp.pl?gene=CARD11
C3AR1	Complement C3a Receptor 1	Protein Coding	Q16581	50	GC12M008590	13.13434792	https://www.genecards.org/cgi-bin/carddisp.pl?gene=C3AR1
IRF5	Interferon Regulatory Factor 5	Protein Coding	Q13568	53	GC07P128937	13.12391567	https://www.genecards.org/cgi-bin/carddisp.pl?gene=IRF5
LOC106627981	GBA Recombination Region	Functional Element		4	GC01P155233	13.12333393	https://www.genecards.org/cgi-bin/carddisp.pl?gene=LOC106627981
PDE4A	Phosphodiesterase 4A	Protein Coding	P27815	51	GC19P010416	13.11264133	https://www.genecards.org/cgi-bin/carddisp.pl?gene=PDE4A
TGIF1	TGFB Induced Factor Homeobox 1	Protein Coding	Q15583	53	GC18P003411	13.11208057	https://www.genecards.org/cgi-bin/carddisp.pl?gene=TGIF1
SERPINB2	Serpin Family B Member 2	Protein Coding	P05120	50	GC18P063871	13.10776138	https://www.genecards.org/cgi-bin/carddisp.pl?gene=SERPINB2
PRDX1	Peroxiredoxin 1	Protein Coding	Q06830	56	GC01M045622	13.10026169	https://www.genecards.org/cgi-bin/carddisp.pl?gene=PRDX1
PIK3R3	Phosphoinositide-3-Kinase Regulatory Subunit 3	Protein Coding	Q92569	52	GC01M046041	13.10017776	https://www.genecards.org/cgi-bin/carddisp.pl?gene=PIK3R3
GUSB	Glucuronidase Beta	Protein Coding	P08236	54	GC07M065960	13.09331512	https://www.genecards.org/cgi-bin/carddisp.pl?gene=GUSB
OSM	Oncostatin M	Protein Coding	P13725	50	GC22M030262	13.08545589	https://www.genecards.org/cgi-bin/carddisp.pl?gene=OSM
GRIN2B	Glutamate Ionotropic Receptor NMDA Type Subunit 2B	Protein Coding	Q13224	59	GC12M013437	13.08204746	https://www.genecards.org/cgi-bin/carddisp.pl?gene=GRIN2B
MBD4	Methyl-CpG Binding Domain 4, DNA Glycosylase	Protein Coding	O95243	50	GC03M129430	13.0813055	https://www.genecards.org/cgi-bin/carddisp.pl?gene=MBD4
MIR133A1	MicroRNA 133a-1	RNA Gene		19	GC18M030227	13.07128811	https://www.genecards.org/cgi-bin/carddisp.pl?gene=MIR133A1
LGALS1	Galectin 1	Protein Coding	P09382	49	GC22P037675	13.05087662	https://www.genecards.org/cgi-bin/carddisp.pl?gene=LGALS1
UROD	Uroporphyrinogen Decarboxylase	Protein Coding	P06132	53	GC01P045621	13.04549599	https://www.genecards.org/cgi-bin/carddisp.pl?gene=UROD
XRCC5	X-Ray Repair Cross Complementing 5	Protein Coding	P13010	51	GC02P216107	13.04539776	https://www.genecards.org/cgi-bin/carddisp.pl?gene=XRCC5
HNRNPH1	Heterogeneous Nuclear Ribonucleoprotein H1	Protein Coding	P31943	48	GC05M179614	13.04440498	https://www.genecards.org/cgi-bin/carddisp.pl?gene=HNRNPH1
MIR381	MicroRNA 381	RNA Gene		20	GC14P112743	13.03176975	https://www.genecards.org/cgi-bin/carddisp.pl?gene=MIR381
RXRB	Retinoid X Receptor Beta	Protein Coding	P28702	53	GC06M033193	13.00697613	https://www.genecards.org/cgi-bin/carddisp.pl?gene=RXRB
UBA1	Ubiquitin Like Modifier Activating Enzyme 1	Protein Coding	P22314	56	GC0XP047190	13.00603867	https://www.genecards.org/cgi-bin/carddisp.pl?gene=UBA1
DMD	Dystrophin	Protein Coding	P11532	52	GC0XM031097	13.00108719	https://www.genecards.org/cgi-bin/carddisp.pl?gene=DMD
SUZ12	SUZ12 Polycomb Repressive Complex 2 Subunit	Protein Coding	Q15022	49	GC17P031937	12.99763298	https://www.genecards.org/cgi-bin/carddisp.pl?gene=SUZ12
XPO1	Exportin 1	Protein Coding	O14980	54	GC02M061445	12.99298191	https://www.genecards.org/cgi-bin/carddisp.pl?gene=XPO1
FBLN5	Fibulin 5	Protein Coding	Q9UBX5	53	GC14M091869	12.97966099	https://www.genecards.org/cgi-bin/carddisp.pl?gene=FBLN5
STUB1	STIP1 Homology And U-Box Containing Protein 1	Protein Coding	Q9UNE7	52	GC16P021377	12.97770309	https://www.genecards.org/cgi-bin/carddisp.pl?gene=STUB1
TINF2	TERF1 Interacting Nuclear Factor 2	Protein Coding	Q9BSI4	48	GC14M025392	12.95289326	https://www.genecards.org/cgi-bin/carddisp.pl?gene=TINF2
FECH	Ferrochelatase	Protein Coding	P22830	54	GC18M057544	12.94172478	https://www.genecards.org/cgi-bin/carddisp.pl?gene=FECH
LIG1	DNA Ligase 1	Protein Coding	P18858	54	GC19M048115	12.93011665	https://www.genecards.org/cgi-bin/carddisp.pl?gene=LIG1
MT-ATP6	Mitochondrially Encoded ATP Synthase Membrane Subunit 6	Protein Coding	P00846	39	GCMTP008531	12.92312336	https://www.genecards.org/cgi-bin/carddisp.pl?gene=MT-ATP6
ERCC3	ERCC Excision Repair 3, TFIIH Core Complex Helicase Subunit	Protein Coding	P19447	54	GC02M127257	12.91667747	https://www.genecards.org/cgi-bin/carddisp.pl?gene=ERCC3
KLF1	KLF Transcription Factor 1	Protein Coding	Q13351	50	GC19M012884	12.91071796	https://www.genecards.org/cgi-bin/carddisp.pl?gene=KLF1
IFNA2	Interferon Alpha 2	Protein Coding	P01563	50	GC09M021384	12.9075613	https://www.genecards.org/cgi-bin/carddisp.pl?gene=IFNA2
SLC26A9	Solute Carrier Family 26 Member 9	Protein Coding	Q7LBE3	46	GC01M205883	12.89827538	https://www.genecards.org/cgi-bin/carddisp.pl?gene=SLC26A9
LBR	Lamin B Receptor	Protein Coding	Q14739	53	GC01M225401	12.89562511	https://www.genecards.org/cgi-bin/carddisp.pl?gene=LBR
IFT140	Intraflagellar Transport 140	Protein Coding	Q96RY7	48	GC16M010418	12.89127541	https://www.genecards.org/cgi-bin/carddisp.pl?gene=IFT140
COL4A1	Collagen Type IV Alpha 1 Chain	Protein Coding	P02462	54	GC13M110148	12.89111233	https://www.genecards.org/cgi-bin/carddisp.pl?gene=COL4A1
FGF1	Fibroblast Growth Factor 1	Protein Coding	P05230	54	GC05M142555	12.88891602	https://www.genecards.org/cgi-bin/carddisp.pl?gene=FGF1
MIR208B	MicroRNA 208b	RNA Gene		24	GC14M023417	12.88297272	https://www.genecards.org/cgi-bin/carddisp.pl?gene=MIR208B
LAMA1	Laminin Subunit Alpha 1	Protein Coding	P25391	52	GC18M006941	12.87468147	https://www.genecards.org/cgi-bin/carddisp.pl?gene=LAMA1
POLE	DNA Polymerase Epsilon, Catalytic Subunit	Protein Coding	Q07864	56	GC12M132740	12.86873817	https://www.genecards.org/cgi-bin/carddisp.pl?gene=POLE
RPL11	Ribosomal Protein L11	Protein Coding	P62913	55	GC01P023691	12.86762714	https://www.genecards.org/cgi-bin/carddisp.pl?gene=RPL11
NFKB2	Nuclear Factor Kappa B Subunit 2	Protein Coding	Q00653	59	GC10P102394	12.86493111	https://www.genecards.org/cgi-bin/carddisp.pl?gene=NFKB2
CCR1	C-C Motif Chemokine Receptor 1	Protein Coding	P32246	50	GC03M046218	12.86065865	https://www.genecards.org/cgi-bin/carddisp.pl?gene=CCR1
GPX4	Glutathione Peroxidase 4	Protein Coding	P36969	53	GC19P001103	12.85857105	https://www.genecards.org/cgi-bin/carddisp.pl?gene=GPX4
AHR	Aryl Hydrocarbon Receptor	Protein Coding	P35869	53	GC07P016916	12.85475826	https://www.genecards.org/cgi-bin/carddisp.pl?gene=AHR
MMP10	Matrix Metallopeptidase 10	Protein Coding	P09238	51	GC11M102770	12.84383011	https://www.genecards.org/cgi-bin/carddisp.pl?gene=MMP10
FABP3	Fatty Acid Binding Protein 3	Protein Coding	P05413	50	GC01M031365	12.82645226	https://www.genecards.org/cgi-bin/carddisp.pl?gene=FABP3
RPS27A	Ribosomal Protein S27a	Protein Coding	P62979	49	GC02P055231	12.82396507	https://www.genecards.org/cgi-bin/carddisp.pl?gene=RPS27A
WEE1	WEE1 G2 Checkpoint Kinase	Protein Coding	P30291	55	GC11P009573	12.81936264	https://www.genecards.org/cgi-bin/carddisp.pl?gene=WEE1
SIRT3	Sirtuin 3	Protein Coding	Q9NTG7	54	GC11M000215	12.81290245	https://www.genecards.org/cgi-bin/carddisp.pl?gene=SIRT3
F2RL1	F2R Like Trypsin Receptor 1	Protein Coding	P55085	50	GC05P076818	12.80358315	https://www.genecards.org/cgi-bin/carddisp.pl?gene=F2RL1
MYH7	Myosin Heavy Chain 7	Protein Coding	P12883	53	GC14M023412	12.80157089	https://www.genecards.org/cgi-bin/carddisp.pl?gene=MYH7
SOX17	SRY-Box Transcription Factor 17	Protein Coding	Q9H6I2	49	GC08P054457	12.79714966	https://www.genecards.org/cgi-bin/carddisp.pl?gene=SOX17
SCARNA5	Small Cajal Body-Specific RNA 5	RNA Gene		22	GC02P233275	12.79439449	https://www.genecards.org/cgi-bin/carddisp.pl?gene=SCARNA5
SRP54	Signal Recognition Particle 54	Protein Coding	P61011	50	GC14P034981	12.79392242	https://www.genecards.org/cgi-bin/carddisp.pl?gene=SRP54
TWIST1	Twist Family BHLH Transcription Factor 1	Protein Coding	Q15672	52	GC07M019020	12.78647614	https://www.genecards.org/cgi-bin/carddisp.pl?gene=TWIST1
IGFBP5	Insulin Like Growth Factor Binding Protein 5	Protein Coding	P24593	49	GC02M216672	12.74578381	https://www.genecards.org/cgi-bin/carddisp.pl?gene=IGFBP5
TNFSF11	TNF Superfamily Member 11	Protein Coding	O14788	56	GC13P042562	12.73874855	https://www.genecards.org/cgi-bin/carddisp.pl?gene=TNFSF11
F2R	Coagulation Factor II Thrombin Receptor	Protein Coding	P25116	53	GC05P076716	12.73787689	https://www.genecards.org/cgi-bin/carddisp.pl?gene=F2R
ITGA9	Integrin Subunit Alpha 9	Protein Coding	Q13797	49	GC03P037468	12.73659992	https://www.genecards.org/cgi-bin/carddisp.pl?gene=ITGA9
BPI	Bactericidal Permeability Increasing Protein	Protein Coding	P17213	48	GC20P038304	12.73089027	https://www.genecards.org/cgi-bin/carddisp.pl?gene=BPI
PRAME	PRAME Nuclear Receptor Transcriptional Regulator	Protein Coding	P78395	44	GC22M022547	12.7214613	https://www.genecards.org/cgi-bin/carddisp.pl?gene=PRAME
FASN	Fatty Acid Synthase	Protein Coding	P49327	56	GC17M082078	12.71587753	https://www.genecards.org/cgi-bin/carddisp.pl?gene=FASN
NCF2	Neutrophil Cytosolic Factor 2	Protein Coding	P19878	54	GC01M184754	12.71374035	https://www.genecards.org/cgi-bin/carddisp.pl?gene=NCF2
TNFSF13B	TNF Superfamily Member 13b	Protein Coding	Q9Y275	52	GC13P108251	12.71203232	https://www.genecards.org/cgi-bin/carddisp.pl?gene=TNFSF13B
CD22	CD22 Molecule	Protein Coding	P20273	53	GC19P035319	12.70506763	https://www.genecards.org/cgi-bin/carddisp.pl?gene=CD22
SCN11A	Sodium Voltage-Gated Channel Alpha Subunit 11	Protein Coding	Q9UI33	50	GC03M038862	12.69133663	https://www.genecards.org/cgi-bin/carddisp.pl?gene=SCN11A
NCOA2	Nuclear Receptor Coactivator 2	Protein Coding	Q15596	52	GC08M070109	12.68932915	https://www.genecards.org/cgi-bin/carddisp.pl?gene=NCOA2
H4C16	H4 Histone 16	Protein Coding	P62805	43	GC12M025134	12.68253231	https://www.genecards.org/cgi-bin/carddisp.pl?gene=H4C16
HABP2	Hyaluronan Binding Protein 2	Protein Coding	Q14520	52	GC10P113550	12.68224525	https://www.genecards.org/cgi-bin/carddisp.pl?gene=HABP2
BAG1	BAG Cochaperone 1	Protein Coding	Q99933	48	GC09M033245	12.6740036	https://www.genecards.org/cgi-bin/carddisp.pl?gene=BAG1
APBB1	Amyloid Beta Precursor Protein Binding Family B Member 1	Protein Coding	O00213	50	GC11M008387	12.6649456	https://www.genecards.org/cgi-bin/carddisp.pl?gene=APBB1
CD5	CD5 Molecule	Protein Coding	P06127	49	GC11P061123	12.66488361	https://www.genecards.org/cgi-bin/carddisp.pl?gene=CD5
CYP11A1	Cytochrome P450 Family 11 Subfamily A Member 1	Protein Coding	P05108	54	GC15M074337	12.64997959	https://www.genecards.org/cgi-bin/carddisp.pl?gene=CYP11A1
CD2	CD2 Molecule	Protein Coding	P06729	51	GC01P116754	12.6468792	https://www.genecards.org/cgi-bin/carddisp.pl?gene=CD2
TRAF1	TNF Receptor Associated Factor 1	Protein Coding	Q13077	48	GC09M120902	12.64550495	https://www.genecards.org/cgi-bin/carddisp.pl?gene=TRAF1
CYP24A1	Cytochrome P450 Family 24 Subfamily A Member 1	Protein Coding	Q07973	53	GC20M054153	12.63251305	https://www.genecards.org/cgi-bin/carddisp.pl?gene=CYP24A1
ITGAX	Integrin Subunit Alpha X	Protein Coding	P20702	53	GC16P047830	12.6226511	https://www.genecards.org/cgi-bin/carddisp.pl?gene=ITGAX
SLC6A14	Solute Carrier Family 6 Member 14	Protein Coding	Q9UN76	48	GC0XP116436	12.60409641	https://www.genecards.org/cgi-bin/carddisp.pl?gene=SLC6A14
XRCC6	X-Ray Repair Cross Complementing 6	Protein Coding	P12956	52	GC22P052578	12.5993557	https://www.genecards.org/cgi-bin/carddisp.pl?gene=XRCC6
CD63	CD63 Molecule	Protein Coding	P08962	49	GC12M055725	12.59499454	https://www.genecards.org/cgi-bin/carddisp.pl?gene=CD63
IL1RAPL2	Interleukin 1 Receptor Accessory Protein Like 2	Protein Coding	Q9NP60	46	GC0XP104566	12.59234047	https://www.genecards.org/cgi-bin/carddisp.pl?gene=IL1RAPL2
SERPINH1	Serpin Family H Member 1	Protein Coding	P50454	53	GC11P075562	12.58630943	https://www.genecards.org/cgi-bin/carddisp.pl?gene=SERPINH1
SMARCAL1	SWI/SNF Related, Matrix Associated, Actin Dependent Regulator Of Chromatin, Subfamily A Like 1	Protein Coding	Q9NZC9	52	GC02P216412	12.58034134	https://www.genecards.org/cgi-bin/carddisp.pl?gene=SMARCAL1
MT-ND2	Mitochondrially Encoded NADH:Ubiquinone Oxidoreductase Core Subunit 2	Protein Coding	P03891	40	GCMTP004472	12.56413937	https://www.genecards.org/cgi-bin/carddisp.pl?gene=MT-ND2
PCAT2	Prostate Cancer Associated Transcript 2	RNA Gene		18	GC08M127072	12.55845642	https://www.genecards.org/cgi-bin/carddisp.pl?gene=PCAT2
YY1	YY1 Transcription Factor	Protein Coding	P25490	55	GC14P100238	12.55477047	https://www.genecards.org/cgi-bin/carddisp.pl?gene=YY1
NTRK3	Neurotrophic Receptor Tyrosine Kinase 3	Protein Coding	Q16288	60	GC15M087859	12.54297256	https://www.genecards.org/cgi-bin/carddisp.pl?gene=NTRK3
HCK	HCK Proto-Oncogene, Src Family Tyrosine Kinase	Protein Coding	P08631	54	GC20P032052	12.53124237	https://www.genecards.org/cgi-bin/carddisp.pl?gene=HCK
VDAC1	Voltage Dependent Anion Channel 1	Protein Coding	P21796	52	GC05M133975	12.52024937	https://www.genecards.org/cgi-bin/carddisp.pl?gene=VDAC1
C1S	Complement C1s	Protein Coding	P09871	54	GC12P028328	12.51224899	https://www.genecards.org/cgi-bin/carddisp.pl?gene=C1S
TACR1	Tachykinin Receptor 1	Protein Coding	P25103	50	GC02M075359	12.50413132	https://www.genecards.org/cgi-bin/carddisp.pl?gene=TACR1
MAOA	Monoamine Oxidase A	Protein Coding	P21397	56	GC0XP043654	12.4982357	https://www.genecards.org/cgi-bin/carddisp.pl?gene=MAOA
DCTN4	Dynactin Subunit 4	Protein Coding	Q9UJW0	45	GC05M150708	12.49061871	https://www.genecards.org/cgi-bin/carddisp.pl?gene=DCTN4
ERG	ETS Transcription Factor ERG	Protein Coding	P11308	53	GC21M038367	12.46803951	https://www.genecards.org/cgi-bin/carddisp.pl?gene=ERG
MIR26B	MicroRNA 26b	RNA Gene		25	GC02P218402	12.46566105	https://www.genecards.org/cgi-bin/carddisp.pl?gene=MIR26B
TRPV1	Transient Receptor Potential Cation Channel Subfamily V Member 1	Protein Coding	Q8NER1	54	GC17M003565	12.46221542	https://www.genecards.org/cgi-bin/carddisp.pl?gene=TRPV1
MIR138-1	MicroRNA 138-1	RNA Gene		23	GC03P044115	12.45863247	https://www.genecards.org/cgi-bin/carddisp.pl?gene=MIR138-1
ANKRD26	Ankyrin Repeat Domain Containing 26	Protein Coding	Q9UPS8	47	GC10M026938	12.45827007	https://www.genecards.org/cgi-bin/carddisp.pl?gene=ANKRD26
PRPS1	Phosphoribosyl Pyrophosphate Synthetase 1	Protein Coding	P60891	54	GC0XP107628	12.457407	https://www.genecards.org/cgi-bin/carddisp.pl?gene=PRPS1
TCF21	Transcription Factor 21	Protein Coding	O43680	43	GC06P133889	12.45506191	https://www.genecards.org/cgi-bin/carddisp.pl?gene=TCF21
IGF2R	Insulin Like Growth Factor 2 Receptor	Protein Coding	P11717	53	GC06P159969	12.45265484	https://www.genecards.org/cgi-bin/carddisp.pl?gene=IGF2R
SCN4A	Sodium Voltage-Gated Channel Alpha Subunit 4	Protein Coding	P35499	53	GC17M063938	12.44768715	https://www.genecards.org/cgi-bin/carddisp.pl?gene=SCN4A
KLRK1	Killer Cell Lectin Like Receptor K1	Protein Coding	P26718	47	GC12M024904	12.43879223	https://www.genecards.org/cgi-bin/carddisp.pl?gene=KLRK1
CYP46A1	Cytochrome P450 Family 46 Subfamily A Member 1	Protein Coding	Q9Y6A2	49	GC14P099684	12.42985535	https://www.genecards.org/cgi-bin/carddisp.pl?gene=CYP46A1
TOLLIP	Toll Interacting Protein	Protein Coding	Q9H0E2	51	GC11M001274	12.42304802	https://www.genecards.org/cgi-bin/carddisp.pl?gene=TOLLIP
LTBP4	Latent Transforming Growth Factor Beta Binding Protein 4	Protein Coding	Q8N2S1	49	GC19P040592	12.42196846	https://www.genecards.org/cgi-bin/carddisp.pl?gene=LTBP4
PPARGC1A	PPARG Coactivator 1 Alpha	Protein Coding	Q9UBK2	54	GC04M023755	12.42054558	https://www.genecards.org/cgi-bin/carddisp.pl?gene=PPARGC1A
MIR628	MicroRNA 628	RNA Gene		20	GC15M055372	12.40147972	https://www.genecards.org/cgi-bin/carddisp.pl?gene=MIR628
TRA	T Cell Receptor Alpha Locus	Protein Coding	P0DSE1	25	GC14P021621	12.39096737	https://www.genecards.org/cgi-bin/carddisp.pl?gene=TRA
APRT	Adenine Phosphoribosyltransferase	Protein Coding	P07741	53	GC16M088810	12.38942623	https://www.genecards.org/cgi-bin/carddisp.pl?gene=APRT
HLA-DPA1	Major Histocompatibility Complex, Class II, DP Alpha 1	Protein Coding	P20036	48	GC06M033064	12.38685131	https://www.genecards.org/cgi-bin/carddisp.pl?gene=HLA-DPA1
EFL1	Elongation Factor Like GTPase 1	Protein Coding	Q7Z2Z2	46	GC15M133586	12.37823486	https://www.genecards.org/cgi-bin/carddisp.pl?gene=EFL1
MIR370	MicroRNA 370	RNA Gene		24	GC14P112023	12.37719154	https://www.genecards.org/cgi-bin/carddisp.pl?gene=MIR370
WNT1	Wnt Family Member 1	Protein Coding	P04628	54	GC12P050404	12.35525322	https://www.genecards.org/cgi-bin/carddisp.pl?gene=WNT1
ITCH	Itchy E3 Ubiquitin Protein Ligase	Protein Coding	Q96J02	54	GC20P034363	12.34760571	https://www.genecards.org/cgi-bin/carddisp.pl?gene=ITCH
CDH5	Cadherin 5	Protein Coding	P33151	53	GC16P066366	12.33960819	https://www.genecards.org/cgi-bin/carddisp.pl?gene=CDH5
CHIT1	Chitinase 1	Protein Coding	Q13231	50	GC01M203213	12.33539391	https://www.genecards.org/cgi-bin/carddisp.pl?gene=CHIT1
PIM1	Pim-1 Proto-Oncogene, Serine/Threonine Kinase	Protein Coding	P11309	56	GC06P104249	12.32901764	https://www.genecards.org/cgi-bin/carddisp.pl?gene=PIM1
PPIA	Peptidylprolyl Isomerase A	Protein Coding	P62937	52	GC07P044811	12.32597542	https://www.genecards.org/cgi-bin/carddisp.pl?gene=PPIA
LAMA5	Laminin Subunit Alpha 5	Protein Coding	O15230	50	GC20M062307	12.30963039	https://www.genecards.org/cgi-bin/carddisp.pl?gene=LAMA5
MSR1	Macrophage Scavenger Receptor 1	Protein Coding	P21757	52	GC08M016107	12.30760956	https://www.genecards.org/cgi-bin/carddisp.pl?gene=MSR1
CRKL	CRK Like Proto-Oncogene, Adaptor Protein	Protein Coding	P46109	53	GC22P020917	12.30638027	https://www.genecards.org/cgi-bin/carddisp.pl?gene=CRKL
CFHR5	Complement Factor H Related 5	Protein Coding	Q9BXR6	46	GC01P196977	12.29829979	https://www.genecards.org/cgi-bin/carddisp.pl?gene=CFHR5
ELAVL4	ELAV Like RNA Binding Protein 4	Protein Coding	P26378	46	GC01P050025	12.29119492	https://www.genecards.org/cgi-bin/carddisp.pl?gene=ELAVL4
TCL6	T Cell Leukemia/Lymphoma 6	RNA Gene		30	GC14P095650	12.28537083	https://www.genecards.org/cgi-bin/carddisp.pl?gene=TCL6
H2AX	H2A.X Variant Histone	Protein Coding	P16104	50	GC11M119408	12.28228283	https://www.genecards.org/cgi-bin/carddisp.pl?gene=H2AX
SLC29A1	Solute Carrier Family 29 Member 1 (Augustine Blood Group)	Protein Coding	Q99808	54	GC06P044219	12.27683163	https://www.genecards.org/cgi-bin/carddisp.pl?gene=SLC29A1
AFP	Alpha Fetoprotein	Protein Coding	P02771	54	GC04P073431	12.26169395	https://www.genecards.org/cgi-bin/carddisp.pl?gene=AFP
TNFRSF13B	TNF Receptor Superfamily Member 13B	Protein Coding	O14836	53	GC17M016929	12.26119041	https://www.genecards.org/cgi-bin/carddisp.pl?gene=TNFRSF13B
MAX	MYC Associated Factor X	Protein Coding	P61244	54	GC14M065190	12.260849	https://www.genecards.org/cgi-bin/carddisp.pl?gene=MAX
ALPP	Alkaline Phosphatase, Placental	Protein Coding	P05187	50	GC02P232378	12.25823021	https://www.genecards.org/cgi-bin/carddisp.pl?gene=ALPP
WWOX	WW Domain Containing Oxidoreductase	Protein Coding	Q9NZC7	52	GC16P078099	12.25446033	https://www.genecards.org/cgi-bin/carddisp.pl?gene=WWOX
LEF1	Lymphoid Enhancer Binding Factor 1	Protein Coding	Q9UJU2	55	GC04M108047	12.24753666	https://www.genecards.org/cgi-bin/carddisp.pl?gene=LEF1
RBM5	RNA Binding Motif Protein 5	Protein Coding	P52756	45	GC03P051619	12.24237251	https://www.genecards.org/cgi-bin/carddisp.pl?gene=RBM5
LPAR1	Lysophosphatidic Acid Receptor 1	Protein Coding	Q92633	53	GC09M110873	12.23399639	https://www.genecards.org/cgi-bin/carddisp.pl?gene=LPAR1
CTRC	Chymotrypsin C	Protein Coding	Q99895	52	GC01P015438	12.22469521	https://www.genecards.org/cgi-bin/carddisp.pl?gene=CTRC
VTRNA1-1	Vault RNA 1-1	RNA Gene		17	GC05P148619	12.21895981	https://www.genecards.org/cgi-bin/carddisp.pl?gene=VTRNA1-1
DEFB4A	Defensin Beta 4A	Protein Coding	O15263	42	GC08P008249	12.20012188	https://www.genecards.org/cgi-bin/carddisp.pl?gene=DEFB4A
RIPK1	Receptor Interacting Serine/Threonine Kinase 1	Protein Coding	Q13546	56	GC06P003520	12.19859791	https://www.genecards.org/cgi-bin/carddisp.pl?gene=RIPK1
NOP10	NOP10 Ribonucleoprotein	Protein Coding	Q9NPE3	48	GC15M037140	12.19508934	https://www.genecards.org/cgi-bin/carddisp.pl?gene=NOP10
PCSK9	Proprotein Convertase Subtilisin/Kexin Type 9	Protein Coding	Q8NBP7	57	GC01P055039	12.19424629	https://www.genecards.org/cgi-bin/carddisp.pl?gene=PCSK9
TP53BP1	Tumor Protein P53 Binding Protein 1	Protein Coding	Q12888	50	GC15M043403	12.18276405	https://www.genecards.org/cgi-bin/carddisp.pl?gene=TP53BP1
MIR542	MicroRNA 542	RNA Gene		20	GC0XM134725	12.17462158	https://www.genecards.org/cgi-bin/carddisp.pl?gene=MIR542
ATP7B	ATPase Copper Transporting Beta	Protein Coding	P35670	54	GC13M051930	12.17430496	https://www.genecards.org/cgi-bin/carddisp.pl?gene=ATP7B
PKM	Pyruvate Kinase M1/2	Protein Coding	P14618	56	GC15M072199	12.17137527	https://www.genecards.org/cgi-bin/carddisp.pl?gene=PKM
SHMT1	Serine Hydroxymethyltransferase 1	Protein Coding	P34896	51	GC17M059680	12.16610527	https://www.genecards.org/cgi-bin/carddisp.pl?gene=SHMT1
CD209	CD209 Molecule	Protein Coding	Q9NNX6	50	GC19M007739	12.15270424	https://www.genecards.org/cgi-bin/carddisp.pl?gene=CD209
FCGR3A	Fc Gamma Receptor IIIa	Protein Coding	P08637	53	GC01M161541	12.15223122	https://www.genecards.org/cgi-bin/carddisp.pl?gene=FCGR3A
RPSA	Ribosomal Protein SA	Protein Coding	P08865	53	GC03P039406	12.15112877	https://www.genecards.org/cgi-bin/carddisp.pl?gene=RPSA
UMOD	Uromodulin	Protein Coding	P07911	49	GC16M020344	12.15108871	https://www.genecards.org/cgi-bin/carddisp.pl?gene=UMOD
ENPP2	Ectonucleotide Pyrophosphatase/Phosphodiesterase 2	Protein Coding	Q13822	52	GC08M119556	12.15071774	https://www.genecards.org/cgi-bin/carddisp.pl?gene=ENPP2
HPX	Hemopexin	Protein Coding	P02790	48	GC11M008389	12.14977837	https://www.genecards.org/cgi-bin/carddisp.pl?gene=HPX
AFDN	Afadin, Adherens Junction Formation Factor	Protein Coding	P55196	49	GC06P167827	12.14654636	https://www.genecards.org/cgi-bin/carddisp.pl?gene=AFDN
AIF1	Allograft Inflammatory Factor 1	Protein Coding	P55008	45	GC06P104097	12.14635944	https://www.genecards.org/cgi-bin/carddisp.pl?gene=AIF1
BMP7	Bone Morphogenetic Protein 7	Protein Coding	P18075	53	GC20M057168	12.13955593	https://www.genecards.org/cgi-bin/carddisp.pl?gene=BMP7
FABP1	Fatty Acid Binding Protein 1	Protein Coding	P07148	49	GC02M088122	12.13183975	https://www.genecards.org/cgi-bin/carddisp.pl?gene=FABP1
PTPN6	Protein Tyrosine Phosphatase Non-Receptor Type 6	Protein Coding	P29350	56	GC12P028322	12.12944031	https://www.genecards.org/cgi-bin/carddisp.pl?gene=PTPN6
HSP90B1	Heat Shock Protein 90 Beta Family Member 1	Protein Coding	P14625	54	GC12P103930	12.12792015	https://www.genecards.org/cgi-bin/carddisp.pl?gene=HSP90B1
HNRNPA2B1	Heterogeneous Nuclear Ribonucleoprotein A2/B1	Protein Coding	P22626	53	GC07M026174	12.11876106	https://www.genecards.org/cgi-bin/carddisp.pl?gene=HNRNPA2B1
PRDM16	PR/SET Domain 16	Protein Coding	Q9HAZ2	52	GC01P005329	12.10437393	https://www.genecards.org/cgi-bin/carddisp.pl?gene=PRDM16
KDM1A	Lysine Demethylase 1A	Protein Coding	O60341	56	GC01P023019	12.10237122	https://www.genecards.org/cgi-bin/carddisp.pl?gene=KDM1A
SLC22A5	Solute Carrier Family 22 Member 5	Protein Coding	O76082	53	GC05P132369	12.10221195	https://www.genecards.org/cgi-bin/carddisp.pl?gene=SLC22A5
LINC02895	Long Intergenic Non-Protein Coding RNA 2895	RNA Gene		14	GC15M038012	12.10190964	https://www.genecards.org/cgi-bin/carddisp.pl?gene=LINC02895
BTG2	BTG Anti-Proliferation Factor 2	Protein Coding	P78543	45	GC01P203305	12.09551048	https://www.genecards.org/cgi-bin/carddisp.pl?gene=BTG2
SCNN1G	Sodium Channel Epithelial 1 Subunit Gamma	Protein Coding	P51170	54	GC16P023182	12.09329319	https://www.genecards.org/cgi-bin/carddisp.pl?gene=SCNN1G
SEMA3B	Semaphorin 3B	Protein Coding	Q13214	46	GC03P050267	12.09315395	https://www.genecards.org/cgi-bin/carddisp.pl?gene=SEMA3B
SAMHD1	SAM And HD Domain Containing Deoxynucleoside Triphosphate Triphosphohydrolase 1	Protein Coding	Q9Y3Z3	50	GC20M036890	12.09280205	https://www.genecards.org/cgi-bin/carddisp.pl?gene=SAMHD1
RAG2	Recombination Activating 2	Protein Coding	P55895	47	GC11M036575	12.09026432	https://www.genecards.org/cgi-bin/carddisp.pl?gene=RAG2
ERF	ETS2 Repressor Factor	Protein Coding	P50548	48	GC19M042247	12.08655643	https://www.genecards.org/cgi-bin/carddisp.pl?gene=ERF
FTO	FTO Alpha-Ketoglutarate Dependent Dioxygenase	Protein Coding	Q9C0B1	54	GC16P053949	12.08248138	https://www.genecards.org/cgi-bin/carddisp.pl?gene=FTO
PRKG1	Protein Kinase CGMP-Dependent 1	Protein Coding	Q13976	57	GC10P050991	12.07233047	https://www.genecards.org/cgi-bin/carddisp.pl?gene=PRKG1
CTSD	Cathepsin D	Protein Coding	P07339	60	GC11M001752	12.06035995	https://www.genecards.org/cgi-bin/carddisp.pl?gene=CTSD
IL12RB1	Interleukin 12 Receptor Subunit Beta 1	Protein Coding	P42701	52	GC19M018058	12.06022835	https://www.genecards.org/cgi-bin/carddisp.pl?gene=IL12RB1
TMEM67	Transmembrane Protein 67	Protein Coding	Q5HYA8	47	GC08P093754	12.05984783	https://www.genecards.org/cgi-bin/carddisp.pl?gene=TMEM67
MAPK7	Mitogen-Activated Protein Kinase 7	Protein Coding	Q13164	54	GC17P076099	12.0552721	https://www.genecards.org/cgi-bin/carddisp.pl?gene=MAPK7
PLCG2	Phospholipase C Gamma 2	Protein Coding	P16885	58	GC16P081773	12.03179455	https://www.genecards.org/cgi-bin/carddisp.pl?gene=PLCG2
IRAK1	Interleukin 1 Receptor Associated Kinase 1	Protein Coding	P51617	56	GC0XM154010	12.02889252	https://www.genecards.org/cgi-bin/carddisp.pl?gene=IRAK1
JAG1	Jagged Canonical Notch Ligand 1	Protein Coding	P78504	57	GC20M010637	12.02573204	https://www.genecards.org/cgi-bin/carddisp.pl?gene=JAG1
WNT3	Wnt Family Member 3	Protein Coding	P56703	54	GC17M046762	12.01273251	https://www.genecards.org/cgi-bin/carddisp.pl?gene=WNT3
PPP1R13L	Protein Phosphatase 1 Regulatory Subunit 13 Like	Protein Coding	Q8WUF5	48	GC19M045379	12.01106739	https://www.genecards.org/cgi-bin/carddisp.pl?gene=PPP1R13L
TYK2	Tyrosine Kinase 2	Protein Coding	P29597	60	GC19M010350	12.00939083	https://www.genecards.org/cgi-bin/carddisp.pl?gene=TYK2
STRA6	Signaling Receptor And Transporter Of Retinol STRA6	Protein Coding	Q9BX79	48	GC15M074179	12.00825787	https://www.genecards.org/cgi-bin/carddisp.pl?gene=STRA6
MPZ	Myelin Protein Zero	Protein Coding	P25189	52	GC01M161304	11.99942017	https://www.genecards.org/cgi-bin/carddisp.pl?gene=MPZ
TNFRSF9	TNF Receptor Superfamily Member 9	Protein Coding	Q07011	50	GC01M007915	11.99667358	https://www.genecards.org/cgi-bin/carddisp.pl?gene=TNFRSF9
IL12A	Interleukin 12A	Protein Coding	P29459	50	GC03P159988	11.9929781	https://www.genecards.org/cgi-bin/carddisp.pl?gene=IL12A
RIGI	RNA Sensor RIG-I	Protein Coding	O95786	54	GC09M032480	11.98559189	https://www.genecards.org/cgi-bin/carddisp.pl?gene=RIGI
TAP2	Transporter 2, ATP Binding Cassette Subfamily B Member	Protein Coding	Q03519	51	GC06M032821	11.97841167	https://www.genecards.org/cgi-bin/carddisp.pl?gene=TAP2
RECK	Reversion Inducing Cysteine Rich Protein With Kazal Motifs	Protein Coding	O95980	47	GC09P036036	11.97420788	https://www.genecards.org/cgi-bin/carddisp.pl?gene=RECK
HAX1	HCLS1 Associated Protein X-1	Protein Coding	O00165	49	GC01P155360	11.97070503	https://www.genecards.org/cgi-bin/carddisp.pl?gene=HAX1
TNFRSF10D	TNF Receptor Superfamily Member 10d	Protein Coding	Q9UBN6	49	GC08M023135	11.96511269	https://www.genecards.org/cgi-bin/carddisp.pl?gene=TNFRSF10D
CCL22	C-C Motif Chemokine Ligand 22	Protein Coding	O00626	44	GC16P057364	11.95836067	https://www.genecards.org/cgi-bin/carddisp.pl?gene=CCL22
LINC01725	Long Intergenic Non-Protein Coding RNA 1725	RNA Gene		16	GC01M083348	11.95450974	https://www.genecards.org/cgi-bin/carddisp.pl?gene=LINC01725
ENSG00000245768	Novel Transcript	RNA Gene		12	GC16P058733	11.9542675	https://www.genecards.org/cgi-bin/carddisp.pl?gene=ENSG00000245768
MIR545	MicroRNA 545	RNA Gene		17	GC0XM074287	11.94135475	https://www.genecards.org/cgi-bin/carddisp.pl?gene=MIR545
BARD1	BRCA1 Associated RING Domain 1	Protein Coding	Q99728	54	GC02M214725	11.9182291	https://www.genecards.org/cgi-bin/carddisp.pl?gene=BARD1
CD59	CD59 Molecule (CD59 Blood Group)	Protein Coding	P13987	53	GC11M033704	11.90784264	https://www.genecards.org/cgi-bin/carddisp.pl?gene=CD59
SEZ6L2	Seizure Related 6 Homolog Like 2	Protein Coding	Q6UXD5	46	GC16M040820	11.90236092	https://www.genecards.org/cgi-bin/carddisp.pl?gene=SEZ6L2
DEFB1	Defensin Beta 1	Protein Coding	P60022	45	GC08M006870	11.89956379	https://www.genecards.org/cgi-bin/carddisp.pl?gene=DEFB1
TREX1	Three Prime Repair Exonuclease 1	Protein Coding	Q9NSU2	48	GC03P051558	11.89899635	https://www.genecards.org/cgi-bin/carddisp.pl?gene=TREX1
PTGES	Prostaglandin E Synthase	Protein Coding	O14684	48	GC09M129738	11.89539719	https://www.genecards.org/cgi-bin/carddisp.pl?gene=PTGES
SPINK5	Serine Peptidase Inhibitor Kazal Type 5	Protein Coding	Q9NQ38	48	GC05P148025	11.89174461	https://www.genecards.org/cgi-bin/carddisp.pl?gene=SPINK5
TTTY10	Testis-Specific Transcript, Y-Linked 10	RNA Gene	Q9BZA0	18	GC0YM020375	11.89017868	https://www.genecards.org/cgi-bin/carddisp.pl?gene=TTTY10
ENSG00000250519	Novel Transcript	RNA Gene		12	GC11P094182	11.88889503	https://www.genecards.org/cgi-bin/carddisp.pl?gene=ENSG00000250519
E2F2	E2F Transcription Factor 2	Protein Coding	Q14209	48	GC01M023924	11.88820839	https://www.genecards.org/cgi-bin/carddisp.pl?gene=E2F2
ZNF384	Zinc Finger Protein 384	Protein Coding	Q8TF68	44	GC12M008445	11.87721825	https://www.genecards.org/cgi-bin/carddisp.pl?gene=ZNF384
CLEC12A	C-Type Lectin Domain Family 12 Member A	Protein Coding	Q5QGZ9	46	GC12P009951	11.87613869	https://www.genecards.org/cgi-bin/carddisp.pl?gene=CLEC12A
NMBR	Neuromedin B Receptor	Protein Coding	P28336	49	GC06M142059	11.8659935	https://www.genecards.org/cgi-bin/carddisp.pl?gene=NMBR
NCR3	Natural Cytotoxicity Triggering Receptor 3	Protein Coding	O14931	46	GC06M031588	11.86397362	https://www.genecards.org/cgi-bin/carddisp.pl?gene=NCR3
TFAP2A	Transcription Factor AP-2 Alpha	Protein Coding	P05549	54	GC06M010393	11.86250114	https://www.genecards.org/cgi-bin/carddisp.pl?gene=TFAP2A
HSF1	Heat Shock Transcription Factor 1	Protein Coding	Q00613	54	GC08P144291	11.85749626	https://www.genecards.org/cgi-bin/carddisp.pl?gene=HSF1
PROC	Protein C, Inactivator Of Coagulation Factors Va And VIIIa	Protein Coding	P04070	58	GC02P127418	11.84442329	https://www.genecards.org/cgi-bin/carddisp.pl?gene=PROC
AR	Androgen Receptor	Protein Coding	P10275	58	GC0XP067544	11.83543396	https://www.genecards.org/cgi-bin/carddisp.pl?gene=AR
LATS2	Large Tumor Suppressor Kinase 2	Protein Coding	Q9NRM7	52	GC13M020973	11.83261681	https://www.genecards.org/cgi-bin/carddisp.pl?gene=LATS2
SKP1	S-Phase Kinase Associated Protein 1	Protein Coding	P63208	50	GC05M134148	11.82292461	https://www.genecards.org/cgi-bin/carddisp.pl?gene=SKP1
MCM7	Minichromosome Maintenance Complex Component 7	Protein Coding	P33993	53	GC07M100092	11.82120991	https://www.genecards.org/cgi-bin/carddisp.pl?gene=MCM7
MIR383	MicroRNA 383	RNA Gene		18	GC08M014853	11.82111359	https://www.genecards.org/cgi-bin/carddisp.pl?gene=MIR383
IL18BP	Interleukin 18 Binding Protein	Protein Coding	O95998	48	GC11P071998	11.79823017	https://www.genecards.org/cgi-bin/carddisp.pl?gene=IL18BP
CACNA1A	Calcium Voltage-Gated Channel Subunit Alpha1 A	Protein Coding	O00555	55	GC19M013206	11.79373264	https://www.genecards.org/cgi-bin/carddisp.pl?gene=CACNA1A
MIR218-1	MicroRNA 218-1	RNA Gene		21	GC04P021536	11.7859869	https://www.genecards.org/cgi-bin/carddisp.pl?gene=MIR218-1
ABCC8	ATP Binding Cassette Subfamily C Member 8	Protein Coding	Q09428	53	GC11M017392	11.78319645	https://www.genecards.org/cgi-bin/carddisp.pl?gene=ABCC8
IRF8	Interferon Regulatory Factor 8	Protein Coding	Q02556	52	GC16P085898	11.7765379	https://www.genecards.org/cgi-bin/carddisp.pl?gene=IRF8
SMC3	Structural Maintenance Of Chromosomes 3	Protein Coding	Q9UQE7	54	GC10P110567	11.77189541	https://www.genecards.org/cgi-bin/carddisp.pl?gene=SMC3
ENSG00000230490	Novel Transcript	RNA Gene		12	GC13M038427	11.76785469	https://www.genecards.org/cgi-bin/carddisp.pl?gene=ENSG00000230490
PIN1	Peptidylprolyl Cis/Trans Isomerase, NIMA-Interacting 1	Protein Coding	Q13526	54	GC19P009835	11.76072502	https://www.genecards.org/cgi-bin/carddisp.pl?gene=PIN1
GRPR	Gastrin Releasing Peptide Receptor	Protein Coding	P30550	49	GC0XP016141	11.74329567	https://www.genecards.org/cgi-bin/carddisp.pl?gene=GRPR
MAP2K4	Mitogen-Activated Protein Kinase Kinase 4	Protein Coding	P45985	54	GC17P012020	11.73535347	https://www.genecards.org/cgi-bin/carddisp.pl?gene=MAP2K4
CUL1	Cullin 1	Protein Coding	Q13616	50	GC07P148697	11.73345566	https://www.genecards.org/cgi-bin/carddisp.pl?gene=CUL1
NMB	Neuromedin B	Protein Coding	P08949	46	GC15M084655	11.72839928	https://www.genecards.org/cgi-bin/carddisp.pl?gene=NMB
SRF	Serum Response Factor	Protein Coding	P11831	50	GC06P043171	11.72760296	https://www.genecards.org/cgi-bin/carddisp.pl?gene=SRF
MIR382	MicroRNA 382	RNA Gene		19	GC14P112745	11.70709229	https://www.genecards.org/cgi-bin/carddisp.pl?gene=MIR382
YBX1	Y-Box Binding Protein 1	Protein Coding	P67809	47	GC01P042682	11.70355797	https://www.genecards.org/cgi-bin/carddisp.pl?gene=YBX1
ENSG00000258081	Novel Transcript	RNA Gene		12	GC14P038490	11.70052528	https://www.genecards.org/cgi-bin/carddisp.pl?gene=ENSG00000258081
GAREM2	GRB2 Associated Regulator Of MAPK1 Subtype 2	Protein Coding	Q75VX8	38	GC02P026227	11.70048046	https://www.genecards.org/cgi-bin/carddisp.pl?gene=GAREM2
MUTYH	MutY DNA Glycosylase	Protein Coding	Q9UIF7	52	GC01M045329	11.69216251	https://www.genecards.org/cgi-bin/carddisp.pl?gene=MUTYH
NF2	NF2, Moesin-Ezrin-Radixin Like (MERLIN) Tumor Suppressor	Protein Coding	P35240	56	GC22P029603	11.69143391	https://www.genecards.org/cgi-bin/carddisp.pl?gene=NF2
IL36RN	Interleukin 36 Receptor Antagonist	Protein Coding	Q9UBH0	49	GC02P125994	11.68523788	https://www.genecards.org/cgi-bin/carddisp.pl?gene=IL36RN
NTN1	Netrin 1	Protein Coding	O95631	53	GC17P013109	11.67890549	https://www.genecards.org/cgi-bin/carddisp.pl?gene=NTN1
DDB2	Damage Specific DNA Binding Protein 2	Protein Coding	Q92466	53	GC11P047237	11.67633057	https://www.genecards.org/cgi-bin/carddisp.pl?gene=DDB2
lnc-IQCM-2		RNA Gene		8	GC04M149353	11.67040062	https://www.genecards.org/cgi-bin/carddisp.pl?gene=lnc-IQCM-2
ACKR1	Atypical Chemokine Receptor 1 (Duffy Blood Group)	Protein Coding	Q16570	48	GC01P159203	11.67014122	https://www.genecards.org/cgi-bin/carddisp.pl?gene=ACKR1
CDC25A	Cell Division Cycle 25A	Protein Coding	P30304	54	GC03M048245	11.66928005	https://www.genecards.org/cgi-bin/carddisp.pl?gene=CDC25A
FYN	FYN Proto-Oncogene, Src Family Tyrosine Kinase	Protein Coding	P06241	54	GC06M111660	11.66785049	https://www.genecards.org/cgi-bin/carddisp.pl?gene=FYN
RYR2	Ryanodine Receptor 2	Protein Coding	Q92736	53	GC01P237042	11.66777515	https://www.genecards.org/cgi-bin/carddisp.pl?gene=RYR2
ZAP70	Zeta Chain Of T Cell Receptor Associated Protein Kinase 70	Protein Coding	P43403	58	GC02P097817	11.66374779	https://www.genecards.org/cgi-bin/carddisp.pl?gene=ZAP70
MTUS1	Microtubule Associated Scaffold Protein 1	Protein Coding	Q9ULD2	41	GC08M017643	11.6602602	https://www.genecards.org/cgi-bin/carddisp.pl?gene=MTUS1
PLCE1	Phospholipase C Epsilon 1	Protein Coding	Q9P212	52	GC10P093993	11.65859127	https://www.genecards.org/cgi-bin/carddisp.pl?gene=PLCE1
CTNND1	Catenin Delta 1	Protein Coding	O60716	52	GC11P058312	11.65657616	https://www.genecards.org/cgi-bin/carddisp.pl?gene=CTNND1
MIR376A1	MicroRNA 376a-1	RNA Gene		18	GC14P112736	11.64491463	https://www.genecards.org/cgi-bin/carddisp.pl?gene=MIR376A1
CYP2C9	Cytochrome P450 Family 2 Subfamily C Member 9	Protein Coding	P11712	52	GC10P094938	11.63990211	https://www.genecards.org/cgi-bin/carddisp.pl?gene=CYP2C9
MK280073-008		RNA Gene		5	GC01P059371	11.61281776	https://www.genecards.org/cgi-bin/carddisp.pl?gene=MK280073-008
TBX1	T-Box Transcription Factor 1	Protein Coding	O43435	49	GC22P051776	11.61016273	https://www.genecards.org/cgi-bin/carddisp.pl?gene=TBX1
HNF1B	HNF1 Homeobox B	Protein Coding	P35680	50	GC17M037686	11.59808731	https://www.genecards.org/cgi-bin/carddisp.pl?gene=HNF1B
LAMC1	Laminin Subunit Gamma 1	Protein Coding	P11047	50	GC01P183023	11.59016037	https://www.genecards.org/cgi-bin/carddisp.pl?gene=LAMC1
SLC4A1	Solute Carrier Family 4 Member 1 (Diego Blood Group)	Protein Coding	P02730	55	GC17M060986	11.5875721	https://www.genecards.org/cgi-bin/carddisp.pl?gene=SLC4A1
LINC00504	Long Intergenic Non-Protein Coding RNA 504	RNA Gene		20	GC04M014478	11.57906914	https://www.genecards.org/cgi-bin/carddisp.pl?gene=LINC00504
TRAF4	TNF Receptor Associated Factor 4	Protein Coding	Q9BUZ4	49	GC17P076353	11.5787468	https://www.genecards.org/cgi-bin/carddisp.pl?gene=TRAF4
FANCC	FA Complementation Group C	Protein Coding	Q00597	55	GC09M095099	11.57778454	https://www.genecards.org/cgi-bin/carddisp.pl?gene=FANCC
MIR501	MicroRNA 501	RNA Gene		19	GC0XP052215	11.57081032	https://www.genecards.org/cgi-bin/carddisp.pl?gene=MIR501
AXIN2	Axin 2	Protein Coding	Q9Y2T1	55	GC17M065528	11.56996155	https://www.genecards.org/cgi-bin/carddisp.pl?gene=AXIN2
CSNK1A1	Casein Kinase 1 Alpha 1	Protein Coding	P48729	56	GC05M149492	11.55738068	https://www.genecards.org/cgi-bin/carddisp.pl?gene=CSNK1A1
WRN	WRN RecQ Like Helicase	Protein Coding	Q14191	53	GC08P031033	11.54605389	https://www.genecards.org/cgi-bin/carddisp.pl?gene=WRN
EPHX2	Epoxide Hydrolase 2	Protein Coding	P34913	54	GC08P027490	11.53906918	https://www.genecards.org/cgi-bin/carddisp.pl?gene=EPHX2
LAMB1	Laminin Subunit Beta 1	Protein Coding	P07942	57	GC07M107923	11.5359087	https://www.genecards.org/cgi-bin/carddisp.pl?gene=LAMB1
PDCD4	Programmed Cell Death 4	Protein Coding	Q53EL6	49	GC10P110871	11.51792145	https://www.genecards.org/cgi-bin/carddisp.pl?gene=PDCD4
RNU6-1	RNA, U6 Small Nuclear 1	RNA Gene		20	GC15M067839	11.51259232	https://www.genecards.org/cgi-bin/carddisp.pl?gene=RNU6-1
GH1	Growth Hormone 1	Protein Coding	P01241	50	GC17M063917	11.50608063	https://www.genecards.org/cgi-bin/carddisp.pl?gene=GH1
PRSS2	Serine Protease 2	Protein Coding	P07478	45	GC07P152169	11.48879719	https://www.genecards.org/cgi-bin/carddisp.pl?gene=PRSS2
ENSG00000235450	Novel Transcript	RNA Gene		10	GC07M091366	11.48681641	https://www.genecards.org/cgi-bin/carddisp.pl?gene=ENSG00000235450
LIPA	Lipase A, Lysosomal Acid Type	Protein Coding	P38571	56	GC10M089213	11.48433495	https://www.genecards.org/cgi-bin/carddisp.pl?gene=LIPA
RPS26	Ribosomal Protein S26	Protein Coding	P62854	49	GC12P058055	11.4758234	https://www.genecards.org/cgi-bin/carddisp.pl?gene=RPS26
DNAH5	Dynein Axonemal Heavy Chain 5	Protein Coding	Q8TE73	46	GC05M013693	11.4746685	https://www.genecards.org/cgi-bin/carddisp.pl?gene=DNAH5
LOC113664106	CFTR Intron 2 DNase I Hypersensitive Site	Functional Element		4	GC07P117508	11.47240925	https://www.genecards.org/cgi-bin/carddisp.pl?gene=LOC113664106
CYP2B6	Cytochrome P450 Family 2 Subfamily B Member 6	Protein Coding	P20813	52	GC19P040991	11.46859646	https://www.genecards.org/cgi-bin/carddisp.pl?gene=CYP2B6
SAA2	Serum Amyloid A2	Protein Coding	P0DJI9	42	GC11M018238	11.46511173	https://www.genecards.org/cgi-bin/carddisp.pl?gene=SAA2
GADD45B	Growth Arrest And DNA Damage Inducible Beta	Protein Coding	O75293	43	GC19P002476	11.46167374	https://www.genecards.org/cgi-bin/carddisp.pl?gene=GADD45B
MIR19B1	MicroRNA 19b-1	RNA Gene		20	GC13P091618	11.45927429	https://www.genecards.org/cgi-bin/carddisp.pl?gene=MIR19B1
TJP1	Tight Junction Protein 1	Protein Coding	Q07157	51	GC15M029699	11.44856834	https://www.genecards.org/cgi-bin/carddisp.pl?gene=TJP1
ACP5	Acid Phosphatase 5, Tartrate Resistant	Protein Coding	P13686	53	GC19M011574	11.44256401	https://www.genecards.org/cgi-bin/carddisp.pl?gene=ACP5
NCL	Nucleolin	Protein Coding	P19338	50	GC02M231453	11.42523766	https://www.genecards.org/cgi-bin/carddisp.pl?gene=NCL
SELENON	Selenoprotein N	Protein Coding	Q9NZV5	44	GC01P025800	11.42295647	https://www.genecards.org/cgi-bin/carddisp.pl?gene=SELENON
HYAL2	Hyaluronidase 2	Protein Coding	Q12891	50	GC03M050317	11.41044712	https://www.genecards.org/cgi-bin/carddisp.pl?gene=HYAL2
ACP1	Acid Phosphatase 1	Protein Coding	P24666	50	GC02P000491	11.40969753	https://www.genecards.org/cgi-bin/carddisp.pl?gene=ACP1
RPN1	Ribophorin I	Protein Coding	P04843	50	GC03M128619	11.40953827	https://www.genecards.org/cgi-bin/carddisp.pl?gene=RPN1
ENSG00000253288	Novel Transcript	RNA Gene		8	GC08M137749	11.40812111	https://www.genecards.org/cgi-bin/carddisp.pl?gene=ENSG00000253288
GREM1	Gremlin 1, DAN Family BMP Antagonist	Protein Coding	O60565	50	GC15P053554	11.40130711	https://www.genecards.org/cgi-bin/carddisp.pl?gene=GREM1
PGR	Progesterone Receptor	Protein Coding	P06401	56	GC11M109955	11.40048409	https://www.genecards.org/cgi-bin/carddisp.pl?gene=PGR
NINJ1	Ninjurin 1	Protein Coding	Q92982	47	GC09M093121	11.39931965	https://www.genecards.org/cgi-bin/carddisp.pl?gene=NINJ1
FLNB	Filamin B	Protein Coding	O75369	54	GC03P058008	11.39335918	https://www.genecards.org/cgi-bin/carddisp.pl?gene=FLNB
MIR136	MicroRNA 136	RNA Gene		22	GC14P112025	11.38549042	https://www.genecards.org/cgi-bin/carddisp.pl?gene=MIR136
THBS2	Thrombospondin 2	Protein Coding	P35442	53	GC06M169215	11.38273907	https://www.genecards.org/cgi-bin/carddisp.pl?gene=THBS2
TG	Thyroglobulin	Protein Coding	P01266	51	GC08P132866	11.37983131	https://www.genecards.org/cgi-bin/carddisp.pl?gene=TG
CCDC40	Coiled-Coil Domain Containing 40	Protein Coding	Q4G0X9	43	GC17P082905	11.37817192	https://www.genecards.org/cgi-bin/carddisp.pl?gene=CCDC40
CACNA1S	Calcium Voltage-Gated Channel Subunit Alpha1 S	Protein Coding	Q13698	56	GC01M201008	11.36330223	https://www.genecards.org/cgi-bin/carddisp.pl?gene=CACNA1S
PRKCZ	Protein Kinase C Zeta	Protein Coding	Q05513	55	GC01P005301	11.36032963	https://www.genecards.org/cgi-bin/carddisp.pl?gene=PRKCZ
FEN1	Flap Structure-Specific Endonuclease 1	Protein Coding	P39748	53	GC11P061793	11.35479546	https://www.genecards.org/cgi-bin/carddisp.pl?gene=FEN1
FGF9	Fibroblast Growth Factor 9	Protein Coding	P31371	50	GC13P021671	11.34793091	https://www.genecards.org/cgi-bin/carddisp.pl?gene=FGF9
CR2	Complement C3d Receptor 2	Protein Coding	P20023	53	GC01P207454	11.34737396	https://www.genecards.org/cgi-bin/carddisp.pl?gene=CR2
ADCY10	Adenylate Cyclase 10	Protein Coding	Q96PN6	50	GC01M167809	11.33835411	https://www.genecards.org/cgi-bin/carddisp.pl?gene=ADCY10
ITIH4	Inter-Alpha-Trypsin Inhibitor Heavy Chain 4	Protein Coding	Q14624	48	GC03M052812	11.33628082	https://www.genecards.org/cgi-bin/carddisp.pl?gene=ITIH4
NPY	Neuropeptide Y	Protein Coding	P01303	51	GC07P024290	11.33549404	https://www.genecards.org/cgi-bin/carddisp.pl?gene=NPY
MICB	MHC Class I Polypeptide-Related Sequence B	Protein Coding	Q29980	47	GC06P104093	11.33490372	https://www.genecards.org/cgi-bin/carddisp.pl?gene=MICB
LINC02955	Long Intergenic Non-Protein Coding RNA 2955	RNA Gene		16	GC12P028712	11.33332443	https://www.genecards.org/cgi-bin/carddisp.pl?gene=LINC02955
NAMPT	Nicotinamide Phosphoribosyltransferase	Protein Coding	P43490	54	GC07M106248	11.32057476	https://www.genecards.org/cgi-bin/carddisp.pl?gene=NAMPT
DAXX	Death Domain Associated Protein	Protein Coding	Q9UER7	50	GC06M033318	11.3067894	https://www.genecards.org/cgi-bin/carddisp.pl?gene=DAXX
MK280073-205		RNA Gene		4	GC15P135553	11.2981739	https://www.genecards.org/cgi-bin/carddisp.pl?gene=MK280073-205
FLG	Filaggrin	Protein Coding	P20930	49	GC01M156000	11.29420185	https://www.genecards.org/cgi-bin/carddisp.pl?gene=FLG
P2RX7	Purinergic Receptor P2X 7	Protein Coding	Q99572	53	GC12P128227	11.27751923	https://www.genecards.org/cgi-bin/carddisp.pl?gene=P2RX7
ALDH1A2	Aldehyde Dehydrogenase 1 Family Member A2	Protein Coding	O94788	56	GC15M133085	11.27461815	https://www.genecards.org/cgi-bin/carddisp.pl?gene=ALDH1A2
CD74	CD74 Molecule	Protein Coding	P04233	50	GC05M150378	11.27378941	https://www.genecards.org/cgi-bin/carddisp.pl?gene=CD74
REG3A	Regenerating Family Member 3 Alpha	Protein Coding	Q06141	44	GC02M079157	11.26399612	https://www.genecards.org/cgi-bin/carddisp.pl?gene=REG3A
MIR503	MicroRNA 503	RNA Gene		22	GC0XM134727	11.2630291	https://www.genecards.org/cgi-bin/carddisp.pl?gene=MIR503
CCN4	Cellular Communication Network Factor 4	Protein Coding	O95388	45	GC08P133192	11.26003647	https://www.genecards.org/cgi-bin/carddisp.pl?gene=CCN4
STAG2	Stromal Antigen 2	Protein Coding	Q8N3U4	52	GC0XP123960	11.2522316	https://www.genecards.org/cgi-bin/carddisp.pl?gene=STAG2
ING1	Inhibitor Of Growth Family Member 1	Protein Coding	Q9UK53	50	GC13P110712	11.24854565	https://www.genecards.org/cgi-bin/carddisp.pl?gene=ING1
PLEC	Plectin	Protein Coding	Q15149	50	GC08M146041	11.24615288	https://www.genecards.org/cgi-bin/carddisp.pl?gene=PLEC
HNMT	Histamine N-Methyltransferase	Protein Coding	P50135	52	GC02P137964	11.24419785	https://www.genecards.org/cgi-bin/carddisp.pl?gene=HNMT
BTRC	Beta-Transducin Repeat Containing E3 Ubiquitin Protein Ligase	Protein Coding	Q9Y297	52	GC10P101354	11.24239159	https://www.genecards.org/cgi-bin/carddisp.pl?gene=BTRC
NHP2	NHP2 Ribonucleoprotein	Protein Coding	Q9NX24	51	GC05M178149	11.24211788	https://www.genecards.org/cgi-bin/carddisp.pl?gene=NHP2
NGFR	Nerve Growth Factor Receptor	Protein Coding	P08138	54	GC17P049495	11.2377491	https://www.genecards.org/cgi-bin/carddisp.pl?gene=NGFR
ATF3	Activating Transcription Factor 3	Protein Coding	P18847	51	GC01P212565	11.23045158	https://www.genecards.org/cgi-bin/carddisp.pl?gene=ATF3
SSTR2	Somatostatin Receptor 2	Protein Coding	P30874	54	GC17P073165	11.23011589	https://www.genecards.org/cgi-bin/carddisp.pl?gene=SSTR2
OCA2	OCA2 Melanosomal Transmembrane Protein	Protein Coding	Q04671	50	GC15M027754	11.22180557	https://www.genecards.org/cgi-bin/carddisp.pl?gene=OCA2
ORM1	Orosomucoid 1	Protein Coding	P02763	48	GC09P114323	11.22054958	https://www.genecards.org/cgi-bin/carddisp.pl?gene=ORM1
DPYSL5	Dihydropyrimidinase Like 5	Protein Coding	Q9BPU6	47	GC02P026847	11.22006226	https://www.genecards.org/cgi-bin/carddisp.pl?gene=DPYSL5
LOC101927560	Uncharacterized LOC101927560	RNA Gene		10	GC01M083801	11.21606636	https://www.genecards.org/cgi-bin/carddisp.pl?gene=LOC101927560
TNFSF12	TNF Superfamily Member 12	Protein Coding	O43508	45	GC17P013018	11.21392345	https://www.genecards.org/cgi-bin/carddisp.pl?gene=TNFSF12
KRT14	Keratin 14	Protein Coding	P02533	53	GC17M041582	11.20958138	https://www.genecards.org/cgi-bin/carddisp.pl?gene=KRT14
NKX2-5	NK2 Homeobox 5	Protein Coding	P52952	52	GC05M173232	11.19923496	https://www.genecards.org/cgi-bin/carddisp.pl?gene=NKX2-5
CEACAM7	CEA Cell Adhesion Molecule 7	Protein Coding	Q14002	44	GC19M041673	11.19840622	https://www.genecards.org/cgi-bin/carddisp.pl?gene=CEACAM7
CXADR	CXADR Ig-Like Cell Adhesion Molecule	Protein Coding	P78310	50	GC21P017513	11.19459057	https://www.genecards.org/cgi-bin/carddisp.pl?gene=CXADR
PEBP1	Phosphatidylethanolamine Binding Protein 1	Protein Coding	P30086	53	GC12P118137	11.18784428	https://www.genecards.org/cgi-bin/carddisp.pl?gene=PEBP1
MIR188	MicroRNA 188	RNA Gene		19	GC0XP050003	11.18503571	https://www.genecards.org/cgi-bin/carddisp.pl?gene=MIR188
ARNT	Aryl Hydrocarbon Receptor Nuclear Translocator	Protein Coding	P27540	52	GC01M150809	11.18057537	https://www.genecards.org/cgi-bin/carddisp.pl?gene=ARNT
PDK1	Pyruvate Dehydrogenase Kinase 1	Protein Coding	Q15118	53	GC02P172555	11.1759119	https://www.genecards.org/cgi-bin/carddisp.pl?gene=PDK1
FOLR1	Folate Receptor Alpha	Protein Coding	P15328	54	GC11P073280	11.17546177	https://www.genecards.org/cgi-bin/carddisp.pl?gene=FOLR1
WAS	WASP Actin Nucleation Promoting Factor	Protein Coding	P42768	54	GC0XP048676	11.16908264	https://www.genecards.org/cgi-bin/carddisp.pl?gene=WAS
SCARB2	Scavenger Receptor Class B Member 2	Protein Coding	Q14108	53	GC04M076158	11.15810013	https://www.genecards.org/cgi-bin/carddisp.pl?gene=SCARB2
GPC3	Glypican 3	Protein Coding	P51654	53	GC0XM133535	11.15652275	https://www.genecards.org/cgi-bin/carddisp.pl?gene=GPC3
EXO1	Exonuclease 1	Protein Coding	Q9UQ84	49	GC01P241847	11.13953114	https://www.genecards.org/cgi-bin/carddisp.pl?gene=EXO1
YWHAE	Tyrosine 3-Monooxygenase/Tryptophan 5-Monooxygenase Activation Protein Epsilon	Protein Coding	P62258	56	GC17M013155	11.13953018	https://www.genecards.org/cgi-bin/carddisp.pl?gene=YWHAE
LINC02882	Long Intergenic Non-Protein Coding RNA 2882	RNA Gene		17	GC12M073212	11.13870239	https://www.genecards.org/cgi-bin/carddisp.pl?gene=LINC02882
EVC2	EvC Ciliary Complex Subunit 2	Protein Coding	Q86UK5	46	GC04M005532	11.13167858	https://www.genecards.org/cgi-bin/carddisp.pl?gene=EVC2
CASC19	Cancer Susceptibility 19	RNA Gene		17	GC08M133871	11.13083649	https://www.genecards.org/cgi-bin/carddisp.pl?gene=CASC19
MIR500A	MicroRNA 500a	RNA Gene		18	GC0XP050008	11.12925148	https://www.genecards.org/cgi-bin/carddisp.pl?gene=MIR500A
GAL	Galanin And GMAP Prepropeptide	Protein Coding	P22466	51	GC11P073118	11.12154388	https://www.genecards.org/cgi-bin/carddisp.pl?gene=GAL
MK280073-023		RNA Gene		6	GC01P173326	11.12000656	https://www.genecards.org/cgi-bin/carddisp.pl?gene=MK280073-023
CALB2	Calbindin 2	Protein Coding	P22676	45	GC16P071358	11.11299515	https://www.genecards.org/cgi-bin/carddisp.pl?gene=CALB2
HBA1	Hemoglobin Subunit Alpha 1	Protein Coding	P69905	49	GC16P021338	11.11100864	https://www.genecards.org/cgi-bin/carddisp.pl?gene=HBA1
E2F3	E2F Transcription Factor 3	Protein Coding	O00716	49	GC06P020406	11.10080242	https://www.genecards.org/cgi-bin/carddisp.pl?gene=E2F3
CD68	CD68 Molecule	Protein Coding	P34810	46	GC17P007579	11.09217644	https://www.genecards.org/cgi-bin/carddisp.pl?gene=CD68
HCRT	Hypocretin Neuropeptide Precursor	Protein Coding	O43612	46	GC17M060853	11.0910511	https://www.genecards.org/cgi-bin/carddisp.pl?gene=HCRT
ARF4-AS1	ARF4 Antisense RNA 1	RNA Gene		16	GC03P057597	11.08991814	https://www.genecards.org/cgi-bin/carddisp.pl?gene=ARF4-AS1
lnc-HMGXB4-8		RNA Gene		7	GC22P052311	11.08991814	https://www.genecards.org/cgi-bin/carddisp.pl?gene=lnc-HMGXB4-8
INSR	Insulin Receptor	Protein Coding	P06213	61	GC19M007112	11.07595062	https://www.genecards.org/cgi-bin/carddisp.pl?gene=INSR
MIR744	MicroRNA 744	RNA Gene		19	GC17P012081	11.07299423	https://www.genecards.org/cgi-bin/carddisp.pl?gene=MIR744
MK280073-063		RNA Gene		5	GC10P129576	11.06563187	https://www.genecards.org/cgi-bin/carddisp.pl?gene=MK280073-063
AFF4	ALF Transcription Elongation Factor 4	Protein Coding	Q9UHB7	49	GC05M132875	11.06352139	https://www.genecards.org/cgi-bin/carddisp.pl?gene=AFF4
KCNE2	Potassium Voltage-Gated Channel Subfamily E Regulatory Subunit 2	Protein Coding	Q9Y6J6	49	GC21P034364	11.06059265	https://www.genecards.org/cgi-bin/carddisp.pl?gene=KCNE2
SPRED1	Sprouty Related EVH1 Domain Containing 1	Protein Coding	Q7Z699	49	GC15P038252	11.05630302	https://www.genecards.org/cgi-bin/carddisp.pl?gene=SPRED1
PPP6C	Protein Phosphatase 6 Catalytic Subunit	Protein Coding	O00743	50	GC09M125175	11.05570126	https://www.genecards.org/cgi-bin/carddisp.pl?gene=PPP6C
MIR337	MicroRNA 337	RNA Gene		22	GC14P112734	11.03937626	https://www.genecards.org/cgi-bin/carddisp.pl?gene=MIR337
DPP4	Dipeptidyl Peptidase 4	Protein Coding	P27487	56	GC02M161992	11.03792191	https://www.genecards.org/cgi-bin/carddisp.pl?gene=DPP4
MK280073-349		RNA Gene		4	GC02M076652	11.0355072	https://www.genecards.org/cgi-bin/carddisp.pl?gene=MK280073-349
HYDIN	HYDIN Axonemal Central Pair Apparatus Protein	Protein Coding	Q4G0P3	45	GC16M071954	11.02692699	https://www.genecards.org/cgi-bin/carddisp.pl?gene=HYDIN
ENSG00000251216	Novel Transcript	RNA Gene		10	GC04M173924	11.02633858	https://www.genecards.org/cgi-bin/carddisp.pl?gene=ENSG00000251216
NCF1	Neutrophil Cytosolic Factor 1	Protein Coding	P14598	53	GC07P079604	11.02367783	https://www.genecards.org/cgi-bin/carddisp.pl?gene=NCF1
LAMA4	Laminin Subunit Alpha 4	Protein Coding	Q16363	52	GC06M112107	11.01907349	https://www.genecards.org/cgi-bin/carddisp.pl?gene=LAMA4
KCNK3	Potassium Two Pore Domain Channel Subfamily K Member 3	Protein Coding	O14649	56	GC02P026692	11.01803017	https://www.genecards.org/cgi-bin/carddisp.pl?gene=KCNK3
POGZ	Pogo Transposable Element Derived With ZNF Domain	Protein Coding	Q7Z3K3	48	GC01M151402	11.00653553	https://www.genecards.org/cgi-bin/carddisp.pl?gene=POGZ
MK280073-120		RNA Gene		6	GC12P089444	11.00274849	https://www.genecards.org/cgi-bin/carddisp.pl?gene=MK280073-120
MK280073-049		RNA Gene		5	GC10M076146	11.00274849	https://www.genecards.org/cgi-bin/carddisp.pl?gene=MK280073-049
MK280073-052		RNA Gene		5	GC10P099794	11.00274849	https://www.genecards.org/cgi-bin/carddisp.pl?gene=MK280073-052
MK280073-093		RNA Gene		5	GC11P128143	11.00274849	https://www.genecards.org/cgi-bin/carddisp.pl?gene=MK280073-093
SCARB1	Scavenger Receptor Class B Member 1	Protein Coding	Q8WTV0	54	GC12M124776	11.00001335	https://www.genecards.org/cgi-bin/carddisp.pl?gene=SCARB1
PRAM1	PML-RARA Regulated Adaptor Molecule 1	Protein Coding	Q96QH2	41	GC19M008490	10.99124146	https://www.genecards.org/cgi-bin/carddisp.pl?gene=PRAM1
PAPPA	Pappalysin 1	Protein Coding	Q13219	49	GC09P120941	10.99088478	https://www.genecards.org/cgi-bin/carddisp.pl?gene=PAPPA
AIMP2	Aminoacyl TRNA Synthetase Complex Interacting Multifunctional Protein 2	Protein Coding	Q13155	50	GC07P006030	10.9849453	https://www.genecards.org/cgi-bin/carddisp.pl?gene=AIMP2
MIR502	MicroRNA 502	RNA Gene		18	GC0XP050014	10.98201466	https://www.genecards.org/cgi-bin/carddisp.pl?gene=MIR502
MIR551B	MicroRNA 551b	RNA Gene		19	GC03P168551	10.98075867	https://www.genecards.org/cgi-bin/carddisp.pl?gene=MIR551B
CCL20	C-C Motif Chemokine Ligand 20	Protein Coding	P78556	49	GC02P227846	10.97923756	https://www.genecards.org/cgi-bin/carddisp.pl?gene=CCL20
FOXA1	Forkhead Box A1	Protein Coding	P55317	50	GC14M037589	10.97622299	https://www.genecards.org/cgi-bin/carddisp.pl?gene=FOXA1
TFPI	Tissue Factor Pathway Inhibitor	Protein Coding	P10646	52	GC02M187464	10.96918869	https://www.genecards.org/cgi-bin/carddisp.pl?gene=TFPI
DKK3	Dickkopf WNT Signaling Pathway Inhibitor 3	Protein Coding	Q9UBP4	48	GC11M011962	10.96658707	https://www.genecards.org/cgi-bin/carddisp.pl?gene=DKK3
MK280073-022		RNA Gene		6	GC01M172595	10.96651268	https://www.genecards.org/cgi-bin/carddisp.pl?gene=MK280073-022
MK280073-501		RNA Gene		6	GC04M181631	10.96651268	https://www.genecards.org/cgi-bin/carddisp.pl?gene=MK280073-501
MK280073-521		RNA Gene		6	GC05P078685	10.96651268	https://www.genecards.org/cgi-bin/carddisp.pl?gene=MK280073-521
MK280073-461		RNA Gene		5	GC03M107696	10.96651268	https://www.genecards.org/cgi-bin/carddisp.pl?gene=MK280073-461
MK280073-510		RNA Gene		5	GC05M033352	10.96651268	https://www.genecards.org/cgi-bin/carddisp.pl?gene=MK280073-510
MK280073-571		RNA Gene		5	GC07P032182	10.96651268	https://www.genecards.org/cgi-bin/carddisp.pl?gene=MK280073-571
MK280073-028		RNA Gene		4	GC01P216489	10.96651268	https://www.genecards.org/cgi-bin/carddisp.pl?gene=MK280073-028
CD247	CD247 Molecule	Protein Coding	P20963	56	GC01M167399	10.94859886	https://www.genecards.org/cgi-bin/carddisp.pl?gene=CD247
MIR33B	MicroRNA 33b	RNA Gene		22	GC17M017813	10.9479599	https://www.genecards.org/cgi-bin/carddisp.pl?gene=MIR33B
RAB4B-EGLN2	RAB4B-EGLN2 Readthrough (NMD Candidate)	RNA Gene		17	GC19P040778	10.94498253	https://www.genecards.org/cgi-bin/carddisp.pl?gene=RAB4B-EGLN2
ACAD9	Acyl-CoA Dehydrogenase Family Member 9	Protein Coding	Q9H845	52	GC03P136166	10.94475842	https://www.genecards.org/cgi-bin/carddisp.pl?gene=ACAD9
MYOD1	Myogenic Differentiation 1	Protein Coding	P15172	53	GC11P017719	10.93455696	https://www.genecards.org/cgi-bin/carddisp.pl?gene=MYOD1
METTL3	Methyltransferase 3, N6-Adenosine-Methyltransferase Complex Catalytic Subunit	Protein Coding	Q86U44	48	GC14M021498	10.93423748	https://www.genecards.org/cgi-bin/carddisp.pl?gene=METTL3
NPHS2	NPHS2 Stomatin Family Member, Podocin	Protein Coding	Q9NP85	49	GC01M179554	10.92649555	https://www.genecards.org/cgi-bin/carddisp.pl?gene=NPHS2
MK280073-206		RNA Gene		5	GC15M134788	10.92538452	https://www.genecards.org/cgi-bin/carddisp.pl?gene=MK280073-206
MK280073-524		RNA Gene		5	GC05M081057	10.92538452	https://www.genecards.org/cgi-bin/carddisp.pl?gene=MK280073-524
MK280073-082		RNA Gene		4	GC11M110773	10.92538452	https://www.genecards.org/cgi-bin/carddisp.pl?gene=MK280073-082
MK280073-153		RNA Gene		4	GC13P110050	10.92538452	https://www.genecards.org/cgi-bin/carddisp.pl?gene=MK280073-153
MK280073-174		RNA Gene		4	GC14M049148	10.92538452	https://www.genecards.org/cgi-bin/carddisp.pl?gene=MK280073-174
MK280073-434		RNA Gene		4	GC22P055412	10.92538452	https://www.genecards.org/cgi-bin/carddisp.pl?gene=MK280073-434
MK280073-473		RNA Gene		4	GC03P174608	10.92538452	https://www.genecards.org/cgi-bin/carddisp.pl?gene=MK280073-473
MK280073-519		RNA Gene		4	GC05P067783	10.92538452	https://www.genecards.org/cgi-bin/carddisp.pl?gene=MK280073-519
MK280073-585		RNA Gene		4	GC07P091217	10.92538452	https://www.genecards.org/cgi-bin/carddisp.pl?gene=MK280073-585
MK280073-586		RNA Gene		4	GC07P091510	10.92538452	https://www.genecards.org/cgi-bin/carddisp.pl?gene=MK280073-586
MK280073-655		RNA Gene		4	GC09M103543	10.92538452	https://www.genecards.org/cgi-bin/carddisp.pl?gene=MK280073-655
MK280073-625		RNA Gene		3	GC08M120192	10.92538452	https://www.genecards.org/cgi-bin/carddisp.pl?gene=MK280073-625
CCDC39	Coiled-Coil Domain Containing 39	Protein Coding	Q9UFE4	43	GC03M180602	10.92490673	https://www.genecards.org/cgi-bin/carddisp.pl?gene=CCDC39
FCN3	Ficolin 3	Protein Coding	O75636	50	GC01M029397	10.92243385	https://www.genecards.org/cgi-bin/carddisp.pl?gene=FCN3
TLE1	TLE Family Member 1, Transcriptional Corepressor	Protein Coding	Q04724	51	GC09M081583	10.91732121	https://www.genecards.org/cgi-bin/carddisp.pl?gene=TLE1
CCKBR	Cholecystokinin B Receptor	Protein Coding	P32239	51	GC11P006259	10.91608906	https://www.genecards.org/cgi-bin/carddisp.pl?gene=CCKBR
SMARCB1	SWI/SNF Related, Matrix Associated, Actin Dependent Regulator Of Chromatin, Subfamily B, Member 1	Protein Coding	Q12824	53	GC22P023786	10.90913773	https://www.genecards.org/cgi-bin/carddisp.pl?gene=SMARCB1
MIR509-1	MicroRNA 509-1	RNA Gene		18	GC0XM147260	10.90803337	https://www.genecards.org/cgi-bin/carddisp.pl?gene=MIR509-1
SMN1	Survival Of Motor Neuron 1, Telomeric	Protein Coding	Q16637	47	GC05P070924	10.90463543	https://www.genecards.org/cgi-bin/carddisp.pl?gene=SMN1
LRP2	LDL Receptor Related Protein 2	Protein Coding	P98164	55	GC02M169127	10.90254021	https://www.genecards.org/cgi-bin/carddisp.pl?gene=LRP2
HK2	Hexokinase 2	Protein Coding	P52789	53	GC02P074833	10.90233612	https://www.genecards.org/cgi-bin/carddisp.pl?gene=HK2
TUBA1A	Tubulin Alpha 1a	Protein Coding	Q71U36	56	GC12M049184	10.89325619	https://www.genecards.org/cgi-bin/carddisp.pl?gene=TUBA1A
MIR432	MicroRNA 432	RNA Gene		21	GC14P112024	10.89205074	https://www.genecards.org/cgi-bin/carddisp.pl?gene=MIR432
PDE5A	Phosphodiesterase 5A	Protein Coding	O76074	51	GC04M119494	10.88278389	https://www.genecards.org/cgi-bin/carddisp.pl?gene=PDE5A
FGF23	Fibroblast Growth Factor 23	Protein Coding	Q9GZV9	52	GC12M004368	10.87963486	https://www.genecards.org/cgi-bin/carddisp.pl?gene=FGF23
MK280073-197		RNA Gene		6	GC15P055965	10.87660027	https://www.genecards.org/cgi-bin/carddisp.pl?gene=MK280073-197
MK280073-199		RNA Gene		5	GC15M134785	10.87660027	https://www.genecards.org/cgi-bin/carddisp.pl?gene=MK280073-199
MK280073-300		RNA Gene		5	GC18M055802	10.87660027	https://www.genecards.org/cgi-bin/carddisp.pl?gene=MK280073-300
MK280073-334		RNA Gene		5	GC19P087142	10.87660027	https://www.genecards.org/cgi-bin/carddisp.pl?gene=MK280073-334
MK280073-353		RNA Gene		5	GC02P097939	10.87660027	https://www.genecards.org/cgi-bin/carddisp.pl?gene=MK280073-353
MK280073-475		RNA Gene		5	GC03M193609	10.87660027	https://www.genecards.org/cgi-bin/carddisp.pl?gene=MK280073-475
MK280073-493		RNA Gene		5	GC04M074249	10.87660027	https://www.genecards.org/cgi-bin/carddisp.pl?gene=MK280073-493
MK280073-527		RNA Gene		5	GC05P090242	10.87660027	https://www.genecards.org/cgi-bin/carddisp.pl?gene=MK280073-527
MK280073-621		RNA Gene		5	GC08M104962	10.87660027	https://www.genecards.org/cgi-bin/carddisp.pl?gene=MK280073-621
MK280073-007		RNA Gene		4	GC01M055497	10.87660027	https://www.genecards.org/cgi-bin/carddisp.pl?gene=MK280073-007
MK280073-119		RNA Gene		4	GC12M088712	10.87660027	https://www.genecards.org/cgi-bin/carddisp.pl?gene=MK280073-119
MK280073-149		RNA Gene		4	GC13P094375	10.87660027	https://www.genecards.org/cgi-bin/carddisp.pl?gene=MK280073-149
MK280073-180		RNA Gene		4	GC14M066686	10.87660027	https://www.genecards.org/cgi-bin/carddisp.pl?gene=MK280073-180
MK280073-358		RNA Gene		3	GC02M157101	10.87660027	https://www.genecards.org/cgi-bin/carddisp.pl?gene=MK280073-358
MK280073-360		RNA Gene		3	GC02P158226	10.87660027	https://www.genecards.org/cgi-bin/carddisp.pl?gene=MK280073-360
MK280073-474		RNA Gene		3	GC03M175788	10.87660027	https://www.genecards.org/cgi-bin/carddisp.pl?gene=MK280073-474
MK280073-507		RNA Gene		3	GC05M022028	10.87660027	https://www.genecards.org/cgi-bin/carddisp.pl?gene=MK280073-507
MK280073-674		RNA Gene		3	GC0XP041937	10.87660027	https://www.genecards.org/cgi-bin/carddisp.pl?gene=MK280073-674
MK280073-660		RNA Gene		2	GC09M106259	10.87660027	https://www.genecards.org/cgi-bin/carddisp.pl?gene=MK280073-660
LINC01258	Long Intergenic Non-Protein Coding RNA 1258	RNA Gene		16	GC04M038423	10.8728466	https://www.genecards.org/cgi-bin/carddisp.pl?gene=LINC01258
MK280073-001		RNA Gene		4	GC01P004042	10.8728466	https://www.genecards.org/cgi-bin/carddisp.pl?gene=MK280073-001
lnc-LRP5L-15		RNA Gene		4	GC22M068861	10.8728466	https://www.genecards.org/cgi-bin/carddisp.pl?gene=lnc-LRP5L-15
MK280073-002		RNA Gene		3	GC01P013070	10.8728466	https://www.genecards.org/cgi-bin/carddisp.pl?gene=MK280073-002
MK280073-003		RNA Gene		3	GC01P034267	10.8728466	https://www.genecards.org/cgi-bin/carddisp.pl?gene=MK280073-003
MK280073-004		RNA Gene		3	GC01M035057	10.8728466	https://www.genecards.org/cgi-bin/carddisp.pl?gene=MK280073-004
MK280073-005		RNA Gene		3	GC01M037378	10.8728466	https://www.genecards.org/cgi-bin/carddisp.pl?gene=MK280073-005
MK280073-006		RNA Gene		3	GC01M050889	10.8728466	https://www.genecards.org/cgi-bin/carddisp.pl?gene=MK280073-006
CYP27B1	Cytochrome P450 Family 27 Subfamily B Member 1	Protein Coding	O15528	53	GC12M058692	10.87217617	https://www.genecards.org/cgi-bin/carddisp.pl?gene=CYP27B1
SELPLG	Selectin P Ligand	Protein Coding	Q14242	50	GC12M108621	10.86266327	https://www.genecards.org/cgi-bin/carddisp.pl?gene=SELPLG
RNU6-2	RNA, U6 Small Nuclear 2	RNA Gene		17	GC19P005590	10.8596859	https://www.genecards.org/cgi-bin/carddisp.pl?gene=RNU6-2
MX1	MX Dynamin Like GTPase 1	Protein Coding	P20591	47	GC21P041420	10.84609795	https://www.genecards.org/cgi-bin/carddisp.pl?gene=MX1
IL24	Interleukin 24	Protein Coding	Q13007	48	GC01P206897	10.84502888	https://www.genecards.org/cgi-bin/carddisp.pl?gene=IL24
A2M	Alpha-2-Macroglobulin	Protein Coding	P01023	52	GC12M009067	10.8440218	https://www.genecards.org/cgi-bin/carddisp.pl?gene=A2M
IGH	Immunoglobulin Heavy Locus	Protein Coding		21	GC14M115494	10.84308434	https://www.genecards.org/cgi-bin/carddisp.pl?gene=IGH
FSCN1	Fascin Actin-Bundling Protein 1	Protein Coding	Q16658	50	GC07P005592	10.83415508	https://www.genecards.org/cgi-bin/carddisp.pl?gene=FSCN1
HDGF	Heparin Binding Growth Factor	Protein Coding	P51858	46	GC01M157083	10.83257008	https://www.genecards.org/cgi-bin/carddisp.pl?gene=HDGF
PLA2G10	Phospholipase A2 Group X	Protein Coding	O15496	49	GC16M014672	10.82035446	https://www.genecards.org/cgi-bin/carddisp.pl?gene=PLA2G10
RPS19	Ribosomal Protein S19	Protein Coding	P39019	55	GC19P083357	10.81677341	https://www.genecards.org/cgi-bin/carddisp.pl?gene=RPS19
MK280073-058		RNA Gene		6	GC10P112107	10.81302071	https://www.genecards.org/cgi-bin/carddisp.pl?gene=MK280073-058
MK280073-202		RNA Gene		6	GC15M133411	10.81302071	https://www.genecards.org/cgi-bin/carddisp.pl?gene=MK280073-202
MK280073-025		RNA Gene		5	GC01P185641	10.81302071	https://www.genecards.org/cgi-bin/carddisp.pl?gene=MK280073-025
MK280073-059		RNA Gene		5	GC10P112254	10.81302071	https://www.genecards.org/cgi-bin/carddisp.pl?gene=MK280073-059
MK280073-060		RNA Gene		5	GC10M117083	10.81302071	https://www.genecards.org/cgi-bin/carddisp.pl?gene=MK280073-060
MK280073-121		RNA Gene		5	GC12P094826	10.81302071	https://www.genecards.org/cgi-bin/carddisp.pl?gene=MK280073-121
MK280073-164		RNA Gene		5	GC14P039499	10.81302071	https://www.genecards.org/cgi-bin/carddisp.pl?gene=MK280073-164
MK280073-175		RNA Gene		5	GC14P054332	10.81302071	https://www.genecards.org/cgi-bin/carddisp.pl?gene=MK280073-175
MK280073-273		RNA Gene		5	GC17M069617	10.81302071	https://www.genecards.org/cgi-bin/carddisp.pl?gene=MK280073-273
MK280073-351		RNA Gene		5	GC02P084228	10.81302071	https://www.genecards.org/cgi-bin/carddisp.pl?gene=MK280073-351
MK280073-623		RNA Gene		5	GC08P108062	10.81302071	https://www.genecards.org/cgi-bin/carddisp.pl?gene=MK280073-623
MK280073-040		RNA Gene		4	GC10P031285	10.81302071	https://www.genecards.org/cgi-bin/carddisp.pl?gene=MK280073-040
MK280073-046		RNA Gene		4	GC10M063996	10.81302071	https://www.genecards.org/cgi-bin/carddisp.pl?gene=MK280073-046
MK280073-071		RNA Gene		4	GC11P025835	10.81302071	https://www.genecards.org/cgi-bin/carddisp.pl?gene=MK280073-071
MK280073-075		RNA Gene		4	GC11P035706	10.81302071	https://www.genecards.org/cgi-bin/carddisp.pl?gene=MK280073-075
MK280073-089		RNA Gene		4	GC11M109966	10.81302071	https://www.genecards.org/cgi-bin/carddisp.pl?gene=MK280073-089
MK280073-092		RNA Gene		4	GC11M115880	10.81302071	https://www.genecards.org/cgi-bin/carddisp.pl?gene=MK280073-092
MK280073-106		RNA Gene		4	GC12P045374	10.81302071	https://www.genecards.org/cgi-bin/carddisp.pl?gene=MK280073-106
MK280073-117		RNA Gene		4	GC12P072448	10.81302071	https://www.genecards.org/cgi-bin/carddisp.pl?gene=MK280073-117
MK280073-176		RNA Gene		4	GC14P056234	10.81302071	https://www.genecards.org/cgi-bin/carddisp.pl?gene=MK280073-176
MK280073-183		RNA Gene		4	GC14M085022	10.81302071	https://www.genecards.org/cgi-bin/carddisp.pl?gene=MK280073-183
MK280073-243		RNA Gene		4	GC16P065557	10.81302071	https://www.genecards.org/cgi-bin/carddisp.pl?gene=MK280073-243
MK280073-345		RNA Gene		4	GC02M035323	10.81302071	https://www.genecards.org/cgi-bin/carddisp.pl?gene=MK280073-345
MK280073-354		RNA Gene		4	GC02P148383	10.81302071	https://www.genecards.org/cgi-bin/carddisp.pl?gene=MK280073-354
MK280073-355		RNA Gene		4	GC02M149406	10.81302071	https://www.genecards.org/cgi-bin/carddisp.pl?gene=MK280073-355
MK280073-397		RNA Gene		4	GC20M042010	10.81302071	https://www.genecards.org/cgi-bin/carddisp.pl?gene=MK280073-397
MK280073-414		RNA Gene		4	GC21M021709	10.81302071	https://www.genecards.org/cgi-bin/carddisp.pl?gene=MK280073-414
MK280073-445		RNA Gene		4	GC03M002428	10.81302071	https://www.genecards.org/cgi-bin/carddisp.pl?gene=MK280073-445
MK280073-453		RNA Gene		4	GC03M040957	10.81302071	https://www.genecards.org/cgi-bin/carddisp.pl?gene=MK280073-453
MK280073-464		RNA Gene		4	GC03P122736	10.81302071	https://www.genecards.org/cgi-bin/carddisp.pl?gene=MK280073-464
MK280073-468		RNA Gene		4	GC03M141299	10.81302071	https://www.genecards.org/cgi-bin/carddisp.pl?gene=MK280073-468
MK280073-486		RNA Gene		4	GC04P037274	10.81302071	https://www.genecards.org/cgi-bin/carddisp.pl?gene=MK280073-486
MK280073-490		RNA Gene		4	GC04M054533	10.81302071	https://www.genecards.org/cgi-bin/carddisp.pl?gene=MK280073-490
MK280073-499		RNA Gene		4	GC04P158477	10.81302071	https://www.genecards.org/cgi-bin/carddisp.pl?gene=MK280073-499
MK280073-500		RNA Gene		4	GC04P164547	10.81302071	https://www.genecards.org/cgi-bin/carddisp.pl?gene=MK280073-500
MK280073-512		RNA Gene		4	GC05P041746	10.81302071	https://www.genecards.org/cgi-bin/carddisp.pl?gene=MK280073-512
MK280073-515		RNA Gene		4	GC05M052974	10.81302071	https://www.genecards.org/cgi-bin/carddisp.pl?gene=MK280073-515
MK280073-525		RNA Gene		4	GC05P081595	10.81302071	https://www.genecards.org/cgi-bin/carddisp.pl?gene=MK280073-525
MK280073-530		RNA Gene		4	GC05M144054	10.81302071	https://www.genecards.org/cgi-bin/carddisp.pl?gene=MK280073-530
MK280073-544		RNA Gene		4	GC06M082418	10.81302071	https://www.genecards.org/cgi-bin/carddisp.pl?gene=MK280073-544
MK280073-557		RNA Gene		4	GC06M112631	10.81302071	https://www.genecards.org/cgi-bin/carddisp.pl?gene=MK280073-557
MK280073-558		RNA Gene		4	GC06P116346	10.81302071	https://www.genecards.org/cgi-bin/carddisp.pl?gene=MK280073-558
MK280073-561		RNA Gene		4	GC06P117857	10.81302071	https://www.genecards.org/cgi-bin/carddisp.pl?gene=MK280073-561
MK280073-590		RNA Gene		4	GC07P109911	10.81302071	https://www.genecards.org/cgi-bin/carddisp.pl?gene=MK280073-590
MK280073-609		RNA Gene		4	GC08M067650	10.81302071	https://www.genecards.org/cgi-bin/carddisp.pl?gene=MK280073-609
MK280073-618		RNA Gene		4	GC08M097043	10.81302071	https://www.genecards.org/cgi-bin/carddisp.pl?gene=MK280073-618
MK280073-659		RNA Gene		4	GC09M106185	10.81302071	https://www.genecards.org/cgi-bin/carddisp.pl?gene=MK280073-659
MK280073-012		RNA Gene		3	GC01M066201	10.81302071	https://www.genecards.org/cgi-bin/carddisp.pl?gene=MK280073-012
MK280073-014		RNA Gene		3	GC01P075700	10.81302071	https://www.genecards.org/cgi-bin/carddisp.pl?gene=MK280073-014
MK280073-077		RNA Gene		3	GC11M110772	10.81302071	https://www.genecards.org/cgi-bin/carddisp.pl?gene=MK280073-077
MK280073-104		RNA Gene		3	GC12M030524	10.81302071	https://www.genecards.org/cgi-bin/carddisp.pl?gene=MK280073-104
MK280073-107		RNA Gene		3	GC12M046425	10.81302071	https://www.genecards.org/cgi-bin/carddisp.pl?gene=MK280073-107
MK280073-122		RNA Gene		3	GC12M096727	10.81302071	https://www.genecards.org/cgi-bin/carddisp.pl?gene=MK280073-122
MK280073-169		RNA Gene		3	GC14P039649	10.81302071	https://www.genecards.org/cgi-bin/carddisp.pl?gene=MK280073-169
MK280073-244		RNA Gene		3	GC16M071961	10.81302071	https://www.genecards.org/cgi-bin/carddisp.pl?gene=MK280073-244
MK280073-361		RNA Gene		3	GC02M179756	10.81302071	https://www.genecards.org/cgi-bin/carddisp.pl?gene=MK280073-361
MK280073-457		RNA Gene		3	GC03M074454	10.81302071	https://www.genecards.org/cgi-bin/carddisp.pl?gene=MK280073-457
MK280073-498		RNA Gene		3	GC04M123002	10.81302071	https://www.genecards.org/cgi-bin/carddisp.pl?gene=MK280073-498
MK280073-518		RNA Gene		3	GC05P065409	10.81302071	https://www.genecards.org/cgi-bin/carddisp.pl?gene=MK280073-518
MK280073-563		RNA Gene		3	GC06P124729	10.81302071	https://www.genecards.org/cgi-bin/carddisp.pl?gene=MK280073-563
MK280073-591		RNA Gene		3	GC07M110670	10.81302071	https://www.genecards.org/cgi-bin/carddisp.pl?gene=MK280073-591
MK280073-656		RNA Gene		3	GC09M103544	10.81302071	https://www.genecards.org/cgi-bin/carddisp.pl?gene=MK280073-656
MK280073-489		RNA Gene		2	GC04P054045	10.81302071	https://www.genecards.org/cgi-bin/carddisp.pl?gene=MK280073-489
MIR92B	MicroRNA 92b	RNA Gene		21	GC01P155195	10.81259537	https://www.genecards.org/cgi-bin/carddisp.pl?gene=MIR92B
IL17F	Interleukin 17F	Protein Coding	Q96PD4	49	GC06M081266	10.8123312	https://www.genecards.org/cgi-bin/carddisp.pl?gene=IL17F
TET1	Tet Methylcytosine Dioxygenase 1	Protein Coding	Q8NFU7	45	GC10P068560	10.81216908	https://www.genecards.org/cgi-bin/carddisp.pl?gene=TET1
TREM2	Triggering Receptor Expressed On Myeloid Cells 2	Protein Coding	Q9NZC2	51	GC06M081112	10.80093193	https://www.genecards.org/cgi-bin/carddisp.pl?gene=TREM2
NNMT	Nicotinamide N-Methyltransferase	Protein Coding	P40261	50	GC11P114257	10.79742813	https://www.genecards.org/cgi-bin/carddisp.pl?gene=NNMT
VIPR1	Vasoactive Intestinal Peptide Receptor 1	Protein Coding	P32241	52	GC03P042490	10.79252815	https://www.genecards.org/cgi-bin/carddisp.pl?gene=VIPR1
TRC-GCA24-1	TRNA-Cys (GCA) 24-1	RNA Gene		8	GC17M060703	10.77456665	https://www.genecards.org/cgi-bin/carddisp.pl?gene=TRC-GCA24-1
ALOX5AP	Arachidonate 5-Lipoxygenase Activating Protein	Protein Coding	P20292	51	GC13P030713	10.77428913	https://www.genecards.org/cgi-bin/carddisp.pl?gene=ALOX5AP
SCN2A	Sodium Voltage-Gated Channel Alpha Subunit 2	Protein Coding	Q99250	56	GC02P165194	10.77303791	https://www.genecards.org/cgi-bin/carddisp.pl?gene=SCN2A
YARS1	Tyrosyl-TRNA Synthetase 1	Protein Coding	P54577	50	GC01M032776	10.77294731	https://www.genecards.org/cgi-bin/carddisp.pl?gene=YARS1
AKR1B10	Aldo-Keto Reductase Family 1 Member B10	Protein Coding	O60218	50	GC07P134527	10.77288532	https://www.genecards.org/cgi-bin/carddisp.pl?gene=AKR1B10
RETREG1	Reticulophagy Regulator 1	Protein Coding	Q9H6L5	44	GC05M016511	10.76167965	https://www.genecards.org/cgi-bin/carddisp.pl?gene=RETREG1
WNK1	WNK Lysine Deficient Protein Kinase 1	Protein Coding	Q9H4A3	55	GC12P000733	10.76119041	https://www.genecards.org/cgi-bin/carddisp.pl?gene=WNK1
FBN2	Fibrillin 2	Protein Coding	P35556	48	GC05M128257	10.75330162	https://www.genecards.org/cgi-bin/carddisp.pl?gene=FBN2
RPS24	Ribosomal Protein S24	Protein Coding	P62847	50	GC10P078033	10.74933147	https://www.genecards.org/cgi-bin/carddisp.pl?gene=RPS24
TUBA1B	Tubulin Alpha 1b	Protein Coding	P68363	50	GC12M049127	10.74223804	https://www.genecards.org/cgi-bin/carddisp.pl?gene=TUBA1B
PRMT5	Protein Arginine Methyltransferase 5	Protein Coding	O14744	53	GC14M022920	10.74025059	https://www.genecards.org/cgi-bin/carddisp.pl?gene=PRMT5
FMR1	Fragile X Messenger Ribonucleoprotein 1	Protein Coding	Q06787	51	GC0XP147968	10.73842812	https://www.genecards.org/cgi-bin/carddisp.pl?gene=FMR1
NEFL	Neurofilament Light Chain	Protein Coding	P07196	52	GC08M024950	10.73760033	https://www.genecards.org/cgi-bin/carddisp.pl?gene=NEFL
ETS2	ETS Proto-Oncogene 2, Transcription Factor	Protein Coding	P15036	48	GC21P038805	10.73491192	https://www.genecards.org/cgi-bin/carddisp.pl?gene=ETS2
PLOD1	Procollagen-Lysine,2-Oxoglutarate 5-Dioxygenase 1	Protein Coding	Q02809	52	GC01P011934	10.71792984	https://www.genecards.org/cgi-bin/carddisp.pl?gene=PLOD1
SIK1	Salt Inducible Kinase 1	Protein Coding	P57059	53	GC21M043414	10.70544052	https://www.genecards.org/cgi-bin/carddisp.pl?gene=SIK1
DNM1L	Dynamin 1 Like	Protein Coding	O00429	55	GC12P032679	10.6989193	https://www.genecards.org/cgi-bin/carddisp.pl?gene=DNM1L
TNFSF4	TNF Superfamily Member 4	Protein Coding	P23510	48	GC01M173183	10.69710827	https://www.genecards.org/cgi-bin/carddisp.pl?gene=TNFSF4
ADRB1	Adrenoceptor Beta 1	Protein Coding	P08588	55	GC10P114044	10.68553638	https://www.genecards.org/cgi-bin/carddisp.pl?gene=ADRB1
GCDH	Glutaryl-CoA Dehydrogenase	Protein Coding	Q92947	52	GC19P012891	10.6825819	https://www.genecards.org/cgi-bin/carddisp.pl?gene=GCDH
TSPO	Translocator Protein	Protein Coding	B1AH88	51	GC22P043151	10.67890167	https://www.genecards.org/cgi-bin/carddisp.pl?gene=TSPO
P2RY12	Purinergic Receptor P2Y12	Protein Coding	Q9H244	54	GC03M151336	10.67540264	https://www.genecards.org/cgi-bin/carddisp.pl?gene=P2RY12
[truncated: 7,552 more rows]
