# Supplementary material for: Valsartan attenuates LPS-induced ALI by modulating NF-κB and MAPK pathways
Source: Front Pharmacol. 2024 Jan 15;15:1321095. doi: 10.3389/fphar.2024.1321095 (PMC10822936; doi:10.3389/fphar.2024.1321095)
Supplement: Supplementary file 25 [file DataSheet12.ZIP › 4、ALI-Drug tagets/ALI-drug common targets.xlsx]

## Sheet: Sheet1
AGTR1
EDNRA
HCRTR2
HCRTR1
PPARD
HCAR2
BMP1
PTGER1
TBXAS1
CYP19A1
PPARA
DAGLA
LTB4R
CCKAR
MMP9
MMP2
ECE1
PTGES
DHODH
TBXA2R
ERBB2
ADRA2B
EGFR
ADORA3
CYP2C9
CYP3A4
ALOX5AP
KLKB1
STAT3
AKR1B1
AKR1B10
P2RX3
PTGER3
FFAR1
LDHA
IKBKB
ITGA4
EIF4E
EDNRB
F9
CTSA
CFD
CSNK2A1
CSNK2A2
PTGS2
HSP90AA1
MMP7
TRPM8
PLEC
CPB1
PYGL
CYP26A1
HSD11B1
KDM6B
NR1H4
KEAP1
ITGAV
PTPN22
LDHB
SYK
PLA2G2A
CYSLTR1
PYGM
AKR1A1
PDE5A
PTGIR
CNR1
PDE4B
JAK1
JAK2
PTPN2
MAPK10
PDE4D
PLA2G1B
SORT1
FABP3
GHSR
CAPN2
CACNA1B
MAP3K5
CCR9
ADORA1
ADORA2A
PLA2G4A
SCN9A
AGTR2
FPR1
JUN
