# Supplementary material for: Valsartan attenuates LPS-induced ALI by modulating NF-κB and MAPK pathways
Source: Front Pharmacol. 2024 Jan 15;15:1321095. doi: 10.3389/fphar.2024.1321095 (PMC10822936; doi:10.3389/fphar.2024.1321095)
Supplement: Supplementary file 25 [file DataSheet12.ZIP › 5、String/string_interactions.tsv]

#node1	node2	node1_string_id	node2_string_id	neighborhood_on_chromosome	gene_fusion	phylogenetic_cooccurrence	homology	coexpression	experimentally_determined_interaction	database_annotated	automated_textmining	combined_score
ADORA1	ADORA3	9606.ENSP00000356205	9606.ENSP00000241356	0	0	0.053	0.935	0	0	0.900	0.101	0.907
ADORA1	EGFR	9606.ENSP00000356205	9606.ENSP00000275493	0	0	0	0	0.082	0.305	0	0.147	0.408
ADORA1	AGTR2	9606.ENSP00000356205	9606.ENSP00000360973	0	0	0	0	0	0	0.500	0.135	0.549
ADORA1	ADORA2A	9606.ENSP00000356205	9606.ENSP00000480012	0	0	0.056	0.928	0.056	0.394	0	0.646	0.784
ADORA2A	CNR1	9606.ENSP00000480012	9606.ENSP00000358513	0	0	0	0.602	0.051	0.634	0	0.884	0.956
ADORA3	FPR1	9606.ENSP00000241356	9606.ENSP00000471493	0	0	0	0	0.086	0	0	0.469	0.493
ADORA3	AGTR2	9606.ENSP00000241356	9606.ENSP00000360973	0	0	0	0	0	0	0.500	0.073	0.517
ADRA2B	AGTR2	9606.ENSP00000480573	9606.ENSP00000360973	0	0	0	0	0.082	0	0.500	0.096	0.549
AGTR1	MMP2	9606.ENSP00000398832	9606.ENSP00000219070	0	0	0	0	0.086	0	0	0.402	0.430
AGTR1	GHSR	9606.ENSP00000398832	9606.ENSP00000241256	0	0	0	0.641	0.042	0	0.400	0.092	0.432
AGTR1	FFAR1	9606.ENSP00000398832	9606.ENSP00000246553	0	0	0	0.602	0	0	0.400	0.114	0.445
AGTR1	STAT3	9606.ENSP00000398832	9606.ENSP00000264657	0	0	0	0	0	0	0	0.602	0.602
AGTR1	EGFR	9606.ENSP00000398832	9606.ENSP00000275493	0	0	0	0	0.072	0.048	0	0.669	0.682
AGTR1	PTGER1	9606.ENSP00000398832	9606.ENSP00000292513	0	0	0	0	0	0	0.400	0.239	0.524
AGTR1	CCKAR	9606.ENSP00000398832	9606.ENSP00000295589	0	0	0	0.609	0	0	0.400	0.068	0.416
AGTR1	EDNRA	9606.ENSP00000398832	9606.ENSP00000315011	0	0	0	0.595	0.129	0	0.400	0.271	0.586
AGTR1	MAP3K5	9606.ENSP00000398832	9606.ENSP00000351908	0	0	0	0	0	0	0	0.495	0.495
AGTR1	PTGS2	9606.ENSP00000398832	9606.ENSP00000356438	0	0	0	0	0.042	0.292	0	0.422	0.574
AGTR1	CNR1	9606.ENSP00000398832	9606.ENSP00000358513	0	0	0	0	0.045	0.068	0	0.587	0.600
AGTR1	JUN	9606.ENSP00000398832	9606.ENSP00000360266	0	0	0	0	0	0	0	0.400	0.400
AGTR1	AGTR2	9606.ENSP00000398832	9606.ENSP00000360973	0	0	0	0.835	0.042	0	0.900	0.835	0.982
AGTR1	MMP9	9606.ENSP00000398832	9606.ENSP00000361405	0	0	0	0	0	0	0	0.447	0.447
AGTR1	CYSLTR1	9606.ENSP00000398832	9606.ENSP00000362401	0	0	0	0.729	0	0	0.400	0.073	0.420
AGTR1	EDNRB	9606.ENSP00000398832	9606.ENSP00000366416	0	0	0	0.605	0.107	0	0.400	0.214	0.542
AGTR1	JAK2	9606.ENSP00000398832	9606.ENSP00000371067	0	0	0	0	0	0.306	0	0.612	0.719
AGTR1	LTB4R	9606.ENSP00000398832	9606.ENSP00000380008	0	0	0	0.698	0	0	0.400	0.062	0.413
AGTR1	HCRTR1	9606.ENSP00000398832	9606.ENSP00000384387	0	0	0	0.593	0	0	0.400	0.092	0.431
AGTR1	TBXA2R	9606.ENSP00000398832	9606.ENSP00000393333	0	0	0	0	0	0	0.400	0.326	0.578
AGTR1	HCRTR2	9606.ENSP00000398832	9606.ENSP00000477548	0	0	0	0.611	0	0	0.400	0.085	0.427
AGTR2	GHSR	9606.ENSP00000360973	9606.ENSP00000241256	0	0	0	0.615	0	0	0.500	0	0.499
AGTR2	CCKAR	9606.ENSP00000360973	9606.ENSP00000295589	0	0	0	0.629	0.061	0	0.500	0.055	0.517
AGTR2	EDNRA	9606.ENSP00000360973	9606.ENSP00000315011	0	0	0	0.579	0.043	0	0.500	0.356	0.665
AGTR2	PTGER3	9606.ENSP00000360973	9606.ENSP00000349003	0	0	0	0	0.042	0	0.500	0.251	0.610
AGTR2	CCR9	9606.ENSP00000360973	9606.ENSP00000350256	0	0	0	0.739	0.055	0	0.500	0.061	0.517
AGTR2	CNR1	9606.ENSP00000360973	9606.ENSP00000358513	0	0	0	0	0.064	0	0.500	0.171	0.578
AGTR2	HCAR2	9606.ENSP00000360973	9606.ENSP00000375066	0	0	0	0.656	0	0	0.500	0	0.499
AGTR2	FPR1	9606.ENSP00000360973	9606.ENSP00000471493	0	0	0	0.669	0.042	0	0.500	0.069	0.515
AGTR2	EDNRB	9606.ENSP00000360973	9606.ENSP00000366416	0	0	0	0.608	0.050	0	0.500	0.373	0.676
AKR1B1	PYGM	9606.ENSP00000285930	9606.ENSP00000164139	0	0	0	0	0.114	0	0	0.385	0.432
AKR1B1	PYGL	9606.ENSP00000285930	9606.ENSP00000216392	0	0	0	0	0.114	0	0	0.404	0.450
AKR1B1	STAT3	9606.ENSP00000285930	9606.ENSP00000264657	0	0	0	0	0.044	0	0	0.560	0.561
AKR1B1	PPARA	9606.ENSP00000285930	9606.ENSP00000385523	0	0	0	0	0.055	0	0	0.399	0.407
AKR1B1	PTGS2	9606.ENSP00000285930	9606.ENSP00000356438	0	0	0	0	0	0	0	0.438	0.438
AKR1B1	AKR1B10	9606.ENSP00000285930	9606.ENSP00000352584	0	0	0.053	0.974	0.098	0	0.900	0.064	0.909
AKR1B10	HSP90AA1	9606.ENSP00000352584	9606.ENSP00000335153	0	0	0	0	0.087	0	0	0.468	0.493
ALOX5AP	PTGES	9606.ENSP00000479870	9606.ENSP00000342385	0	0	0	0	0	0	0	0.847	0.847
ALOX5AP	PDE4D	9606.ENSP00000479870	9606.ENSP00000345502	0	0	0	0	0	0	0	0.522	0.522
ALOX5AP	PLA2G4A	9606.ENSP00000479870	9606.ENSP00000356436	0	0	0	0	0	0	0	0.740	0.740
ALOX5AP	PTGS2	9606.ENSP00000479870	9606.ENSP00000356438	0	0	0	0	0.105	0	0	0.447	0.484
ALOX5AP	CYSLTR1	9606.ENSP00000479870	9606.ENSP00000362401	0	0	0	0	0.055	0	0	0.784	0.787
ALOX5AP	LTB4R	9606.ENSP00000479870	9606.ENSP00000380008	0	0	0	0	0.042	0	0	0.647	0.647
ALOX5AP	TBXAS1	9606.ENSP00000479870	9606.ENSP00000389414	0	0	0	0	0.195	0	0	0.432	0.523
ALOX5AP	FPR1	9606.ENSP00000479870	9606.ENSP00000471493	0	0	0	0	0.350	0	0	0.213	0.466
BMP1	MMP2	9606.ENSP00000305714	9606.ENSP00000219070	0	0	0	0	0.156	0	0.400	0.419	0.680
BMP1	MMP7	9606.ENSP00000305714	9606.ENSP00000260227	0	0	0	0	0.054	0	0.400	0.279	0.555
BMP1	MMP9	9606.ENSP00000305714	9606.ENSP00000361405	0	0	0	0	0.046	0	0	0.421	0.424
CACNA1B	PDE4B	9606.ENSP00000360423	9606.ENSP00000342637	0	0	0	0	0.057	0	0.540	0.138	0.593
CACNA1B	PDE4D	9606.ENSP00000360423	9606.ENSP00000345502	0	0	0	0	0.057	0	0.540	0.103	0.576
CAPN2	ITGAV	9606.ENSP00000295006	9606.ENSP00000261023	0	0	0	0	0.075	0.051	0	0.451	0.476
CCKAR	GHSR	9606.ENSP00000295589	9606.ENSP00000241256	0	0	0	0.643	0.049	0	0.400	0.419	0.639
CCKAR	CYSLTR1	9606.ENSP00000295589	9606.ENSP00000362401	0	0	0	0.610	0	0	0.400	0.120	0.449
CCR9	JAK2	9606.ENSP00000350256	9606.ENSP00000371067	0	0	0	0	0	0	0.650	0.180	0.700
CCR9	ITGA4	9606.ENSP00000350256	9606.ENSP00000380227	0	0	0	0	0.099	0	0	0.726	0.742
CNR1	DAGLA	9606.ENSP00000358513	9606.ENSP00000257215	0	0	0	0	0	0	0	0.817	0.817
CNR1	TRPM8	9606.ENSP00000358513	9606.ENSP00000323926	0	0	0	0	0.062	0	0	0.396	0.409
CNR1	PTGS2	9606.ENSP00000358513	9606.ENSP00000356438	0	0	0	0	0	0	0	0.438	0.438
CNR1	PPARA	9606.ENSP00000358513	9606.ENSP00000385523	0	0	0	0	0.068	0	0	0.500	0.514
CNR1	HCAR2	9606.ENSP00000358513	9606.ENSP00000375066	0	0	0	0	0	0	0.500	0.074	0.517
CNR1	HCRTR1	9606.ENSP00000358513	9606.ENSP00000384387	0	0	0	0.572	0.042	0	0	0.693	0.693
CPB1	PLA2G1B	9606.ENSP00000417222	9606.ENSP00000312286	0	0	0	0	0.236	0	0	0.320	0.459
CSNK2A1	CYP19A1	9606.ENSP00000217244	9606.ENSP00000379683	0	0	0	0	0	0.075	0	0.424	0.445
CSNK2A1	JUN	9606.ENSP00000217244	9606.ENSP00000360266	0	0	0	0	0	0.584	0	0.312	0.701
CSNK2A1	HSP90AA1	9606.ENSP00000217244	9606.ENSP00000335153	0	0	0	0	0.164	0.789	0	0.375	0.880
CSNK2A1	CSNK2A2	9606.ENSP00000217244	9606.ENSP00000262506	0	0	0.050	0.981	0.074	0.908	0.900	0.366	0.993
CSNK2A2	CYP19A1	9606.ENSP00000262506	9606.ENSP00000379683	0	0	0	0	0	0.075	0	0.426	0.447
CSNK2A2	HSP90AA1	9606.ENSP00000262506	9606.ENSP00000335153	0	0	0	0	0.054	0.438	0	0.591	0.764
CYP19A1	CYP26A1	9606.ENSP00000379683	9606.ENSP00000224356	0	0	0.238	0.571	0	0	0.126	0.198	0.420
CYP19A1	CYP2C9	9606.ENSP00000379683	9606.ENSP00000260682	0	0	0.249	0.575	0.042	0.052	0.120	0.245	0.465
CYP19A1	STAT3	9606.ENSP00000379683	9606.ENSP00000264657	0	0	0	0	0.098	0	0	0.400	0.435
CYP19A1	ERBB2	9606.ENSP00000379683	9606.ENSP00000269571	0	0	0	0	0.056	0	0	0.806	0.809
CYP19A1	EGFR	9606.ENSP00000379683	9606.ENSP00000275493	0	0	0	0	0.086	0	0	0.608	0.626
CYP19A1	HSD11B1	9606.ENSP00000379683	9606.ENSP00000355995	0	0	0	0	0.092	0	0.155	0.437	0.531
CYP19A1	PTGS2	9606.ENSP00000379683	9606.ENSP00000356438	0	0	0	0	0.067	0	0	0.586	0.597
CYP19A1	FABP3	9606.ENSP00000379683	9606.ENSP00000362817	0	0	0	0	0.087	0	0	0.388	0.417
CYP19A1	TBXAS1	9606.ENSP00000379683	9606.ENSP00000389414	0	0	0.253	0.568	0	0.062	0.126	0.186	0.435
CYP19A1	CYP3A4	9606.ENSP00000379683	9606.ENSP00000498939	0	0	0.248	0.580	0.042	0.062	0.909	0.307	0.950
CYP26A1	TBXAS1	9606.ENSP00000224356	9606.ENSP00000389414	0	0	0.233	0.567	0.068	0.069	0.103	0.204	0.438
CYP26A1	CYP2C9	9606.ENSP00000224356	9606.ENSP00000260682	0	0	0.237	0.574	0.075	0.054	0.905	0.231	0.943
CYP26A1	CYP3A4	9606.ENSP00000224356	9606.ENSP00000498939	0	0	0.226	0.599	0.075	0.069	0.906	0.247	0.944
CYP2C9	F9	9606.ENSP00000260682	9606.ENSP00000218099	0	0	0	0	0.226	0.078	0	0.482	0.598
CYP2C9	HSP90AA1	9606.ENSP00000260682	9606.ENSP00000335153	0	0	0	0	0.054	0.091	0	0.363	0.405
CYP2C9	TBXAS1	9606.ENSP00000260682	9606.ENSP00000389414	0	0	0.234	0.602	0.074	0.076	0.098	0.166	0.417
CYP2C9	JUN	9606.ENSP00000260682	9606.ENSP00000360266	0	0	0	0	0	0.084	0	0.398	0.424
CYP2C9	PPARA	9606.ENSP00000260682	9606.ENSP00000385523	0	0	0	0	0	0.056	0	0.427	0.436
CYP2C9	NR1H4	9606.ENSP00000260682	9606.ENSP00000447149	0	0	0	0	0.184	0.056	0	0.405	0.502
CYP2C9	PLA2G1B	9606.ENSP00000260682	9606.ENSP00000312286	0	0	0	0	0.055	0	0.650	0.078	0.668
CYP2C9	PLA2G2A	9606.ENSP00000260682	9606.ENSP00000383364	0	0	0	0	0.073	0	0.650	0.117	0.688
CYP2C9	PLA2G4A	9606.ENSP00000260682	9606.ENSP00000356436	0	0	0	0	0	0.053	0.650	0.173	0.702
CYP2C9	PTGS2	9606.ENSP00000260682	9606.ENSP00000356438	0	0	0	0	0.056	0	0.900	0.377	0.936
CYP2C9	CYP3A4	9606.ENSP00000260682	9606.ENSP00000498939	0	0	0.216	0.644	0.446	0.317	0.906	0.401	0.980
CYP3A4	ERBB2	9606.ENSP00000498939	9606.ENSP00000269571	0	0	0	0	0	0	0	0.414	0.414
CYP3A4	EGFR	9606.ENSP00000498939	9606.ENSP00000275493	0	0	0	0	0.048	0	0	0.474	0.477
CYP3A4	PLA2G1B	9606.ENSP00000498939	9606.ENSP00000312286	0	0	0	0	0.048	0	0.650	0.085	0.668
CYP3A4	PDE5A	9606.ENSP00000498939	9606.ENSP00000347046	0	0	0	0	0	0.063	0	0.434	0.446
CYP3A4	HSD11B1	9606.ENSP00000498939	9606.ENSP00000355995	0	0	0	0	0.123	0	0.911	0.308	0.941
CYP3A4	PLA2G4A	9606.ENSP00000498939	9606.ENSP00000356436	0	0	0	0	0.049	0.053	0.650	0.111	0.682
CYP3A4	PTGS2	9606.ENSP00000498939	9606.ENSP00000356438	0	0	0	0	0.056	0	0	0.396	0.406
CYP3A4	PLA2G2A	9606.ENSP00000498939	9606.ENSP00000383364	0	0	0	0	0.067	0	0.650	0.075	0.671
CYP3A4	PPARA	9606.ENSP00000498939	9606.ENSP00000385523	0	0	0	0	0.080	0.071	0	0.514	0.549
CYP3A4	NR1H4	9606.ENSP00000498939	9606.ENSP00000447149	0	0	0	0	0.208	0.071	0	0.600	0.680
CYSLTR1	GHSR	9606.ENSP00000362401	9606.ENSP00000241256	0	0	0	0.628	0	0	0.400	0	0.400
CYSLTR1	FFAR1	9606.ENSP00000362401	9606.ENSP00000246553	0	0	0	0.596	0	0	0.400	0.092	0.431
CYSLTR1	PTGER1	9606.ENSP00000362401	9606.ENSP00000292513	0	0	0	0	0	0	0.400	0.399	0.623
CYSLTR1	EDNRA	9606.ENSP00000362401	9606.ENSP00000315011	0	0	0	0.575	0.061	0	0.400	0.085	0.440
CYSLTR1	PLA2G4A	9606.ENSP00000362401	9606.ENSP00000356436	0	0	0	0	0.043	0	0	0.419	0.420
CYSLTR1	HCRTR1	9606.ENSP00000362401	9606.ENSP00000384387	0	0	0	0.576	0	0	0.400	0	0.400
CYSLTR1	HCRTR2	9606.ENSP00000362401	9606.ENSP00000477548	0	0	0	0.583	0	0	0.400	0.058	0.410
CYSLTR1	EDNRB	9606.ENSP00000362401	9606.ENSP00000366416	0	0	0	0.577	0.086	0	0.400	0.088	0.456
CYSLTR1	TBXAS1	9606.ENSP00000362401	9606.ENSP00000389414	0	0	0	0	0.059	0	0	0.548	0.556
CYSLTR1	LTB4R	9606.ENSP00000362401	9606.ENSP00000380008	0	0	0	0.700	0.042	0	0.400	0.516	0.697
CYSLTR1	TBXA2R	9606.ENSP00000362401	9606.ENSP00000393333	0	0	0	0	0	0	0.400	0.601	0.750
DHODH	LDHA	9606.ENSP00000219240	9606.ENSP00000445175	0.057	0	0	0	0.072	0	0	0.464	0.490
DUSP16	MAP3K5	9606.ENSP00000298573	9606.ENSP00000351908	0	0	0	0	0	0	0	0.426	0.426
DUSP16	JUN	9606.ENSP00000298573	9606.ENSP00000360266	0	0	0	0	0.087	0.111	0	0.477	0.539
ECE1	EDNRA	9606.ENSP00000364028	9606.ENSP00000315011	0	0	0	0	0.042	0	0	0.916	0.916
ECE1	EDNRB	9606.ENSP00000364028	9606.ENSP00000366416	0	0	0	0	0	0	0	0.905	0.905
EDNRA	MMP2	9606.ENSP00000315011	9606.ENSP00000219070	0	0	0	0	0.183	0	0	0.348	0.444
EDNRA	GHSR	9606.ENSP00000315011	9606.ENSP00000241256	0	0	0	0.657	0.055	0	0.400	0.075	0.429
EDNRA	PTGIR	9606.ENSP00000315011	9606.ENSP00000291294	0	0	0	0	0.078	0	0	0.418	0.441
EDNRA	PTGER1	9606.ENSP00000315011	9606.ENSP00000292513	0	0	0	0	0.088	0	0	0.462	0.488
EDNRA	PDE5A	9606.ENSP00000315011	9606.ENSP00000347046	0	0	0	0	0.062	0.046	0	0.572	0.583
EDNRA	EDNRB	9606.ENSP00000315011	9606.ENSP00000366416	0	0	0.053	0.950	0.121	0	0.900	0.943	0.994
EDNRB	GHSR	9606.ENSP00000366416	9606.ENSP00000241256	0	0	0	0.637	0.068	0	0.400	0.076	0.438
EDNRB	PDE5A	9606.ENSP00000366416	9606.ENSP00000347046	0	0	0	0	0.044	0.046	0	0.478	0.482
EGFR	PYGM	9606.ENSP00000275493	9606.ENSP00000164139	0	0	0	0	0.042	0	0	0.427	0.427
EGFR	MMP2	9606.ENSP00000275493	9606.ENSP00000219070	0	0	0	0	0.099	0	0	0.674	0.693
EGFR	SORT1	9606.ENSP00000275493	9606.ENSP00000256637	0	0	0	0	0	0.045	0	0.527	0.528
EGFR	MMP7	9606.ENSP00000275493	9606.ENSP00000260227	0	0	0	0	0.060	0	0	0.554	0.563
EGFR	ITGAV	9606.ENSP00000275493	9606.ENSP00000261023	0	0	0	0	0.145	0.163	0	0.597	0.686
EGFR	STAT3	9606.ENSP00000275493	9606.ENSP00000264657	0	0	0	0	0.042	0.925	0	0.985	0.998
EGFR	ERBB2	9606.ENSP00000275493	9606.ENSP00000269571	0	0	0.064	0.939	0.080	0.998	0.900	0.983	0.999
EGFR	PPARA	9606.ENSP00000275493	9606.ENSP00000385523	0	0	0	0	0.079	0.092	0	0.374	0.431
EGFR	LDHA	9606.ENSP00000275493	9606.ENSP00000445175	0	0	0	0	0.049	0	0	0.447	0.451
EGFR	SYK	9606.ENSP00000275493	9606.ENSP00000364898	0	0	0	0.688	0.042	0.400	0	0.174	0.484
EGFR	FPR1	9606.ENSP00000275493	9606.ENSP00000471493	0	0	0	0	0	0.048	0	0.503	0.506
EGFR	EIF4E	9606.ENSP00000275493	9606.ENSP00000425561	0	0	0	0	0.049	0.103	0	0.476	0.513
EGFR	ITGA4	9606.ENSP00000275493	9606.ENSP00000380227	0	0	0	0	0.042	0	0	0.518	0.518
EGFR	PLEC	9606.ENSP00000275493	9606.ENSP00000323856	0	0	0	0	0.081	0	0	0.525	0.544
EGFR	IKBKB	9606.ENSP00000275493	9606.ENSP00000430684	0	0	0	0.552	0.042	0.091	0	0.534	0.559
EGFR	PPARD	9606.ENSP00000275493	9606.ENSP00000310928	0	0	0	0	0.048	0.092	0	0.579	0.604
EGFR	PLA2G2A	9606.ENSP00000275493	9606.ENSP00000383364	0	0	0	0	0.049	0.292	0	0.521	0.649
EGFR	PTPN22	9606.ENSP00000275493	9606.ENSP00000352833	0	0	0	0	0	0.656	0	0.185	0.708
EGFR	PTPN2	9606.ENSP00000275493	9606.ENSP00000311857	0	0	0	0	0.042	0.546	0	0.395	0.714
EGFR	KEAP1	9606.ENSP00000275493	9606.ENSP00000377245	0	0	0	0	0.042	0.420	0	0.581	0.746
EGFR	MMP9	9606.ENSP00000275493	9606.ENSP00000361405	0	0	0	0	0.055	0	0	0.825	0.827
EGFR	PTGS2	9606.ENSP00000275493	9606.ENSP00000356438	0	0	0	0	0.068	0	0	0.831	0.836
EGFR	JUN	9606.ENSP00000275493	9606.ENSP00000360266	0	0	0	0	0.059	0.250	0	0.832	0.871
EGFR	JAK1	9606.ENSP00000275493	9606.ENSP00000499900	0	0	0	0.572	0.045	0.417	0.900	0.537	0.970
EGFR	JAK2	9606.ENSP00000275493	9606.ENSP00000371067	0	0	0	0.576	0	0.723	0.900	0.564	0.986
EGFR	HSP90AA1	9606.ENSP00000275493	9606.ENSP00000335153	0	0	0	0	0.049	0.854	0.500	0.993	0.999
EIF4E	STAT3	9606.ENSP00000425561	9606.ENSP00000264657	0	0	0	0	0.049	0	0	0.414	0.418
EIF4E	ERBB2	9606.ENSP00000425561	9606.ENSP00000269571	0	0	0	0	0	0	0	0.418	0.418
EIF4E	HSP90AA1	9606.ENSP00000425561	9606.ENSP00000335153	0	0	0	0	0.215	0.058	0	0.448	0.557
EIF4E	JUN	9606.ENSP00000425561	9606.ENSP00000360266	0	0	0	0	0	0	0	0.462	0.462
ERBB2	MMP2	9606.ENSP00000269571	9606.ENSP00000219070	0	0	0	0	0	0	0	0.738	0.738
ERBB2	MMP7	9606.ENSP00000269571	9606.ENSP00000260227	0	0	0	0	0.067	0	0	0.460	0.475
ERBB2	ITGAV	9606.ENSP00000269571	9606.ENSP00000261023	0	0	0	0	0.056	0.292	0	0.270	0.469
ERBB2	STAT3	9606.ENSP00000269571	9606.ENSP00000264657	0	0	0	0	0.049	0.717	0	0.823	0.948
ERBB2	KEAP1	9606.ENSP00000269571	9606.ENSP00000377245	0	0	0	0	0.049	0	0	0.444	0.449
ERBB2	SYK	9606.ENSP00000269571	9606.ENSP00000364898	0	0	0	0.678	0	0.400	0	0.146	0.465
ERBB2	MMP9	9606.ENSP00000269571	9606.ENSP00000361405	0	0	0	0	0.055	0	0	0.650	0.655
ERBB2	JUN	9606.ENSP00000269571	9606.ENSP00000360266	0	0	0	0	0	0.071	0	0.751	0.759
ERBB2	PTGS2	9606.ENSP00000269571	9606.ENSP00000356438	0	0	0	0	0.068	0.292	0	0.760	0.828
ERBB2	JAK1	9606.ENSP00000269571	9606.ENSP00000499900	0	0	0	0.570	0	0.253	0.900	0.500	0.959
ERBB2	JAK2	9606.ENSP00000269571	9606.ENSP00000371067	0	0	0	0.573	0	0.328	0.900	0.534	0.966
ERBB2	HSP90AA1	9606.ENSP00000269571	9606.ENSP00000335153	0	0	0	0	0	0.898	0.500	0.985	0.999
F9	KLKB1	9606.ENSP00000218099	9606.ENSP00000264690	0	0	0.165	0.726	0.162	0.071	0.540	0.169	0.706
FABP3	PPARD	9606.ENSP00000362817	9606.ENSP00000310928	0	0	0	0	0	0.050	0	0.521	0.525
FABP3	PPARA	9606.ENSP00000362817	9606.ENSP00000385523	0	0	0	0	0.060	0.050	0	0.602	0.614
FFAR1	GHSR	9606.ENSP00000246553	9606.ENSP00000241256	0	0	0	0.596	0.055	0	0	0.394	0.402
FFAR1	PPARA	9606.ENSP00000246553	9606.ENSP00000385523	0	0	0	0	0	0	0	0.435	0.435
FFAR1	HCAR2	9606.ENSP00000246553	9606.ENSP00000375066	0	0	0	0	0.080	0	0	0.477	0.498
FPR1	ITGAV	9606.ENSP00000471493	9606.ENSP00000261023	0	0	0	0	0.057	0	0	0.446	0.455
FPR1	STAT3	9606.ENSP00000471493	9606.ENSP00000264657	0	0	0	0	0.124	0	0.500	0.230	0.633
FPR1	PTGER3	9606.ENSP00000471493	9606.ENSP00000349003	0	0	0	0	0.042	0	0	0.478	0.478
FPR1	MMP9	9606.ENSP00000471493	9606.ENSP00000361405	0	0	0	0	0.162	0	0	0.322	0.408
GHSR	HCRTR2	9606.ENSP00000241256	9606.ENSP00000477548	0	0	0	0.631	0.067	0	0	0.435	0.450
GHSR	HCRTR1	9606.ENSP00000241256	9606.ENSP00000384387	0	0	0	0.658	0.075	0.322	0	0.243	0.483
HCAR2	NR1H4	9606.ENSP00000375066	9606.ENSP00000447149	0	0	0	0	0	0	0	0.433	0.433
HCRTR1	HCRTR2	9606.ENSP00000384387	9606.ENSP00000477548	0	0	0.056	0.968	0.042	0	0.900	0.286	0.926
HSP90AA1	MMP2	9606.ENSP00000335153	9606.ENSP00000219070	0	0	0	0	0.068	0.292	0	0.765	0.831
HSP90AA1	KDM6B	9606.ENSP00000335153	9606.ENSP00000254846	0.043	0	0	0	0.110	0.480	0	0.306	0.652
HSP90AA1	ITGAV	9606.ENSP00000335153	9606.ENSP00000261023	0	0	0	0	0.067	0	0.500	0.210	0.599
HSP90AA1	STAT3	9606.ENSP00000335153	9606.ENSP00000264657	0	0	0	0	0.093	0.292	0.500	0.923	0.971
HSP90AA1	PPARD	9606.ENSP00000335153	9606.ENSP00000310928	0	0	0	0	0.054	0.411	0	0.223	0.530
HSP90AA1	PTGS2	9606.ENSP00000335153	9606.ENSP00000356438	0	0	0	0	0.042	0	0	0.470	0.470
HSP90AA1	MMP9	9606.ENSP00000335153	9606.ENSP00000361405	0	0	0	0	0.051	0	0	0.484	0.489
HSP90AA1	JAK1	9606.ENSP00000335153	9606.ENSP00000499900	0	0	0	0	0.087	0.223	0	0.372	0.516
HSP90AA1	PLA2G4A	9606.ENSP00000335153	9606.ENSP00000356436	0	0	0	0	0.049	0.465	0	0.186	0.549
HSP90AA1	NR1H4	9606.ENSP00000335153	9606.ENSP00000447149	0	0	0	0	0.054	0.159	0	0.491	0.560
HSP90AA1	LDHA	9606.ENSP00000335153	9606.ENSP00000445175	0	0	0	0	0.218	0.132	0	0.444	0.590
HSP90AA1	SYK	9606.ENSP00000335153	9606.ENSP00000364898	0	0	0	0	0.044	0.136	0	0.552	0.598
HSP90AA1	MAP3K5	9606.ENSP00000335153	9606.ENSP00000351908	0	0	0	0	0.076	0.182	0	0.596	0.669
HSP90AA1	JAK2	9606.ENSP00000335153	9606.ENSP00000371067	0	0	0	0	0.082	0.362	0	0.672	0.791
HSP90AA1	JUN	9606.ENSP00000335153	9606.ENSP00000360266	0	0	0	0	0.062	0.165	0	0.763	0.798
HSP90AA1	PPARA	9606.ENSP00000335153	9606.ENSP00000385523	0	0	0	0	0.054	0.538	0	0.603	0.811
HSP90AA1	KEAP1	9606.ENSP00000335153	9606.ENSP00000377245	0	0	0	0	0.049	0.474	0	0.908	0.949
HSP90AA1	IKBKB	9606.ENSP00000335153	9606.ENSP00000430684	0	0	0	0	0.060	0.643	0	0.933	0.975
IKBKB	STAT3	9606.ENSP00000430684	9606.ENSP00000264657	0	0	0	0	0.109	0.332	0	0.612	0.749
IKBKB	PTGS2	9606.ENSP00000430684	9606.ENSP00000356438	0	0	0	0	0.098	0	0	0.591	0.615
IKBKB	JUN	9606.ENSP00000430684	9606.ENSP00000360266	0	0	0	0	0	0.324	0	0.695	0.785
IKBKB	MMP9	9606.ENSP00000430684	9606.ENSP00000361405	0	0	0	0	0.105	0	0	0.522	0.554
IKBKB	KEAP1	9606.ENSP00000430684	9606.ENSP00000377245	0	0	0	0	0.092	0.833	0	0.983	0.997
IKBKB	LTB4R	9606.ENSP00000430684	9606.ENSP00000380008	0	0	0	0	0.042	0	0	0.417	0.417
IKBKB	PPARA	9606.ENSP00000430684	9606.ENSP00000385523	0	0	0	0	0.067	0.071	0	0.372	0.409
IKBKB	JAK1	9606.ENSP00000430684	9606.ENSP00000499900	0	0	0	0.558	0.122	0	0	0.475	0.519
ITGA4	ITGAV	9606.ENSP00000380227	9606.ENSP00000261023	0	0	0.097	0.664	0.044	0.226	0.900	0.496	0.960
ITGA4	JUN	9606.ENSP00000380227	9606.ENSP00000360266	0	0	0	0	0	0	0	0.407	0.407
ITGA4	MMP9	9606.ENSP00000380227	9606.ENSP00000361405	0	0	0	0	0.055	0	0	0.420	0.428
ITGAV	MMP2	9606.ENSP00000261023	9606.ENSP00000219070	0	0	0	0	0.094	0.510	0	0.660	0.835
ITGAV	MMP9	9606.ENSP00000261023	9606.ENSP00000361405	0	0	0	0	0.075	0	0	0.475	0.494
ITGAV	JUN	9606.ENSP00000261023	9606.ENSP00000360266	0	0	0	0	0.044	0	0	0.493	0.494
ITGAV	STAT3	9606.ENSP00000261023	9606.ENSP00000264657	0	0	0	0	0.057	0	0	0.508	0.516
JAK1	MMP2	9606.ENSP00000499900	9606.ENSP00000219070	0	0	0	0	0.060	0	0	0.465	0.476
JAK1	STAT3	9606.ENSP00000499900	9606.ENSP00000264657	0	0	0	0	0.184	0.839	0.900	0.999	0.999
JAK1	PTPN2	9606.ENSP00000499900	9606.ENSP00000311857	0	0	0	0	0.074	0.097	0.900	0.592	0.961
JAK1	PTPN22	9606.ENSP00000499900	9606.ENSP00000352833	0	0	0	0	0.100	0.097	0	0.838	0.857
JAK1	PTGS2	9606.ENSP00000499900	9606.ENSP00000356438	0	0	0	0	0.101	0	0	0.367	0.407
JAK1	JUN	9606.ENSP00000499900	9606.ENSP00000360266	0	0	0	0	0.049	0.085	0	0.518	0.544
JAK1	MMP9	9606.ENSP00000499900	9606.ENSP00000361405	0	0	0	0	0.111	0	0	0.438	0.479
JAK1	SYK	9606.ENSP00000499900	9606.ENSP00000364898	0	0	0	0.639	0.124	0	0.500	0.218	0.627
JAK1	JAK2	9606.ENSP00000499900	9606.ENSP00000371067	0	0	0	0.908	0.113	0.510	0.900	0.982	0.999
JAK2	MMP2	9606.ENSP00000371067	9606.ENSP00000219070	0	0	0	0	0.074	0	0	0.507	0.523
JAK2	STAT3	9606.ENSP00000371067	9606.ENSP00000264657	0	0	0	0	0.107	0.885	0.900	0.999	0.999
JAK2	PTPN2	9606.ENSP00000371067	9606.ENSP00000311857	0	0	0	0	0.119	0.097	0.900	0.532	0.957
JAK2	MAP3K5	9606.ENSP00000371067	9606.ENSP00000351908	0	0	0	0.551	0.194	0.304	0	0.143	0.478
JAK2	PTGS2	9606.ENSP00000371067	9606.ENSP00000356438	0	0	0	0	0.122	0	0	0.484	0.528
JAK2	JUN	9606.ENSP00000371067	9606.ENSP00000360266	0	0	0	0	0	0.085	0	0.603	0.621
JAK2	MMP9	9606.ENSP00000371067	9606.ENSP00000361405	0	0	0	0	0.105	0	0	0.593	0.621
JAK2	SYK	9606.ENSP00000371067	9606.ENSP00000364898	0	0	0	0.640	0.126	0	0.800	0.218	0.851
JUN	PYGM	9606.ENSP00000360266	9606.ENSP00000164139	0	0	0	0	0	0	0	0.458	0.458
JUN	MMP2	9606.ENSP00000360266	9606.ENSP00000219070	0	0	0	0	0	0	0	0.633	0.633
JUN	KDM6B	9606.ENSP00000360266	9606.ENSP00000254846	0	0	0	0	0.062	0.062	0.750	0.285	0.821
JUN	MMP7	9606.ENSP00000360266	9606.ENSP00000260227	0	0	0	0	0.042	0	0	0.517	0.517
JUN	STAT3	9606.ENSP00000360266	9606.ENSP00000264657	0	0	0	0	0.061	0.328	0	0.993	0.995
JUN	PPARD	9606.ENSP00000360266	9606.ENSP00000310928	0	0	0	0	0.049	0.057	0	0.645	0.654
JUN	PDE5A	9606.ENSP00000360266	9606.ENSP00000347046	0	0	0	0	0	0	0	0.512	0.512
JUN	MAP3K5	9606.ENSP00000360266	9606.ENSP00000351908	0	0	0	0	0	0	0	0.858	0.858
JUN	PLA2G4A	9606.ENSP00000360266	9606.ENSP00000356436	0	0	0	0	0	0.292	0	0.354	0.523
JUN	PTGS2	9606.ENSP00000360266	9606.ENSP00000356438	0	0	0	0	0.166	0	0	0.846	0.866
JUN	NR1H4	9606.ENSP00000360266	9606.ENSP00000447149	0	0	0	0	0	0.057	0	0.471	0.480
JUN	SYK	9606.ENSP00000360266	9606.ENSP00000364898	0	0	0	0	0	0.085	0	0.532	0.553
JUN	KEAP1	9606.ENSP00000360266	9606.ENSP00000377245	0	0	0	0	0.045	0	0	0.592	0.594
JUN	MMP9	9606.ENSP00000360266	9606.ENSP00000361405	0	0	0	0	0	0.510	0	0.738	0.866
JUN	PPARA	9606.ENSP00000360266	9606.ENSP00000385523	0	0	0	0	0	0.057	0	0.979	0.979
KDM6B	STAT3	9606.ENSP00000254846	9606.ENSP00000264657	0	0	0	0	0.128	0.053	0	0.377	0.441
KDM6B	PPARA	9606.ENSP00000254846	9606.ENSP00000385523	0	0	0	0	0.045	0.127	0	0.788	0.808
KEAP1	STAT3	9606.ENSP00000377245	9606.ENSP00000264657	0	0	0	0	0.079	0	0	0.645	0.659
KEAP1	MAP3K5	9606.ENSP00000377245	9606.ENSP00000351908	0	0	0	0	0	0	0	0.621	0.621
KEAP1	PTGS2	9606.ENSP00000377245	9606.ENSP00000356438	0	0	0	0	0	0	0	0.539	0.539
KEAP1	MMP9	9606.ENSP00000377245	9606.ENSP00000361405	0	0	0	0	0	0	0	0.405	0.405
KEAP1	PPARA	9606.ENSP00000377245	9606.ENSP00000385523	0	0	0	0	0.059	0	0	0.455	0.466
LDHA	PYGM	9606.ENSP00000445175	9606.ENSP00000164139	0	0	0	0	0.113	0	0	0.620	0.648
LDHA	PYGL	9606.ENSP00000445175	9606.ENSP00000216392	0	0	0	0	0.150	0	0	0.489	0.547
LDHA	STAT3	9606.ENSP00000445175	9606.ENSP00000264657	0	0	0	0	0.105	0	0	0.447	0.484
LTB4R	PTGER1	9606.ENSP00000380008	9606.ENSP00000292513	0	0	0	0	0	0	0	0.419	0.418
LTB4R	PTGER3	9606.ENSP00000380008	9606.ENSP00000349003	0	0	0	0	0	0	0	0.623	0.623
LTB4R	PLA2G4A	9606.ENSP00000380008	9606.ENSP00000356436	0	0	0	0	0.042	0	0	0.421	0.422
LTB4R	PPARA	9606.ENSP00000380008	9606.ENSP00000385523	0	0	0	0	0	0	0	0.464	0.463
LTB4R	TBXA2R	9606.ENSP00000380008	9606.ENSP00000393333	0	0	0	0	0.042	0	0	0.524	0.524
MAP3K5	STAT3	9606.ENSP00000351908	9606.ENSP00000264657	0	0	0	0	0.117	0	0	0.791	0.807
MAP3K5	NR1H4	9606.ENSP00000351908	9606.ENSP00000447149	0	0	0	0	0	0	0	0.400	0.400
MMP2	PPARA	9606.ENSP00000219070	9606.ENSP00000385523	0	0	0	0	0	0	0	0.531	0.531
MMP2	PTGS2	9606.ENSP00000219070	9606.ENSP00000356438	0	0	0	0	0.079	0	0	0.755	0.764
MMP2	STAT3	9606.ENSP00000219070	9606.ENSP00000264657	0	0	0	0	0.074	0.226	0.500	0.793	0.916
MMP2	MMP9	9606.ENSP00000219070	9606.ENSP00000361405	0	0	0.061	0.927	0.128	0	0.900	0.116	0.918
MMP2	MMP7	9606.ENSP00000219070	9606.ENSP00000260227	0	0	0	0.878	0.128	0	0.800	0.798	0.961
MMP7	SORT1	9606.ENSP00000260227	9606.ENSP00000256637	0	0	0	0	0	0	0	0.422	0.422
MMP7	STAT3	9606.ENSP00000260227	9606.ENSP00000264657	0	0	0	0	0.049	0	0	0.489	0.494
MMP7	PLA2G2A	9606.ENSP00000260227	9606.ENSP00000383364	0	0	0	0	0.050	0	0	0.533	0.537
MMP7	PTGS2	9606.ENSP00000260227	9606.ENSP00000356438	0	0	0	0	0.086	0	0	0.655	0.671
MMP7	MMP9	9606.ENSP00000260227	9606.ENSP00000361405	0	0	0	0.803	0.150	0	0.400	0.789	0.883
MMP9	STAT3	9606.ENSP00000361405	9606.ENSP00000264657	0	0	0	0	0.061	0	0.500	0.786	0.890
MMP9	PPARD	9606.ENSP00000361405	9606.ENSP00000310928	0	0	0	0	0	0	0	0.585	0.585
MMP9	PTGES	9606.ENSP00000361405	9606.ENSP00000342385	0	0	0	0	0.057	0	0	0.399	0.409
MMP9	PTGS2	9606.ENSP00000361405	9606.ENSP00000356438	0	0	0	0	0.176	0	0	0.785	0.815
MMP9	SYK	9606.ENSP00000361405	9606.ENSP00000364898	0	0	0	0	0.194	0	0	0.338	0.444
MMP9	PPARA	9606.ENSP00000361405	9606.ENSP00000385523	0	0	0	0	0	0	0	0.470	0.470
NR1H4	STAT3	9606.ENSP00000447149	9606.ENSP00000264657	0	0	0	0	0	0.045	0	0.446	0.449
NR1H4	PPARD	9606.ENSP00000447149	9606.ENSP00000310928	0	0	0	0.659	0	0	0	0.514	0.514
P2RX3	SCN9A	9606.ENSP00000263314	9606.ENSP00000386306	0	0	0	0	0	0	0	0.598	0.598
P2RX3	TRPM8	9606.ENSP00000263314	9606.ENSP00000323926	0	0	0	0	0	0	0	0.622	0.622
PDE4B	PTGS2	9606.ENSP00000342637	9606.ENSP00000356438	0	0	0	0	0.249	0	0	0.292	0.446
PDE4B	PDE4D	9606.ENSP00000342637	9606.ENSP00000345502	0	0	0.055	0.969	0.122	0.422	0.540	0.069	0.757
PDE5A	PTGIR	9606.ENSP00000347046	9606.ENSP00000291294	0	0	0	0	0.067	0.046	0	0.519	0.534
PLA2G1B	PLA2G2A	9606.ENSP00000312286	9606.ENSP00000383364	0	0	0.105	0.834	0.042	0.292	0.500	0.189	0.709
PLA2G1B	PTGS2	9606.ENSP00000312286	9606.ENSP00000356438	0	0	0	0	0	0	0.650	0.312	0.748
PLA2G1B	PLA2G4A	9606.ENSP00000312286	9606.ENSP00000356436	0	0	0	0	0	0	0	0.814	0.814
PLA2G2A	PTGES	9606.ENSP00000383364	9606.ENSP00000342385	0	0	0	0	0.060	0	0	0.479	0.489
PLA2G2A	PLA2G4A	9606.ENSP00000383364	9606.ENSP00000356436	0	0	0	0	0.049	0	0	0.918	0.918
PLA2G2A	PTGS2	9606.ENSP00000383364	9606.ENSP00000356438	0	0	0	0	0	0	0.650	0.792	0.924
PLA2G4A	STAT3	9606.ENSP00000356436	9606.ENSP00000264657	0	0	0	0	0.057	0.187	0	0.568	0.640
PLA2G4A	PPARD	9606.ENSP00000356436	9606.ENSP00000310928	0	0	0	0	0	0	0	0.512	0.512
PLA2G4A	PTGES	9606.ENSP00000356436	9606.ENSP00000342385	0	0	0	0	0.052	0	0	0.657	0.661
PLA2G4A	PTGER3	9606.ENSP00000356436	9606.ENSP00000349003	0	0	0	0	0	0	0	0.453	0.453
PLA2G4A	PPARA	9606.ENSP00000356436	9606.ENSP00000385523	0	0	0	0	0	0	0	0.445	0.445
PLA2G4A	TBXAS1	9606.ENSP00000356436	9606.ENSP00000389414	0	0	0	0	0.054	0.053	0	0.475	0.490
PLA2G4A	PTGS2	9606.ENSP00000356436	9606.ENSP00000356438	0	0	0.363	0	0.214	0	0.650	0.812	0.962
PPARA	STAT3	9606.ENSP00000385523	9606.ENSP00000264657	0	0	0	0	0.055	0.045	0	0.564	0.573
PPARA	PPARD	9606.ENSP00000385523	9606.ENSP00000310928	0	0	0.047	0.964	0	0	0	0.887	0.887
PPARA	PTGS2	9606.ENSP00000385523	9606.ENSP00000356438	0	0	0	0	0.063	0	0	0.723	0.729
PPARD	STAT3	9606.ENSP00000310928	9606.ENSP00000264657	0	0	0	0	0.049	0.201	0	0.458	0.552
PPARD	PTGS2	9606.ENSP00000310928	9606.ENSP00000356438	0	0	0	0	0.047	0	0	0.659	0.661
PTGER1	TBXA2R	9606.ENSP00000292513	9606.ENSP00000393333	0	0	0.077	0.784	0.109	0	0.400	0.149	0.524
PTGER1	PTGER3	9606.ENSP00000292513	9606.ENSP00000349003	0	0	0	0.756	0.110	0	0	0.559	0.590
PTGER1	PTGES	9606.ENSP00000292513	9606.ENSP00000342385	0	0	0	0	0.047	0	0	0.712	0.714
PTGER1	PTGS2	9606.ENSP00000292513	9606.ENSP00000356438	0	0	0	0	0	0.303	0	0.660	0.753
PTGER3	PTGES	9606.ENSP00000349003	9606.ENSP00000342385	0	0	0	0	0	0	0	0.749	0.749
PTGER3	TBXAS1	9606.ENSP00000349003	9606.ENSP00000389414	0	0	0	0	0	0	0	0.417	0.416
PTGER3	TBXA2R	9606.ENSP00000349003	9606.ENSP00000393333	0	0	0	0.767	0.105	0	0	0.444	0.481
PTGER3	PTGS2	9606.ENSP00000349003	9606.ENSP00000356438	0	0	0	0	0	0	0	0.802	0.802
PTGES	PTGIR	9606.ENSP00000342385	9606.ENSP00000291294	0	0	0	0	0.047	0	0	0.511	0.514
PTGES	TBXAS1	9606.ENSP00000342385	9606.ENSP00000389414	0	0	0	0	0.054	0	0	0.668	0.672
PTGES	PTGS2	9606.ENSP00000342385	9606.ENSP00000356438	0	0	0	0	0.074	0	0.900	0.828	0.982
PTGIR	TBXAS1	9606.ENSP00000291294	9606.ENSP00000389414	0	0	0	0	0.068	0	0	0.507	0.520
PTGIR	PTGS2	9606.ENSP00000291294	9606.ENSP00000356438	0	0	0	0	0.081	0	0	0.658	0.672
PTGIR	TBXA2R	9606.ENSP00000291294	9606.ENSP00000393333	0	0	0	0.689	0.127	0.651	0	0.472	0.825
PTGS2	STAT3	9606.ENSP00000356438	9606.ENSP00000264657	0	0	0	0	0.061	0	0.750	0.726	0.930
PTGS2	SYK	9606.ENSP00000356438	9606.ENSP00000364898	0	0	0	0	0.087	0	0	0.376	0.406
PTGS2	TBXAS1	9606.ENSP00000356438	9606.ENSP00000389414	0	0	0	0	0.077	0	0	0.481	0.500
PTPN2	STAT3	9606.ENSP00000311857	9606.ENSP00000264657	0	0	0	0	0.065	0.791	0.900	0.572	0.990
PTPN22	SYK	9606.ENSP00000352833	9606.ENSP00000364898	0	0	0	0	0.168	0.097	0	0.371	0.486
PYGL	PYGM	9606.ENSP00000216392	9606.ENSP00000164139	0	0	0.049	0.982	0	0.548	0.900	0.078	0.955
SCN9A	TRPM8	9606.ENSP00000386306	9606.ENSP00000323926	0	0	0	0	0.054	0	0	0.594	0.599
STAT3	SYK	9606.ENSP00000264657	9606.ENSP00000364898	0	0	0	0	0.068	0.796	0.500	0.815	0.980
TBXA2R	TBXAS1	9606.ENSP00000393333	9606.ENSP00000389414	0	0	0	0	0.044	0	0	0.599	0.600
