# Supplementary material for: Valsartan attenuates LPS-induced ALI by modulating NF-κB and MAPK pathways
Source: Front Pharmacol. 2024 Jan 15;15:1321095. doi: 10.3389/fphar.2024.1321095 (PMC10822936; doi:10.3389/fphar.2024.1321095)
Supplement: Supplementary file 25 [file DataSheet12.ZIP › 6、KEGG/KEGG gragh.xlsx]

## Sheet: Sheet1
term	count	pvalue
NF-kappa B signaling pathway	5	0.018098
Glucagon signaling pathway	5	0.0198768
Renin-angiotensin system	3	0.0205576
Chemical carcinogenesis - reactive oxygen species	7	0.0207769
Toxoplasmosis	5	0.0230747
Wnt signaling pathway	6	0.0248457
alpha-Linolenic acid metabolism	3	0.0259196
MAPK signaling pathway	8	0.0266554
Fc epsilon RI signaling pathway	4	0.0279773
Neurotrophin signaling pathway	5	0.0280521
