# Supplementary material for: Valsartan attenuates LPS-induced ALI by modulating NF-κB and MAPK pathways
Source: Front Pharmacol. 2024 Jan 15;15:1321095. doi: 10.3389/fphar.2024.1321095 (PMC10822936; doi:10.3389/fphar.2024.1321095)
Supplement: Supplementary file 25 [file DataSheet12.ZIP › 6、KEGG/KEGG.txt]

Category	Term	Count	%	PValue	Genes	List Total	Pop Hits	Pop Total	Fold Enrichment	Bonferroni	Benjamini	FDR
KEGG_PATHWAY	hsa04080:Neuroactive ligand-receptor interaction	21	23.863636363636363	1.735068240786836E-10	GHSR, PTGIR, PTGER1, PTGER3, FPR1, ADRA2B, HCRTR2, LTB4R, HCRTR1, CYSLTR1, EDNRA, CCKAR, EDNRB, P2RX3, ADORA2A, TBXA2R, CNR1, ADORA3, ADORA1, AGTR1, AGTR2	83	367	8465	5.8358228554545155	3.6262936320419215E-8	3.6262926232444874E-8	2.8281612324825426E-8
KEGG_PATHWAY	hsa05200:Pathways in cancer	20	22.727272727272727	4.944657315974316E-7	JUN, HSP90AA1, PTGER1, MMP2, PTGER3, STAT3, KEAP1, PTGS2, MMP9, EGFR, MAPK10, IKBKB, EDNRA, EDNRB, ERBB2, AGTR1, ITGAV, JAK2, JAK1, PPARD	83	531	8465	3.841354117033104	1.0333802370909861E-4	5.16716689519316E-5	4.0298957125190674E-5
KEGG_PATHWAY	hsa04020:Calcium signaling pathway	13	14.772727272727273	5.054016637064033E-6	PTGER1, PTGER3, CACNA1B, EGFR, CYSLTR1, EDNRA, CCKAR, EDNRB, P2RX3, ADORA2A, TBXA2R, ERBB2, AGTR1	83	253	8465	5.24048764226868	0.0010557344662377455	3.520964923821276E-4	2.7460157061381246E-4
KEGG_PATHWAY	hsa05235:PD-L1 expression and PD-1 checkpoint pathway in cancer	8	9.090909090909092	2.2450881270779276E-5	IKBKB, JUN, CSNK2A1, CSNK2A2, STAT3, JAK2, EGFR, JAK1	83	89	8465	9.167456342222824	0.004681295279386322	0.0010421650491448126	8.12789009620117E-4
KEGG_PATHWAY	hsa00590:Arachidonic acid metabolism	7	7.954545454545454	2.4932178209206043E-5	CYP2C9, PLA2G1B, TBXAS1, PLA2G2A, PLA2G4A, PTGS2, PTGES	83	61	8465	11.703535453288564	0.005197337068570174	0.0010421650491448126	8.12789009620117E-4
KEGG_PATHWAY	hsa05418:Fluid shear stress and atherosclerosis	9	10.227272727272728	5.535105464203438E-5	MAPK10, IKBKB, HSP90AA1, JUN, MMP2, KEAP1, ITGAV, MMP9, MAP3K5	83	139	8465	6.6035364479500736	0.011502030595658796	0.0017241125927670202	0.0013446428355072932
KEGG_PATHWAY	hsa04024:cAMP signaling pathway	11	12.5	5.774539784387149E-5	MAPK10, HCAR2, GHSR, EDNRA, JUN, ADORA2A, PDE4D, PTGER3, ADORA1, PDE4B, PPARA	83	225	8465	4.98607764390897	0.011996596716495223	0.0017241125927670202	0.0013446428355072932
KEGG_PATHWAY	hsa04217:Necroptosis	9	10.227272727272728	1.424910478017597E-4	MAPK10, HSP90AA1, STAT3, CAPN2, PLA2G4A, PYGM, PYGL, JAK2, JAK1	83	159	8465	5.772902932484655	0.029343615157737868	0.0037225786238209717	0.002903255098960854
KEGG_PATHWAY	hsa00591:Linoleic acid metabolism	5	5.681818181818182	1.8504949548297012E-4	CYP2C9, PLA2G1B, PLA2G2A, PLA2G4A, CYP3A4	83	30	8465	16.997991967871485	0.0379404456500988	0.0042972605062156395	0.0033514519737471255
KEGG_PATHWAY	hsa04659:Th17 cell differentiation	7	7.954545454545454	5.986672732140541E-4	MAPK10, IKBKB, HSP90AA1, JUN, STAT3, JAK2, JAK1	83	108	8465	6.6103302097278	0.11764333984279818	0.01251214601017373	0.009758276553389083
KEGG_PATHWAY	hsa05212:Pancreatic cancer	6	6.8181818181818175	8.134946522112242E-4	MAPK10, IKBKB, ERBB2, STAT3, EGFR, JAK1	83	76	8465	8.05168040583386	0.1564107514434332	0.015456398392013258	0.012054511664584504
KEGG_PATHWAY	hsa01521:EGFR tyrosine kinase inhibitor resistance	6	6.8181818181818175	9.701877512667316E-4	ERBB2, STAT3, JAK2, EIF4E, EGFR, JAK1	83	79	8465	7.745920390422449	0.18361372989642244	0.016897436667895577	0.013178383621373106
KEGG_PATHWAY	hsa05417:Lipid and atherosclerosis	9	10.227272727272728	0.001078835503794492	MAPK10, IKBKB, CYP2C9, HSP90AA1, JUN, STAT3, JAK2, MMP9, MAP3K5	83	215	8465	4.269263098907257	0.2019614176821687	0.0173443554071576	0.013526937470654015
KEGG_PATHWAY	hsa05171:Coronavirus disease - COVID-19	9	10.227272727272728	0.0017542061876083797	MAPK10, CFD, IKBKB, JUN, SYK, STAT3, AGTR1, EGFR, JAK1	83	232	8465	3.9564291649356043	0.3071564350560383	0.025637678975272082	0.01999493623430311
KEGG_PATHWAY	hsa04270:Vascular smooth muscle contraction	7	7.954545454545454	0.0018400248068377093	EDNRA, PTGIR, ADORA2A, PLA2G1B, PLA2G2A, AGTR1, PLA2G4A	83	134	8465	5.327728825750763	0.3194945335789847	0.025637678975272082	0.01999493623430311
KEGG_PATHWAY	hsa04657:IL-17 signaling pathway	6	6.8181818181818175	0.0021105619767107417	MAPK10, IKBKB, HSP90AA1, JUN, PTGS2, MMP9	83	94	8465	6.509869264291208	0.3569762385907269	0.02723735651838574	0.02124253163874103
KEGG_PATHWAY	hsa05162:Measles	7	7.954545454545454	0.0022154787598686965	MAPK10, IKBKB, JUN, CSNK2A1, CSNK2A2, STAT3, JAK1	83	139	8465	5.136083903961167	0.3709526468094525	0.02723735651838574	0.02124253163874103
KEGG_PATHWAY	hsa01522:Endocrine resistance	6	6.8181818181818175	0.002533815536812592	MAPK10, JUN, MMP2, ERBB2, MMP9, EGFR	83	98	8465	6.2441603147283	0.41153598184749896	0.028916628640974943	0.022552203198463714
KEGG_PATHWAY	hsa05167:Kaposi sarcoma-associated herpesvirus infection	8	9.090909090909092	0.002655499068732539	MAPK10, IKBKB, JUN, SYK, STAT3, JAK2, PTGS2, JAK1	83	194	8465	4.205688734318718	0.4263509682397306	0.028916628640974943	0.022552203198463714
KEGG_PATHWAY	hsa04933:AGE-RAGE signaling pathway in diabetic complications	6	6.8181818181818175	0.002767141496744014	MAPK10, JUN, MMP2, STAT3, AGTR1, JAK2	83	100	8465	6.119277108433735	0.43961667249956393	0.028916628640974943	0.022552203198463714
KEGG_PATHWAY	hsa04931:Insulin resistance	6	6.8181818181818175	0.003858115468354262	MAPK10, IKBKB, STAT3, PYGM, PYGL, PPARA	83	108	8465	5.665997322623828	0.5542092616430232	0.03812707068729381	0.029735466612578428
KEGG_PATHWAY	hsa04066:HIF-1 signaling pathway	6	6.8181818181818175	0.004013375861820401	LDHB, LDHA, ERBB2, STAT3, EIF4E, EGFR	83	109	8465	5.614015695810766	0.5684980602838468	0.03812707068729381	0.029735466612578428
KEGG_PATHWAY	hsa05207:Chemical carcinogenesis - receptor activation	8	9.090909090909092	0.00434097660765501	HSP90AA1, JUN, STAT3, CACNA1B, JAK2, CYP3A4, PPARA, EGFR	83	212	8465	3.8486019549897703	0.5971693523898676	0.03819998902369362	0.02979233593713904
KEGG_PATHWAY	hsa04920:Adipocytokine signaling pathway	5	5.681818181818182	0.0043866016103763	MAPK10, IKBKB, STAT3, JAK2, PPARA	83	69	8465	7.390431290378907	0.6010090140776189	0.03819998902369362	0.02979233593713904
KEGG_PATHWAY	hsa05161:Hepatitis B	7	7.954545454545454	0.004731337881304611	MAPK10, IKBKB, JUN, STAT3, JAK2, MMP9, JAK1	83	162	8465	4.4068868064852	0.6288675651983304	0.03904685920837981	0.03045281364098521
KEGG_PATHWAY	hsa04668:TNF signaling pathway	6	6.8181818181818175	0.004857504016353469	MAPK10, IKBKB, JUN, PTGS2, MMP9, MAP3K5	83	114	8465	5.367786937222575	0.6385718697651537	0.03904685920837981	0.03045281364098521
KEGG_PATHWAY	hsa04022:cGMP-PKG signaling pathway	7	7.954545454545454	0.005481025082394823	EDNRA, EDNRB, ADORA3, ADORA1, AGTR1, PDE5A, ADRA2B	83	167	8465	4.274944087728158	0.6829466148219003	0.04242719415631548	0.03308915142334653
KEGG_PATHWAY	hsa05163:Human cytomegalovirus infection	8	9.090909090909092	0.005990931233326731	IKBKB, PTGER1, PTGER3, STAT3, ITGAV, PTGS2, EGFR, JAK1	83	225	8465	3.6262382864792504	0.7151721486680707	0.04471802242018881	0.03487577825115204
KEGG_PATHWAY	hsa05140:Leishmaniasis	5	5.681818181818182	0.006478026860298594	JUN, ITGA4, JAK2, PTGS2, JAK1	83	77	8465	6.6225942731966825	0.742905606098414	0.046686469441462285	0.03641097855960934
KEGG_PATHWAY	hsa04151:PI3K-Akt signaling pathway	10	11.363636363636363	0.007005931927289061	IKBKB, HSP90AA1, SYK, ITGA4, ERBB2, ITGAV, JAK2, EIF4E, EGFR, JAK1	83	354	8465	2.8810155877748285	0.7699349164070795	0.04831444665679505	0.03768064500027556
KEGG_PATHWAY	hsa05219:Bladder cancer	4	4.545454545454546	0.007166257638089218	MMP2, ERBB2, MMP9, EGFR	83	41	8465	9.950044078754042	0.7775694247694687	0.04831444665679505	0.03768064500027556
KEGG_PATHWAY	hsa04926:Relaxin signaling pathway	6	6.8181818181818175	0.008139755361621061	MAPK10, JUN, EDNRB, MMP2, MMP9, EGFR	83	129	8465	4.743625665452507	0.8188029897096494	0.053162777205587555	0.04146187887325728
KEGG_PATHWAY	hsa04658:Th1 and Th2 cell differentiation	5	5.681818181818182	0.01199508786434757	MAPK10, IKBKB, JUN, JAK2, JAK1	83	92	8465	5.542823467784181	0.9197116199260222	0.0759688898075346	0.05924846429965618
KEGG_PATHWAY	hsa04912:GnRH signaling pathway	5	5.681818181818182	0.012443703719164355	MAPK10, JUN, MMP2, PLA2G4A, EGFR	83	93	8465	5.483223215442415	0.9269821219061036	0.07649217874427501	0.05965657959481735
KEGG_PATHWAY	hsa04510:Focal adhesion	7	7.954545454545454	0.013666086249860262	MAPK10, JUN, ITGA4, ERBB2, CAPN2, ITGAV, EGFR	83	203	8465	3.5168259243872035	0.9436350799740131	0.0816060578920227	0.06364491596363493
KEGG_PATHWAY	hsa05215:Prostate cancer	5	5.681818181818182	0.014345354868934734	IKBKB, HSP90AA1, ERBB2, MMP9, EGFR	83	97	8465	5.257110917898397	0.9511935128920648	0.08328275465575999	0.06495257898989894
KEGG_PATHWAY	hsa04625:C-type lectin receptor signaling pathway	5	5.681818181818182	0.018098028810363435	MAPK10, IKBKB, JUN, SYK, PTGS2	83	104	8465	4.903266913809083	0.9780092741804224	0.09953915845699889	0.0776310183181379
KEGG_PATHWAY	hsa04064:NF-kappa B signaling pathway	5	5.681818181818182	0.018098028810363435	IKBKB, CSNK2A1, SYK, CSNK2A2, PTGS2	83	104	8465	4.903266913809083	0.9780092741804224	0.09953915845699889	0.0776310183181379
KEGG_PATHWAY	hsa04922:Glucagon signaling pathway	5	5.681818181818182	0.019876771128110975	LDHB, LDHA, PYGM, PYGL, PPARA	83	107	8465	4.765792140524716	0.9849456311132793	0.10591130084351205	0.0826006796052271
KEGG_PATHWAY	hsa04614:Renin-angiotensin system	3	3.4090909090909087	0.020557591947294826	CTSA, AGTR1, AGTR2	83	23	8465	13.302776322682032	0.9869805995174737	0.10591130084351205	0.0826006796052271
KEGG_PATHWAY	hsa05208:Chemical carcinogenesis - reactive oxygen species	7	7.954545454545454	0.0207768580602105	MAPK10, IKBKB, JUN, AKR1A1, KEAP1, EGFR, MAP3K5	83	223	8465	3.2014155275811764	0.987575791399562	0.10591130084351205	0.0826006796052271
KEGG_PATHWAY	hsa05145:Toxoplasmosis	5	5.681818181818182	0.023074687572186038	MAPK10, IKBKB, STAT3, JAK2, JAK1	83	112	8465	4.553033562822719	0.992396303882981	0.1148240405377829	0.08955176367300773
KEGG_PATHWAY	hsa04310:Wnt signaling pathway	6	6.8181818181818175	0.024845652403816466	MAPK10, JUN, MMP7, CSNK2A1, CSNK2A2, PPARD	83	171	8465	3.5785246248150497	0.9947960571215102	0.12076142679994514	0.09418235678656009
KEGG_PATHWAY	hsa00592:alpha-Linolenic acid metabolism	3	3.4090909090909087	0.02591963844748278	PLA2G1B, PLA2G2A, PLA2G4A	83	26	8465	11.767840593141798	0.9958665697646338	0.1231182826255432	0.09602047879408393
KEGG_PATHWAY	hsa04010:MAPK signaling pathway	8	9.090909090909092	0.026655411215110537	MAPK10, IKBKB, JUN, ERBB2, CACNA1B, PLA2G4A, EGFR, MAP3K5	83	302	8465	2.701667597542488	0.9964704175623447	0.12379957653240228	0.09655182284584483
KEGG_PATHWAY	hsa04664:Fc epsilon RI signaling pathway	4	4.545454545454546	0.027977301380431547	MAPK10, SYK, ALOX5AP, PLA2G4A	83	68	8465	5.999291282778172	0.9973431380263968	0.12474246659126652	0.09728718686304519
KEGG_PATHWAY	hsa04722:Neurotrophin signaling pathway	5	5.681818181818182	0.028052133635356587	MAPK10, IKBKB, JUN, SORT1, MAP3K5	83	119	8465	4.285208059127266	0.9973855467354459	0.12474246659126652	0.09728718686304519
KEGG_PATHWAY	hsa05204:Chemical carcinogenesis - DNA adducts	4	4.545454545454546	0.02904960591555106	HSD11B1, CYP2C9, CYP3A4, PTGS2	83	69	8465	5.912345032303126	0.9978904887312766	0.12599995032768965	0.09826790384408332
KEGG_PATHWAY	hsa05120:Epithelial cell signaling in Helicobacter pylori infection	4	4.545454545454546	0.03014352878652863	MAPK10, IKBKB, JUN, EGFR	83	70	8465	5.827882960413081	0.9983332871192085	0.12599995032768965	0.09826790384408332
KEGG_PATHWAY	hsa05230:Central carbon metabolism in cancer	4	4.545454545454546	0.03014352878652863	LDHB, LDHA, ERBB2, EGFR	83	70	8465	5.827882960413081	0.9983332871192085	0.12599995032768965	0.09826790384408332
KEGG_PATHWAY	hsa04611:Platelet activation	5	5.681818181818182	0.03197146792589842	PTGIR, SYK, TBXA2R, TBXAS1, PLA2G4A	83	124	8465	4.112417411581811	0.9988763655727437	0.1302072390907623	0.1015491864679151
KEGG_PATHWAY	hsa04137:Mitophagy - animal	4	4.545454545454546	0.03239605948669684	MAPK10, JUN, CSNK2A1, CSNK2A2	83	72	8465	5.665997322623829	0.9989748100934243	0.1302072390907623	0.1015491864679151
KEGG_PATHWAY	hsa04380:Osteoclast differentiation	5	5.681818181818182	0.03532806045494773	MAPK10, IKBKB, JUN, SYK, JAK1	83	128	8465	3.9839043674698793	0.9994563166962012	0.13931254028460519	0.10865045007842414
KEGG_PATHWAY	hsa04210:Apoptosis	5	5.681818181818182	0.04263541391993117	MAPK10, IKBKB, JUN, CAPN2, MAP3K5	83	136	8465	3.7495570517363572	0.9998890396257503	0.16501484276417805	0.12869578646201446
KEGG_PATHWAY	hsa04910:Insulin signaling pathway	5	5.681818181818182	0.043604693238552296	MAPK10, IKBKB, PYGM, PYGL, EIF4E	83	137	8465	3.7221880221616397	0.999910210783721	0.1656978343064987	0.12922845450698225
KEGG_PATHWAY	hsa04915:Estrogen signaling pathway	5	5.681818181818182	0.044586391331617875	HSP90AA1, JUN, MMP2, MMP9, EGFR	83	138	8465	3.6952156451894536	0.9999275551694319	0.16640278193407385	0.12977824619738773
KEGG_PATHWAY	hsa05169:Epstein-Barr virus infection	6	6.8181818181818175	0.04586366529864064	MAPK10, IKBKB, JUN, SYK, STAT3, JAK1	83	202	8465	3.029345103185017	0.9999452251950671	0.16816677276168232	0.13115399023997235
KEGG_PATHWAY	hsa00040:Pentose and glucuronate interconversions	3	3.4090909090909087	0.04722778904502915	AKR1B10, AKR1A1, AKR1B1	83	36	8465	8.498995983935743	0.9999593820410069	0.1701828950070878	0.1327263726610302
KEGG_PATHWAY	hsa05205:Proteoglycans in cancer	6	6.8181818181818175	0.04832872383457173	MMP2, ERBB2, STAT3, ITGAV, MMP9, EGFR	83	205	8465	2.985013223626212	0.9999681011567563	0.17105330168467797	0.13340520657704552
KEGG_PATHWAY	hsa04012:ErbB signaling pathway	4	4.545454545454546	0.0491062110099554	MAPK10, JUN, ERBB2, EGFR	83	85	8465	4.7994330262225375	0.9999731100350366	0.17105330168467797	0.13340520657704552
KEGG_PATHWAY	hsa04723:Retrograde endocannabinoid signaling	5	5.681818181818182	0.05508482863496182	MAPK10, DAGLA, CNR1, CACNA1B, PTGS2	83	148	8465	3.4455389124063824	0.999992803856822	0.18873326532306592	0.14719388635243896
KEGG_PATHWAY	hsa05032:Morphine addiction	4	4.545454545454546	0.05799222451043206	PDE4D, ADORA1, CACNA1B, PDE4B	83	91	8465	4.482986892625447	0.9999962209042358	0.1953151760151501	0.1523271468443515
KEGG_PATHWAY	hsa01100:Metabolic pathways	22	25.0	0.0588749095165285	PLA2G1B, PDE4D, PLA2G2A, AKR1A1, AKR1B1, PLA2G4A, PYGM, PYGL, CYP3A4, PTGS2, CYP19A1, DHODH, HSD11B1, LDHB, CYP2C9, CYP26A1, LDHA, AKR1B10, TBXAS1, PDE4B, PDE5A, PTGES	83	1541	8465	1.4560252691492774	0.999996893319812	0.1953151760151501	0.1523271468443515
KEGG_PATHWAY	hsa04520:Adherens junction	4	4.545454545454546	0.06111265599222005	CSNK2A1, ERBB2, CSNK2A2, EGFR	83	93	8465	4.386578572353932	0.9999981110592079	0.1995710172245936	0.15564629573018543
KEGG_PATHWAY	hsa04932:Non-alcoholic fatty liver disease	5	5.681818181818182	0.06316556519800927	MAPK10, IKBKB, JUN, PPARA, MAP3K5	83	155	8465	3.289933929265449	0.9999988045409209	0.20310158655975288	0.15839980195808478
KEGG_PATHWAY	hsa05160:Hepatitis C	5	5.681818181818182	0.06558373174263996	IKBKB, STAT3, PPARA, EGFR, JAK1	83	157	8465	3.24802394290538	0.9999993034669871	0.2076818171850265	0.16197194354621686
KEGG_PATHWAY	hsa05231:Choline metabolism in cancer	4	4.545454545454546	0.0692501352630811	MAPK10, JUN, PLA2G4A, EGFR	83	98	8465	4.162773543152201	0.9999996937379458	0.21601907865647688	0.16847420966988388
KEGG_PATHWAY	hsa04930:Type II diabetes mellitus	3	3.4090909090909087	0.0729649958396201	MAPK10, IKBKB, CACNA1B	83	46	8465	6.651388161341016	0.999999867232488	0.2242600607423618	0.17490138708614816
KEGG_PATHWAY	hsa00620:Pyruvate metabolism	3	3.4090909090909087	0.07574309781560447	LDHB, LDHA, AKR1A1	83	47	8465	6.509869264291208	0.9999999290953332	0.22683027857016827	0.17690591103797812
KEGG_PATHWAY	hsa04972:Pancreatic secretion	4	4.545454545454546	0.0760965330873696	CPB1, CCKAR, PLA2G1B, PLA2G2A	83	102	8465	3.999527521852115	0.9999999345426034	0.22683027857016827	0.17690591103797812
KEGG_PATHWAY	hsa04630:JAK-STAT signaling pathway	5	5.681818181818182	0.07705717597359783	STAT3, JAK2, EGFR, PTPN2, JAK1	83	166	8465	3.071926259253883	0.9999999473337166	0.22683027857016827	0.17690591103797812
KEGG_PATHWAY	hsa04014:Ras signaling pathway	6	6.8181818181818175	0.07835338628174152	MAPK10, IKBKB, PLA2G1B, PLA2G2A, PLA2G4A, EGFR	83	236	8465	2.5929140289973454	0.9999999607385588	0.22744246851227745	0.17738336061005372
KEGG_PATHWAY	hsa00565:Ether lipid metabolism	3	3.4090909090909087	0.08427436838858225	PLA2G1B, PLA2G2A, PLA2G4A	83	50	8465	6.119277108433735	0.9999999897914883	0.24127867113991355	0.1881742746210809
KEGG_PATHWAY	hsa04913:Ovarian steroidogenesis	3	3.4090909090909087	0.08718086126381676	PLA2G4A, PTGS2, CYP19A1	83	51	8465	5.999291282778172	0.9999999947469677	0.24622702708294192	0.19203351872975852
