# Supplementary material for: Valsartan attenuates LPS-induced ALI by modulating NF-κB and MAPK pathways
Source: Front Pharmacol. 2024 Jan 15;15:1321095. doi: 10.3389/fphar.2024.1321095 (PMC10822936; doi:10.3389/fphar.2024.1321095)
Supplement: Supplementary file 25 [file DataSheet12.ZIP › 7GO/BP.txt]

Category	Term	Count	%	PValue	Genes	List Total	Pop Hits	Pop Total	Fold Enrichment	Bonferroni	Benjamini	FDR
GOTERM_BP_DIRECT	GO:0007204~positive regulation of cytosolic calcium ion concentration	13	14.772727272727273	3.960467737517585E-12	PTGIR, PTGER1, PTGER3, FPR1, CYSLTR1, EDNRA, EDNRB, TBXA2R, CCR9, AGTR1, ITGAV, FFAR1, JAK2	88	153	19414	18.744949494949495	5.2516211379582955E-9	3.9950372037520266E-9	3.8263176838348975E-9
GOTERM_BP_DIRECT	GO:0006954~inflammatory response	18	20.454545454545457	6.025697139897476E-12	KDM6B, PTGIR, PTGER1, PTGER3, PLA2G2A, STAT3, NR1H4, FPR1, PTGS2, LTB4R, IKBKB, ADORA2A, TBXA2R, ADORA3, SCN9A, ADORA1, AGTR1, AGTR2	88	428	19414	9.278143585386577	7.990125228118927E-9	3.9950372037520266E-9	3.8263176838348975E-9
GOTERM_BP_DIRECT	GO:0007186~G-protein coupled receptor signaling pathway	21	23.863636363636363	6.4925325794815265E-9	GHSR, PTGIR, SORT1, PTGER1, PTGER3, FPR1, ECE1, ADRA2B, HCRTR2, LTB4R, HCRTR1, HCAR2, EDNRA, CCKAR, TBXA2R, ADORA1, CCR9, AGTR1, FFAR1, AGTR2, JAK2	88	961	19414	4.820901523034718	8.60906122734928E-6	2.8696994001308346E-6	2.7485054586471795E-6
GOTERM_BP_DIRECT	GO:0007200~phospholipase C-activating G-protein coupled receptor signaling pathway	8	9.090909090909092	2.4461210813784195E-8	CCKAR, EDNRB, PTGER3, FPR1, AGTR1, FFAR1, HCRTR2, LTB4R	88	69	19414	25.578392621870883	3.2435039936218324E-5	8.108891384769461E-6	7.766434433376481E-6
GOTERM_BP_DIRECT	GO:0019370~leukotriene biosynthetic process	4	4.545454545454546	1.397510067192475E-5	SYK, PLA2G1B, ALOX5AP, PLA2G4A	88	11	19414	80.22314049586778	0.018360467612849485	0.0037061966981944434	0.0035496755706688862
GOTERM_BP_DIRECT	GO:0071222~cellular response to lipopolysaccharide	8	9.090909090909092	2.324030451299039E-5	GHSR, EDNRB, TBXA2R, NR1H4, PDE4B, CAPN2, JAK2, PPARD	88	190	19414	9.288995215311004	0.030346998486372234	0.005136107297370876	0.004919197788582966
GOTERM_BP_DIRECT	GO:0050728~negative regulation of inflammatory response	7	7.954545454545454	4.805885341817137E-5	GHSR, ADORA2A, STAT3, NR1H4, PPARA, PTPN2, PPARD	88	145	19414	10.650313479623824	0.06173942587677417	0.009103719947499318	0.008719249120153948
GOTERM_BP_DIRECT	GO:0001516~prostaglandin biosynthetic process	4	4.545454545454546	7.996927476159777E-5	TBXAS1, PLA2G4A, PTGS2, PTGES	88	19	19414	46.44497607655502	0.10061447469735874	0.012353714291067715	0.01183198880064555
GOTERM_BP_DIRECT	GO:0019233~sensory perception of pain	5	5.681818181818182	8.642812292391708E-5	EDNRB, CNR1, SCN9A, PTGS2, PTGES	88	52	19414	21.21284965034965	0.10828494613301642	0.012353714291067715	0.01183198880064555
GOTERM_BP_DIRECT	GO:1904707~positive regulation of vascular smooth muscle cell proliferation	5	5.681818181818182	9.316526614681535E-5	JUN, MMP2, JAK2, MMP9, MAP3K5	88	53	19414	20.812607204116638	0.11621627208236052	0.012353714291067715	0.01183198880064555
GOTERM_BP_DIRECT	GO:0006508~proteolysis	10	11.363636363636363	1.1413595365375475E-4	CTSA, CFD, CPB1, BMP1, MMP7, F9, MMP2, CAPN2, KLKB1, MMP9	88	422	19414	5.227811288237828	0.14045569847012562	0.013758570413170801	0.013177514649115322
GOTERM_BP_DIRECT	GO:0007165~signal transduction	17	19.318181818181817	1.6460890368206224E-4	CSNK2A1, PLA2G1B, PDE4D, STAT3, FPR1, EGFR, MAPK10, EDNRA, BMP1, P2RX3, ADORA3, ERBB2, ADORA1, PDE4B, PDE5A, JAK2, PTGES	88	1283	19414	2.9231736696662654	0.1961072168306086	0.018189283856867876	0.017421108973018254
GOTERM_BP_DIRECT	GO:0045923~positive regulation of fatty acid metabolic process	3	3.4090909090909087	1.9678971210652783E-4	GHSR, PPARA, PPARD	88	5	19414	132.3681818181818	0.2296950758134202	0.01832306981157706	0.01754924484215902
GOTERM_BP_DIRECT	GO:0031622~positive regulation of fever generation	3	3.4090909090909087	1.9678971210652783E-4	CNR1, PTGER3, PTGS2	88	5	19414	132.3681818181818	0.2296950758134202	0.01832306981157706	0.01754924484215902
GOTERM_BP_DIRECT	GO:0008285~negative regulation of cell proliferation	10	11.363636363636363	2.0727454537983097E-4	FABP3, JUN, ADORA2A, ADORA3, STAT3, ADORA1, JAK2, PTGS2, PTPN2, PTGES	88	457	19414	4.827431867913268	0.24033257138765796	0.01832306981157706	0.01754924484215902
GOTERM_BP_DIRECT	GO:0007189~adenylate cyclase-activating G-protein coupled receptor signaling pathway	6	6.8181818181818175	3.297527834712447E-4	PTGIR, ADORA2A, TBXA2R, PTGER1, CNR1, PTGER3	88	133	19414	9.952494873547504	0.354238022706873	0.02490244384511693	0.02385075692556448
GOTERM_BP_DIRECT	GO:0030522~intracellular receptor signaling pathway	4	4.545454545454546	3.568223477052954E-4	STAT3, NR1H4, PPARA, PPARD	88	31	19414	28.46627565982405	0.37701377285708215	0.02490244384511693	0.02385075692556448
GOTERM_BP_DIRECT	GO:0045907~positive regulation of vasoconstriction	4	4.545454545454546	3.568223477052954E-4	CYSLTR1, TBXA2R, TBXAS1, PTGS2	88	31	19414	28.46627565982405	0.37701377285708215	0.02490244384511693	0.02385075692556448
GOTERM_BP_DIRECT	GO:0035987~endodermal cell differentiation	4	4.545454545454546	3.568223477052954E-4	ITGA4, MMP2, ITGAV, MMP9	88	31	19414	28.46627565982405	0.37701377285708215	0.02490244384511693	0.02385075692556448
GOTERM_BP_DIRECT	GO:0032496~response to lipopolysaccharide	6	6.8181818181818175	4.599978052711808E-4	PTGIR, PTGER1, CNR1, PTPN22, JAK2, PTGS2	88	143	19414	9.256516211061665	0.4567020628317333	0.03049785448947929	0.029209860634719982
GOTERM_BP_DIRECT	GO:0042311~vasodilation	4	4.545454545454546	6.546829079618029E-4	EDNRB, ADORA2A, AGTR2, PPARD	88	38	19414	23.22248803827751	0.5803750019305904	0.03471151824108096	0.0332455717693611
GOTERM_BP_DIRECT	GO:0006468~protein phosphorylation	10	11.363636363636363	6.61231507757609E-4	MAPK10, IKBKB, EDNRA, CSNK2A1, SYK, ERBB2, CSNK2A2, JAK2, JAK1, MAP3K5	88	536	19414	4.11592605156038	0.5840053954795643	0.03471151824108096	0.0332455717693611
GOTERM_BP_DIRECT	GO:0045822~negative regulation of heart contraction	3	3.4090909090909087	7.002189912105115E-4	PDE4D, ADORA1, JAK2	88	9	19414	73.53787878787878	0.6049787063157748	0.03471151824108096	0.0332455717693611
GOTERM_BP_DIRECT	GO:0044597~daunorubicin metabolic process	3	3.4090909090909087	7.002189912105115E-4	AKR1B10, AKR1A1, AKR1B1	88	9	19414	73.53787878787878	0.6049787063157748	0.03471151824108096	0.0332455717693611
GOTERM_BP_DIRECT	GO:0060385~axonogenesis involved in innervation	3	3.4090909090909087	7.002189912105115E-4	EDNRA, ITGA4, ECE1	88	9	19414	73.53787878787878	0.6049787063157748	0.03471151824108096	0.0332455717693611
GOTERM_BP_DIRECT	GO:0019722~calcium-mediated signaling	5	5.681818181818182	7.78519606264858E-4	EDNRB, SYK, CCR9, AGTR1, TRPM8	88	92	19414	11.989871541501977	0.6439624392960857	0.03471151824108096	0.0332455717693611
GOTERM_BP_DIRECT	GO:0001666~response to hypoxia	6	6.8181818181818175	7.876910470014734E-4	EDNRA, P2RX3, MMP2, ADORA1, CAPN2, PPARA	88	161	19414	8.22162619988707	0.6482694598883575	0.03471151824108096	0.0332455717693611
GOTERM_BP_DIRECT	GO:0042060~wound healing	5	5.681818181818182	8.439162728814677E-4	ERBB2, PPARA, MAP3K5, PLEC, PPARD	88	94	19414	11.734767891682786	0.6735587968556376	0.03471151824108096	0.0332455717693611
GOTERM_BP_DIRECT	GO:0060397~JAK-STAT cascade involved in growth hormone signaling pathway	3	3.4090909090909087	8.727245481981151E-4	STAT3, JAK2, JAK1	88	10	19414	66.1840909090909	0.6858039163085254	0.03471151824108096	0.0332455717693611
GOTERM_BP_DIRECT	GO:0001973~adenosine receptor signaling pathway	3	3.4090909090909087	8.727245481981151E-4	ADORA2A, ADORA3, ADORA1	88	10	19414	66.1840909090909	0.6858039163085254	0.03471151824108096	0.0332455717693611
GOTERM_BP_DIRECT	GO:0032787~monocarboxylic acid metabolic process	3	3.4090909090909087	8.727245481981151E-4	CYP2C9, LDHB, LDHA	88	10	19414	66.1840909090909	0.6858039163085254	0.03471151824108096	0.0332455717693611
GOTERM_BP_DIRECT	GO:0044598~doxorubicin metabolic process	3	3.4090909090909087	8.727245481981151E-4	AKR1B10, AKR1A1, AKR1B1	88	10	19414	66.1840909090909	0.6858039163085254	0.03471151824108096	0.0332455717693611
GOTERM_BP_DIRECT	GO:0032870~cellular response to hormone stimulus	4	4.545454545454546	8.794801528963432E-4	CCKAR, STAT3, HCRTR2, HCRTR1	88	42	19414	21.010822510822514	0.6886083406793245	0.03471151824108096	0.0332455717693611
GOTERM_BP_DIRECT	GO:0042307~positive regulation of protein import into nucleus	4	4.545454545454546	9.423941603913382E-4	HSP90AA1, PTPN22, JAK2, PTGS2	88	43	19414	20.52219873150106	0.7135535987979866	0.03471151824108096	0.0332455717693611
GOTERM_BP_DIRECT	GO:0007566~embryo implantation	4	4.545454545454546	9.423941603913382E-4	MMP2, PTGS2, MMP9, PPARD	88	43	19414	20.52219873150106	0.7135535987979866	0.03471151824108096	0.0332455717693611
GOTERM_BP_DIRECT	GO:0009409~response to cold	4	4.545454545454546	9.423941603913382E-4	HSP90AA1, P2RX3, SCN9A, TRPM8	88	43	19414	20.52219873150106	0.7135535987979866	0.03471151824108096	0.0332455717693611
GOTERM_BP_DIRECT	GO:0042127~regulation of cell proliferation	6	6.8181818181818175	0.001031941354920994	JUN, ERBB2, STAT3, AGTR1, PLA2G4A, EGFR	88	171	19414	7.740829346092504	0.7456542592260402	0.03698254693581725	0.03542068974999087
GOTERM_BP_DIRECT	GO:0045429~positive regulation of nitric oxide biosynthetic process	4	4.545454545454546	0.0011480209184270148	HSP90AA1, AGTR2, JAK2, PTGS2	88	46	19414	19.183794466403164	0.7819760171930362	0.03931277697450801	0.03765250886698731
GOTERM_BP_DIRECT	GO:0030335~positive regulation of cell migration	7	7.954545454545454	0.0011562581463090591	MMP7, MMP2, STAT3, ITGAV, JAK2, MMP9, EGFR	88	262	19414	5.894257460097155	0.7843471569562405	0.03931277697450801	0.03765250886698731
GOTERM_BP_DIRECT	GO:0034614~cellular response to reactive oxygen species	4	4.545454545454546	0.0014632958657557287	JUN, MMP2, MMP9, EGFR	88	50	19414	17.64909090909091	0.8565475048844918	0.04849772237261652	0.04644955310197811
GOTERM_BP_DIRECT	GO:0086004~regulation of cardiac muscle cell contraction	3	3.4090909090909087	0.0014995525017174036	PDE4D, ADORA1, PDE4B	88	13	19414	50.91083916083915	0.8632907634399954	0.04849772237261652	0.04644955310197811
GOTERM_BP_DIRECT	GO:0007218~neuropeptide signaling pathway	5	5.681818181818182	0.001670684947492439	CYSLTR1, SORT1, HCRTR2, LTB4R, HCRTR1	88	113	19414	9.761665325824618	0.8910842751012156	0.05140134063714813	0.049230544954131324
GOTERM_BP_DIRECT	GO:1904645~response to beta-amyloid	3	3.4090909090909087	0.0017443893881385114	MMP2, CACNA1B, MMP9	88	14	19414	47.274350649350644	0.9012417285138619	0.05140134063714813	0.049230544954131324
GOTERM_BP_DIRECT	GO:0071498~cellular response to fluid shear stress	3	3.4090909090909087	0.0017443893881385114	MMP2, PTGS2, PLEC	88	14	19414	47.274350649350644	0.9012417285138619	0.05140134063714813	0.049230544954131324
GOTERM_BP_DIRECT	GO:0070102~interleukin-6-mediated signaling pathway	3	3.4090909090909087	0.0017443893881385114	STAT3, JAK2, JAK1	88	14	19414	47.274350649350644	0.9012417285138619	0.05140134063714813	0.049230544954131324
GOTERM_BP_DIRECT	GO:0042593~glucose homeostasis	5	5.681818181818182	0.0020189856194386463	CNR1, STAT3, FFAR1, PYGL, PTPN2	88	119	19414	9.269480519480519	0.9314286975491173	0.058199455029905325	0.05574155949319741
GOTERM_BP_DIRECT	GO:0036150~phosphatidylserine acyl-chain remodeling	3	3.4090909090909087	0.0022869385317872944	PLA2G1B, PLA2G2A, PLA2G4A	88	16	19414	41.36505681818181	0.9519711466490296	0.06452086155638197	0.06179599862489072
GOTERM_BP_DIRECT	GO:0043066~negative regulation of apoptotic process	9	10.227272727272728	0.002356307933641446	IKBKB, EDNRB, ERBB2, NR1H4, ADORA1, AKR1B1, MMP9, EGFR, PPARD	88	522	19414	3.8036833855799377	0.9562013030839154	0.06509300666684495	0.062343980744263255
GOTERM_BP_DIRECT	GO:0045777~positive regulation of blood pressure	3	3.4090909090909087	0.0025843324825612288	TBXA2R, CNR1, ADRA2B	88	17	19414	38.93181818181818	0.9676538586418504	0.06993520146686101	0.06698167862964817
GOTERM_BP_DIRECT	GO:0007507~heart development	6	6.8181818181818175	0.0026504084954896037	KDM6B, MMP2, ERBB2, ECE1, PPARA, PPARD	88	212	19414	6.243782161234991	0.9703741285431271	0.0702888333003843	0.06732037578543593
GOTERM_BP_DIRECT	GO:0036152~phosphatidylethanolamine acyl-chain remodeling	3	3.4090909090909087	0.003230571195264124	PLA2G1B, PLA2G2A, PLA2G4A	88	19	19414	34.83373205741626	0.986304278620515	0.08399485107686723	0.08044755721540074
GOTERM_BP_DIRECT	GO:0018108~peptidyl-tyrosine phosphorylation	4	4.545454545454546	0.0038320773560498412	SYK, ERBB2, JAK2, EGFR	88	70	19414	12.606493506493507	0.9938487228510682	0.09615458481021218	0.09209375769907198
GOTERM_BP_DIRECT	GO:0036151~phosphatidylcholine acyl-chain remodeling	3	3.4090909090909087	0.003944372447990407	PLA2G1B, PLA2G2A, PLA2G4A	88	21	19414	31.516233766233768	0.9947028168123795	0.09615458481021218	0.09209375769907198
GOTERM_BP_DIRECT	GO:0061028~establishment of endothelial barrier	3	3.4090909090909087	0.003944372447990407	EDNRA, EDNRB, PDE4D	88	21	19414	31.516233766233768	0.9947028168123795	0.09615458481021218	0.09209375769907198
GOTERM_BP_DIRECT	GO:0097190~apoptotic signaling pathway	4	4.545454545454546	0.003988312341298393	ADORA2A, ADORA1, MAP3K5, PPARD	88	71	19414	12.428937259923176	0.9950037936707878	0.09615458481021218	0.09209375769907198
GOTERM_BP_DIRECT	GO:0070542~response to fatty acid	3	3.4090909090909087	0.004326223412301541	TBXAS1, FFAR1, PTGS2	88	22	19414	30.083677685950413	0.9968140889814484	0.10243879008414004	0.0981125666718385
GOTERM_BP_DIRECT	GO:0043406~positive regulation of MAP kinase activity	4	4.545454545454546	0.0050071159629000985	PLA2G1B, ERBB2, PDE5A, EGFR	88	77	19414	11.460448642266824	0.9987138649905404	0.11447303046216432	0.10963857367039871
GOTERM_BP_DIRECT	GO:0008217~regulation of blood pressure	4	4.545454545454546	0.0050071159629000985	EDNRA, EDNRB, AGTR2, PTGS2	88	77	19414	11.460448642266824	0.9987138649905404	0.11447303046216432	0.10963857367039871
GOTERM_BP_DIRECT	GO:0032729~positive regulation of interferon-gamma production	4	4.545454545454546	0.005378354640317896	PDE4D, PDE4B, PTPN22, JAK2	88	79	19414	11.170310701956272	0.9992158778124857	0.12087624157731407	0.11577136259667337
GOTERM_BP_DIRECT	GO:0009410~response to xenobiotic stimulus	6	6.8181818181818175	0.005607467291407453	HSP90AA1, JUN, ADORA2A, TBXA2R, MMP2, PTGS2	88	253	19414	5.231943945382681	0.9994222833630125	0.12392502714010473	0.11869139100145777
GOTERM_BP_DIRECT	GO:0001525~angiogenesis	6	6.8181818181818175	0.005794158026682969	JUN, SYK, MMP2, ITGAV, PTGS2, ADRA2B	88	255	19414	5.1909090909090905	0.9995496107328907	0.12465263791802694	0.11938827311907559
GOTERM_BP_DIRECT	GO:0001503~ossification	4	4.545454545454546	0.0059655476882114825	BMP1, SORT1, MMP9, EGFR	88	82	19414	10.761640798226164	0.9996416517136513	0.12465263791802694	0.11938827311907559
GOTERM_BP_DIRECT	GO:0046697~decidualization	3	3.4090909090909087	0.0060164169130872735	GHSR, PTGS2, PPARD	88	26	19414	25.455419580419576	0.9996651621967109	0.12465263791802694	0.11938827311907559
GOTERM_BP_DIRECT	GO:0050482~arachidonic acid secretion	3	3.4090909090909087	0.0060164169130872735	PLA2G1B, PLA2G2A, PLA2G4A	88	26	19414	25.455419580419576	0.9996651621967109	0.12465263791802694	0.11938827311907559
GOTERM_BP_DIRECT	GO:1905564~positive regulation of vascular endothelial cell proliferation	3	3.4090909090909087	0.006478912857759101	GHSR, ITGA4, STAT3	88	27	19414	24.51262626262626	0.999819357304906	0.13216982229828564	0.12658798968237012
GOTERM_BP_DIRECT	GO:0070372~regulation of ERK1 and ERK2 cascade	3	3.4090909090909087	0.006957091358757865	SYK, ERBB2, EGFR	88	28	19414	23.637175324675322	0.9999045914823964	0.13768810659273029	0.1318732242630222
GOTERM_BP_DIRECT	GO:0050900~leukocyte migration	3	3.4090909090909087	0.006957091358757865	ADORA1, PDE4B, MMP9	88	28	19414	23.637175324675322	0.9999045914823964	0.13768810659273029	0.1318732242630222
GOTERM_BP_DIRECT	GO:0032355~response to estradiol	4	4.545454545454546	0.00795102960412059	GHSR, STAT3, PTGS2, CYP19A1	88	91	19414	9.697302697302698	0.9999747125636865	0.15504507728035152	0.14849717054754633
GOTERM_BP_DIRECT	GO:1901898~negative regulation of relaxation of cardiac muscle	2	2.272727272727273	0.008942752043334539	PDE4D, PDE4B	88	2	19414	220.61363636363637	0.999993286763805	0.16469568346474445	0.15774020965326202
GOTERM_BP_DIRECT	GO:0031620~regulation of fever generation	2	2.272727272727273	0.008942752043334539	EDNRB, PTGES	88	2	19414	220.61363636363637	0.999993286763805	0.16469568346474445	0.15774020965326202
GOTERM_BP_DIRECT	GO:1905818~regulation of chromosome separation	2	2.272727272727273	0.008942752043334539	CSNK2A1, CSNK2A2	88	2	19414	220.61363636363637	0.999993286763805	0.16469568346474445	0.15774020965326202
GOTERM_BP_DIRECT	GO:0097018~renal albumin absorption	2	2.272727272727273	0.008942752043334539	EDNRA, EDNRB	88	2	19414	220.61363636363637	0.999993286763805	0.16469568346474445	0.15774020965326202
GOTERM_BP_DIRECT	GO:0046677~response to antibiotic	3	3.4090909090909087	0.009578127932656565	HSP90AA1, JAK2, JAK1	88	33	19414	20.055785123966942	0.9999971317624512	0.17398078957126856	0.1666331845818334
GOTERM_BP_DIRECT	GO:0030198~extracellular matrix organization	5	5.681818181818182	0.00979342279180467	MMP7, ITGA4, MMP2, ITGAV, MMP9	88	186	19414	5.930474095796676	0.9999978500929396	0.17548754894504043	0.16807631007556662
GOTERM_BP_DIRECT	GO:0008283~cell proliferation	5	5.681818181818182	0.01052849337642627	EDNRA, JUN, STAT3, PTGES, PPARD	88	190	19414	5.805622009569378	0.9999991969068873	0.18614376289521645	0.17828248784081818
GOTERM_BP_DIRECT	GO:0002027~regulation of heart rate	3	3.4090909090909087	0.010731266575966028	EDNRA, EDNRB, PDE4D	88	35	19414	18.909740259740257	0.9999993880169668	0.18723236157540726	0.1793251125194323
GOTERM_BP_DIRECT	GO:0050727~regulation of inflammatory response	4	4.545454545454546	0.011139355207173273	AGTR1, JAK2, PTGS2, PTGES	88	103	19414	8.567519858781996	0.9999996458940272	0.1918283766845683	0.18372702744298777
GOTERM_BP_DIRECT	GO:0071276~cellular response to cadmium ion	3	3.4090909090909087	0.011942555362336932	JUN, MMP9, EGFR	88	37	19414	17.887592137592137	0.9999998794436077	0.20302344115972784	0.19444929884830645
GOTERM_BP_DIRECT	GO:0030154~cell differentiation	9	10.227272727272728	0.012152261971568922	BMP1, SYK, STAT3, NR1H4, JAK2, PPARA, EGFR, JAK1, PPARD	88	690	19414	2.8775691699604744	0.9999999090185373	0.20397340980127077	0.19535914815053837
GOTERM_BP_DIRECT	GO:0045471~response to ethanol	4	4.545454545454546	0.012343538245846714	TBXA2R, CNR1, TBXAS1, PPARA	88	107	19414	8.247238742565846	0.999999929622159	0.20459414642490928	0.19595366965281658
GOTERM_BP_DIRECT	GO:1901216~positive regulation of neuron death	3	3.4090909090909087	0.012569659387529478	ADORA1, CAPN2, MAP3K5	88	38	19414	17.41686602870813	0.9999999480511405	0.20576997960326032	0.1970798447180548
GOTERM_BP_DIRECT	GO:0098921~retrograde trans-synaptic signaling by endocannabinoid	2	2.272727272727273	0.013384436597354275	DAGLA, CNR1	88	3	19414	147.0757575757576	0.999999982614084	0.21382846901315383	0.20479800576674614
GOTERM_BP_DIRECT	GO:0019853~L-ascorbic acid biosynthetic process	2	2.272727272727273	0.013384436597354275	AKR1A1, AKR1B1	88	3	19414	147.0757575757576	0.999999982614084	0.21382846901315383	0.20479800576674614
GOTERM_BP_DIRECT	GO:0070588~calcium ion transmembrane transport	4	4.545454545454546	0.013950024572456988	EDNRA, EDNRB, ITGAV, TRPM8	88	112	19414	7.879058441558441	0.9999999918721313	0.2202111021794996	0.2109110857978616
GOTERM_BP_DIRECT	GO:0030574~collagen catabolic process	3	3.4090909090909087	0.014535168134160982	MMP7, MMP2, MMP9	88	41	19414	16.142461197339244	0.9999999963005364	0.2267486228929113	0.21717251212216998
GOTERM_BP_DIRECT	GO:0001934~positive regulation of protein phosphorylation	5	5.681818181818182	0.015449254475044452	HSP90AA1, EDNRB, ERBB2, MMP9, EGFR	88	213	19414	5.178723858301323	0.9999999989192438	0.2371055051331309	0.2270919996373124
GOTERM_BP_DIRECT	GO:0043065~positive regulation of apoptotic process	6	6.8181818181818175	0.01580405139937962	JUN, CNR1, MMP2, PTGS2, MMP9, MAP3K5	88	327	19414	4.047956630525438	0.9999999993298597	0.2371055051331309	0.2270919996373124
GOTERM_BP_DIRECT	GO:0045893~positive regulation of transcription, DNA-templated	9	10.227272727272728	0.015833854199648216	IKBKB, JUN, STAT3, NR1H4, AGTR2, PPARA, EGFR, MAP3K5, PPARD	88	724	19414	2.7424347061778	0.9999999993562353	0.2371055051331309	0.2270919996373124
GOTERM_BP_DIRECT	GO:0007259~JAK-STAT cascade	3	3.4090909090909087	0.015914321234425828	STAT3, JAK2, JAK1	88	43	19414	15.391649048625792	0.9999999994223818	0.2371055051331309	0.2270919996373124
GOTERM_BP_DIRECT	GO:0035556~intracellular signal transduction	7	7.954545454545454	0.01709757394466154	MAPK10, SYK, PLA2G1B, ERBB2, AGTR2, JAK2, JAK1	88	459	19414	3.3644781144781146	0.9999999998828345	0.25190425611801337	0.24126576566355729
GOTERM_BP_DIRECT	GO:0009755~hormone-mediated signaling pathway	3	3.4090909090909087	0.01734728236727291	GHSR, PPARA, PPARD	88	45	19414	14.707575757575757	0.9999999999163475	0.2527746859231195	0.24209943523556696
GOTERM_BP_DIRECT	GO:0097492~sympathetic neuron axon guidance	2	2.272727272727273	0.017806442369203538	EDNRA, ECE1	88	4	19414	110.30681818181819	0.9999999999549879	0.25509436262660157	0.24432114670873603
GOTERM_BP_DIRECT	GO:0022617~extracellular matrix disassembly	3	3.4090909090909087	0.01808361243355999	MMP7, MMP2, MMP9	88	46	19414	14.387845849802371	0.9999999999690402	0.25509436262660157	0.24432114670873603
GOTERM_BP_DIRECT	GO:0014065~phosphatidylinositol 3-kinase signaling	3	3.4090909090909087	0.01808361243355999	ERBB2, STAT3, PPARD	88	46	19414	14.387845849802371	0.9999999999690402	0.25509436262660157	0.24432114670873603
GOTERM_BP_DIRECT	GO:0070374~positive regulation of ERK1 and ERK2 cascade	5	5.681818181818182	0.018508071358413328	JUN, PLA2G2A, PTPN22, EGFR, HCRTR1	88	225	19414	4.902525252525252	0.9999999999825495	0.2583337118026955	0.24742369079142026
GOTERM_BP_DIRECT	GO:0038095~Fc-epsilon receptor signaling pathway	3	3.4090909090909087	0.019595322261053566	MAPK10, IKBKB, SYK	88	48	19414	13.788352272727272	0.9999999999959864	0.2706603887308024	0.2592297840785211
GOTERM_BP_DIRECT	GO:0010467~gene expression	4	4.545454545454546	0.01985776858933546	EDNRA, EDNRB, ECE1, PLEC	88	128	19414	6.894176136363637	0.9999999999971858	0.2714577438088538	0.2599934650356292
GOTERM_BP_DIRECT	GO:0009408~response to heat	3	3.4090909090909087	0.021958589504956456	HSP90AA1, P2RX3, SCN9A	88	51	19414	12.977272727272727	0.9999999999998365	0.2831629080436553	0.2712042935259745
GOTERM_BP_DIRECT	GO:0010700~negative regulation of norepinephrine secretion	2	2.272727272727273	0.02220885553283571	GHSR, ADRA2B	88	5	19414	88.24545454545454	0.9999999999998835	0.2831629080436553	0.2712042935259745
GOTERM_BP_DIRECT	GO:0061737~leukotriene signaling pathway	2	2.272727272727273	0.02220885553283571	CYSLTR1, LTB4R	88	5	19414	88.24545454545454	0.9999999999998835	0.2831629080436553	0.2712042935259745
GOTERM_BP_DIRECT	GO:0045759~negative regulation of action potential	2	2.272727272727273	0.02220885553283571	CNR1, SCN9A	88	5	19414	88.24545454545454	0.9999999999998835	0.2831629080436553	0.2712042935259745
GOTERM_BP_DIRECT	GO:0030202~heparin metabolic process	2	2.272727272727273	0.02220885553283571	EDNRA, EDNRB	88	5	19414	88.24545454545454	0.9999999999998835	0.2831629080436553	0.2712042935259745
GOTERM_BP_DIRECT	GO:0014061~regulation of norepinephrine secretion	2	2.272727272727273	0.02220885553283571	ADORA2A, ADORA3	88	5	19414	88.24545454545454	0.9999999999998835	0.2831629080436553	0.2712042935259745
GOTERM_BP_DIRECT	GO:0061368~behavioral response to formalin induced pain	2	2.272727272727273	0.02220885553283571	P2RX3, SCN9A	88	5	19414	88.24545454545454	0.9999999999998835	0.2831629080436553	0.2712042935259745
GOTERM_BP_DIRECT	GO:1902895~positive regulation of pri-miRNA transcription from RNA polymerase II promoter	3	3.4090909090909087	0.023596428103892054	JUN, STAT3, EGFR	88	53	19414	12.487564322469982	0.9999999999999822	0.2964698377019154	0.28394924123788273
GOTERM_BP_DIRECT	GO:0050852~T cell receptor signaling pathway	4	4.545454545454546	0.02369970044977604	IKBKB, PDE4D, PDE4B, PTPN22	88	137	19414	6.441274054412741	0.9999999999999846	0.2964698377019154	0.28394924123788273
GOTERM_BP_DIRECT	GO:0042572~retinol metabolic process	3	3.4090909090909087	0.02443367147931616	AKR1B10, AKR1B1, CYP3A4	88	54	19414	12.25631313131313	0.9999999999999943	0.30279484468760026	0.2900071287731918
GOTERM_BP_DIRECT	GO:0048146~positive regulation of fibroblast proliferation	3	3.4090909090909087	0.025282966627832658	JUN, PLA2G1B, EGFR	88	55	19414	12.033471074380165	0.9999999999999982	0.31041864581950096	0.29730895941988406
GOTERM_BP_DIRECT	GO:0043154~negative regulation of cysteine-type endopeptidase activity involved in apoptotic process	3	3.4090909090909087	0.026144191391598955	CSNK2A1, ADORA2A, PTGS2	88	56	19414	11.818587662337661	0.9999999999999994	0.31482746670072426	0.30153158575408734
GOTERM_BP_DIRECT	GO:0006706~steroid catabolic process	2	2.272727272727273	0.026591761893273846	HSD11B1, CYP3A4	88	6	19414	73.5378787878788	0.9999999999999997	0.31482746670072426	0.30153158575408734
GOTERM_BP_DIRECT	GO:0038154~interleukin-11-mediated signaling pathway	2	2.272727272727273	0.026591761893273846	STAT3, JAK1	88	6	19414	73.5378787878788	0.9999999999999997	0.31482746670072426	0.30153158575408734
GOTERM_BP_DIRECT	GO:0016098~monoterpenoid metabolic process	2	2.272727272727273	0.026591761893273846	CYP2C9, CYP3A4	88	6	19414	73.5378787878788	0.9999999999999997	0.31482746670072426	0.30153158575408734
GOTERM_BP_DIRECT	GO:0009612~response to mechanical stimulus	3	3.4090909090909087	0.027017224435890726	P2RX3, MMP2, CAPN2	88	57	19414	11.611244019138754	0.9999999999999998	0.31703397877868233	0.3036449118016037
GOTERM_BP_DIRECT	GO:0007568~aging	4	4.545454545454546	0.02742940803805651	EDNRB, CNR1, MMP2, PTGS2	88	145	19414	6.0858934169279	0.9999999999999999	0.3190473250742363	0.3055732298976471
GOTERM_BP_DIRECT	GO:0071230~cellular response to amino acid stimulus	3	3.4090909090909087	0.02879823416712697	MMP2, CAPN2, EGFR	88	59	19414	11.21764252696456	1.0	0.3291936078069859	0.31529101200216597
GOTERM_BP_DIRECT	GO:0007188~adenylate cyclase-modulating G-protein coupled receptor signaling pathway	3	3.4090909090909087	0.02879823416712697	ADORA2A, CNR1, FPR1	88	59	19414	11.21764252696456	1.0	0.3291936078069859	0.31529101200216597
GOTERM_BP_DIRECT	GO:0022008~neurogenesis	3	3.4090909090909087	0.030625041598915114	DAGLA, ERBB2, EGFR	88	61	19414	10.849850968703427	1.0	0.3392285733179476	0.3249021780647009
GOTERM_BP_DIRECT	GO:0038156~interleukin-3-mediated signaling pathway	2	2.272727272727273	0.03095524688647938	SYK, JAK2	88	7	19414	63.03246753246753	1.0	0.3392285733179476	0.3249021780647009
GOTERM_BP_DIRECT	GO:0038113~interleukin-9-mediated signaling pathway	2	2.272727272727273	0.03095524688647938	STAT3, JAK1	88	7	19414	63.03246753246753	1.0	0.3392285733179476	0.3249021780647009
GOTERM_BP_DIRECT	GO:0046321~positive regulation of fatty acid oxidation	2	2.272727272727273	0.03095524688647938	PPARA, PPARD	88	7	19414	63.03246753246753	1.0	0.3392285733179476	0.3249021780647009
GOTERM_BP_DIRECT	GO:0007167~enzyme linked receptor protein signaling pathway	2	2.272727272727273	0.03095524688647938	ERBB2, JAK2	88	7	19414	63.03246753246753	1.0	0.3392285733179476	0.3249021780647009
GOTERM_BP_DIRECT	GO:0007249~I-kappaB kinase/NF-kappaB signaling	3	3.4090909090909087	0.03344906799099853	IKBKB, EDNRA, EDNRB	88	64	19414	10.341264204545453	1.0	0.3600538348179335	0.34484794134145974
GOTERM_BP_DIRECT	GO:0060079~excitatory postsynaptic potential	3	3.4090909090909087	0.03344906799099853	P2RX3, ADORA2A, ADORA1	88	64	19414	10.341264204545453	1.0	0.3600538348179335	0.34484794134145974
GOTERM_BP_DIRECT	GO:0032757~positive regulation of interleukin-8 production	3	3.4090909090909087	0.03441229744270809	SYK, PLA2G1B, STAT3	88	65	19414	10.182167832167831	1.0	0.3600538348179335	0.34484794134145974
GOTERM_BP_DIRECT	GO:0038134~ERBB2-EGFR signaling pathway	2	2.272727272727273	0.03529939557038564	ERBB2, EGFR	88	8	19414	55.15340909090909	1.0	0.3600538348179335	0.34484794134145974
GOTERM_BP_DIRECT	GO:0032099~negative regulation of appetite	2	2.272727272727273	0.03529939557038564	GHSR, PPARA	88	8	19414	55.15340909090909	1.0	0.3600538348179335	0.34484794134145974
GOTERM_BP_DIRECT	GO:0038110~interleukin-2-mediated signaling pathway	2	2.272727272727273	0.03529939557038564	STAT3, JAK1	88	8	19414	55.15340909090909	1.0	0.3600538348179335	0.34484794134145974
GOTERM_BP_DIRECT	GO:0014074~response to purine-containing compound	2	2.272727272727273	0.03529939557038564	ADORA2A, ADORA1	88	8	19414	55.15340909090909	1.0	0.3600538348179335	0.34484794134145974
GOTERM_BP_DIRECT	GO:0006089~lactate metabolic process	2	2.272727272727273	0.03529939557038564	LDHB, LDHA	88	8	19414	55.15340909090909	1.0	0.3600538348179335	0.34484794134145974
GOTERM_BP_DIRECT	GO:0048066~developmental pigmentation	2	2.272727272727273	0.03529939557038564	EDNRA, EDNRB	88	8	19414	55.15340909090909	1.0	0.3600538348179335	0.34484794134145974
GOTERM_BP_DIRECT	GO:0043410~positive regulation of MAPK cascade	4	4.545454545454546	0.03633272642283622	ERBB2, ADORA1, JAK2, ADRA2B	88	162	19414	5.4472502805836145	1.0	0.36776484913496815	0.3522333019618473
GOTERM_BP_DIRECT	GO:0071875~adrenergic receptor signaling pathway	2	2.272727272727273	0.03962429264189987	PDE4D, ADRA2B	88	9	19414	49.025252525252526	1.0	0.38633685325852374	0.3700209680530356
GOTERM_BP_DIRECT	GO:0019371~cyclooxygenase pathway	2	2.272727272727273	0.03962429264189987	TBXAS1, PTGS2	88	9	19414	49.025252525252526	1.0	0.38633685325852374	0.3700209680530356
GOTERM_BP_DIRECT	GO:0006198~cAMP catabolic process	2	2.272727272727273	0.03962429264189987	PDE4D, PDE4B	88	9	19414	49.025252525252526	1.0	0.38633685325852374	0.3700209680530356
GOTERM_BP_DIRECT	GO:0010888~negative regulation of lipid storage	2	2.272727272727273	0.03962429264189987	ITGAV, PTPN2	88	9	19414	49.025252525252526	1.0	0.38633685325852374	0.3700209680530356
GOTERM_BP_DIRECT	GO:0072540~T-helper 17 cell lineage commitment	2	2.272727272727273	0.03962429264189987	STAT3, JAK1	88	9	19414	49.025252525252526	1.0	0.38633685325852374	0.3700209680530356
GOTERM_BP_DIRECT	GO:0032715~negative regulation of interleukin-6 production	3	3.4090909090909087	0.04144969448467192	GHSR, NR1H4, PTPN22	88	72	19414	9.192234848484848	1.0	0.3998443784218998	0.3829580396650172
GOTERM_BP_DIRECT	GO:0098869~cellular oxidant detoxification	3	3.4090909090909087	0.04355181011261163	ALOX5AP, PTGS2, PTGES	88	74	19414	8.943796068796068	1.0	0.3998443784218998	0.3829580396650172
GOTERM_BP_DIRECT	GO:0060259~regulation of feeding behavior	2	2.272727272727273	0.04393002243016303	CNR1, STAT3	88	10	19414	44.12272727272727	1.0	0.3998443784218998	0.3829580396650172
GOTERM_BP_DIRECT	GO:0050764~regulation of phagocytosis	2	2.272727272727273	0.04393002243016303	SYK, ITGAV	88	10	19414	44.12272727272727	1.0	0.3998443784218998	0.3829580396650172
GOTERM_BP_DIRECT	GO:0086100~endothelin receptor signaling pathway	2	2.272727272727273	0.04393002243016303	EDNRA, EDNRB	88	10	19414	44.12272727272727	1.0	0.3998443784218998	0.3829580396650172
GOTERM_BP_DIRECT	GO:0005980~glycogen catabolic process	2	2.272727272727273	0.04393002243016303	PYGM, PYGL	88	10	19414	44.12272727272727	1.0	0.3998443784218998	0.3829580396650172
GOTERM_BP_DIRECT	GO:0010572~positive regulation of platelet activation	2	2.272727272727273	0.04393002243016303	PLA2G4A, JAK2	88	10	19414	44.12272727272727	1.0	0.3998443784218998	0.3829580396650172
GOTERM_BP_DIRECT	GO:0070294~renal sodium ion absorption	2	2.272727272727273	0.04393002243016303	EDNRA, EDNRB	88	10	19414	44.12272727272727	1.0	0.3998443784218998	0.3829580396650172
GOTERM_BP_DIRECT	GO:0072112~glomerular visceral epithelial cell differentiation	2	2.272727272727273	0.04393002243016303	EDNRA, EDNRB	88	10	19414	44.12272727272727	1.0	0.3998443784218998	0.3829580396650172
GOTERM_BP_DIRECT	GO:0005975~carbohydrate metabolic process	4	4.545454545454546	0.04402509747330119	LDHB, LDHA, AKR1B1, PYGL	88	175	19414	5.042597402597403	1.0	0.3998443784218998	0.3829580396650172
GOTERM_BP_DIRECT	GO:0046777~protein autophosphorylation	4	4.545454545454546	0.04654312788942877	SYK, ERBB2, JAK2, EGFR	88	179	19414	4.929913661757237	1.0	0.4178777971184268	0.4002298660184028
GOTERM_BP_DIRECT	GO:0010887~negative regulation of cholesterol storage	2	2.272727272727273	0.048216668898280024	PPARA, PPARD	88	11	19414	40.11157024793389	1.0	0.4178777971184268	0.4002298660184028
GOTERM_BP_DIRECT	GO:0032308~positive regulation of prostaglandin secretion	2	2.272727272727273	0.048216668898280024	PLA2G4A, PTGES	88	11	19414	40.11157024793389	1.0	0.4178777971184268	0.4002298660184028
GOTERM_BP_DIRECT	GO:0035723~interleukin-15-mediated signaling pathway	2	2.272727272727273	0.048216668898280024	STAT3, JAK1	88	11	19414	40.11157024793389	1.0	0.4178777971184268	0.4002298660184028
GOTERM_BP_DIRECT	GO:0007597~blood coagulation, intrinsic pathway	2	2.272727272727273	0.048216668898280024	F9, KLKB1	88	11	19414	40.11157024793389	1.0	0.4178777971184268	0.4002298660184028
GOTERM_BP_DIRECT	GO:0036149~phosphatidylinositol acyl-chain remodeling	2	2.272727272727273	0.048216668898280024	PLA2G1B, PLA2G2A	88	11	19414	40.11157024793389	1.0	0.4178777971184268	0.4002298660184028
GOTERM_BP_DIRECT	GO:0071492~cellular response to UV-A	2	2.272727272727273	0.048216668898280024	MMP2, MMP9	88	11	19414	40.11157024793389	1.0	0.4178777971184268	0.4002298660184028
GOTERM_BP_DIRECT	GO:0032720~negative regulation of tumor necrosis factor production	3	3.4090909090909087	0.048976065827505195	GHSR, NR1H4, PTPN22	88	79	19414	8.377733026467203	1.0	0.4217030083589084	0.4038935298761792
GOTERM_BP_DIRECT	GO:0018105~peptidyl-serine phosphorylation	4	4.545454545454546	0.05045130323017224	IKBKB, CSNK2A1, SYK, CSNK2A2	88	185	19414	4.770024570024571	1.0	0.4316027618271509	0.413375194208508
GOTERM_BP_DIRECT	GO:0030593~neutrophil chemotaxis	3	3.4090909090909087	0.052342290351511375	SYK, PLA2G1B, PDE4B	88	82	19414	8.071230598669622	1.0	0.43769938707114375	0.4192143450832221
GOTERM_BP_DIRECT	GO:0071872~cellular response to epinephrine stimulus	2	2.272727272727273	0.05248431564427741	PDE4D, PDE4B	88	12	19414	36.7689393939394	1.0	0.43769938707114375	0.4192143450832221
GOTERM_BP_DIRECT	GO:0038166~angiotensin-activated signaling pathway	2	2.272727272727273	0.05248431564427741	AGTR1, AGTR2	88	12	19414	36.7689393939394	1.0	0.43769938707114375	0.4192143450832221
GOTERM_BP_DIRECT	GO:0071806~protein transmembrane transport	2	2.272727272727273	0.05248431564427741	EDNRA, EDNRB	88	12	19414	36.7689393939394	1.0	0.43769938707114375	0.4192143450832221
GOTERM_BP_DIRECT	GO:0008203~cholesterol metabolic process	3	3.4090909090909087	0.053482360249990535	CYP2C9, CYP3A4, PPARD	88	83	19414	7.9739868565169765	1.0	0.4432350605717965	0.42451623448429987
GOTERM_BP_DIRECT	GO:0033993~response to lipid	2	2.272727272727273	0.05673304590529115	PPARA, PPARD	88	13	19414	33.94055944055944	1.0	0.4559273870934307	0.43667253514981674
GOTERM_BP_DIRECT	GO:0060396~growth hormone receptor signaling pathway	2	2.272727272727273	0.05673304590529115	STAT3, JAK2	88	13	19414	33.94055944055944	1.0	0.4559273870934307	0.43667253514981674
GOTERM_BP_DIRECT	GO:0035815~positive regulation of renal sodium excretion	2	2.272727272727273	0.05673304590529115	EDNRB, ADORA2A	88	13	19414	33.94055944055944	1.0	0.4559273870934307	0.43667253514981674
GOTERM_BP_DIRECT	GO:0006690~icosanoid metabolic process	2	2.272727272727273	0.05673304590529115	TBXAS1, PLA2G4A	88	13	19414	33.94055944055944	1.0	0.4559273870934307	0.43667253514981674
GOTERM_BP_DIRECT	GO:0035810~positive regulation of urine volume	2	2.272727272727273	0.05673304590529115	EDNRB, ADORA2A	88	13	19414	33.94055944055944	1.0	0.4559273870934307	0.43667253514981674
GOTERM_BP_DIRECT	GO:0007166~cell surface receptor signaling pathway	5	5.681818181818182	0.05725780865039328	CYSLTR1, EDNRB, ERBB2, AGTR2, EGFR	88	323	19414	3.415071770334928	1.0	0.45737261608687646	0.4380567288313221
GOTERM_BP_DIRECT	GO:0006915~apoptotic process	7	7.954545454545454	0.05824787233310037	JUN, CSNK2A1, ADORA2A, CSNK2A2, JAK2, MMP9, PPARD	88	616	19414	2.5069731404958677	1.0	0.4619249247928043	0.4424167831725953
GOTERM_BP_DIRECT	GO:0010035~response to inorganic substance	2	2.272727272727273	0.0609629425631529	ADORA2A, ADORA1	88	14	19414	31.516233766233764	1.0	0.4619249247928043	0.4424167831725953
GOTERM_BP_DIRECT	GO:0036148~phosphatidylglycerol acyl-chain remodeling	2	2.272727272727273	0.0609629425631529	PLA2G1B, PLA2G2A	88	14	19414	31.516233766233764	1.0	0.4619249247928043	0.4424167831725953
GOTERM_BP_DIRECT	GO:0010524~positive regulation of calcium ion transport into cytosol	2	2.272727272727273	0.0609629425631529	P2RX3, PLA2G1B	88	14	19414	31.516233766233764	1.0	0.4619249247928043	0.4424167831725953
GOTERM_BP_DIRECT	GO:0010745~negative regulation of macrophage derived foam cell differentiation	2	2.272727272727273	0.0609629425631529	ITGAV, PPARA	88	14	19414	31.516233766233764	1.0	0.4619249247928043	0.4424167831725953
GOTERM_BP_DIRECT	GO:0045820~negative regulation of glycolytic process	2	2.272727272727273	0.0609629425631529	STAT3, PPARA	88	14	19414	31.516233766233764	1.0	0.4619249247928043	0.4424167831725953
GOTERM_BP_DIRECT	GO:0061029~eyelid development in camera-type eye	2	2.272727272727273	0.0609629425631529	JUN, EGFR	88	14	19414	31.516233766233764	1.0	0.4619249247928043	0.4424167831725953
GOTERM_BP_DIRECT	GO:0006090~pyruvate metabolic process	2	2.272727272727273	0.0609629425631529	LDHB, LDHA	88	14	19414	31.516233766233764	1.0	0.4619249247928043	0.4424167831725953
GOTERM_BP_DIRECT	GO:0007260~tyrosine phosphorylation of STAT protein	2	2.272727272727273	0.0609629425631529	JAK2, JAK1	88	14	19414	31.516233766233764	1.0	0.4619249247928043	0.4424167831725953
GOTERM_BP_DIRECT	GO:0098586~cellular response to virus	3	3.4090909090909087	0.0617045179115961	HSP90AA1, JAK2, JAK1	88	90	19414	7.3537878787878785	1.0	0.4622609646936521	0.44273863134309066
GOTERM_BP_DIRECT	GO:0030183~B cell differentiation	3	3.4090909090909087	0.0617045179115961	SYK, ITGA4, PTPN2	88	90	19414	7.3537878787878785	1.0	0.4622609646936521	0.44273863134309066
GOTERM_BP_DIRECT	GO:0007596~blood coagulation	3	3.4090909090909087	0.0629124614687636	F9, ADORA2A, KLKB1	88	91	19414	7.272977022977022	1.0	0.468662493862812	0.44886980935578524
GOTERM_BP_DIRECT	GO:0030307~positive regulation of cell growth	3	3.4090909090909087	0.0641284539595176	CSNK2A1, ERBB2, EGFR	88	92	19414	7.193922924901186	1.0	0.46967848291827685	0.44984289087949597
GOTERM_BP_DIRECT	GO:0033138~positive regulation of peptidyl-serine phosphorylation	3	3.4090909090909087	0.0641284539595176	HSP90AA1, PTGS2, EGFR	88	92	19414	7.193922924901186	1.0	0.46967848291827685	0.44984289087949597
GOTERM_BP_DIRECT	GO:0070989~oxidative demethylation	2	2.272727272727273	0.06517408812742304	CYP2C9, CYP3A4	88	15	19414	29.415151515151518	1.0	0.46967848291827685	0.44984289087949597
GOTERM_BP_DIRECT	GO:1902287~semaphorin-plexin signaling pathway involved in axon guidance	2	2.272727272727273	0.06517408812742304	EDNRA, ECE1	88	15	19414	29.415151515151518	1.0	0.46967848291827685	0.44984289087949597
GOTERM_BP_DIRECT	GO:0048484~enteric nervous system development	2	2.272727272727273	0.06517408812742304	EDNRA, EDNRB	88	15	19414	29.415151515151518	1.0	0.46967848291827685	0.44984289087949597
GOTERM_BP_DIRECT	GO:0048246~macrophage chemotaxis	2	2.272727272727273	0.06517408812742304	EDNRB, MMP2	88	15	19414	29.415151515151518	1.0	0.46967848291827685	0.44984289087949597
GOTERM_BP_DIRECT	GO:0070207~protein homotrimerization	2	2.272727272727273	0.06936656476751886	P2RX3, ALOX5AP	88	16	19414	27.576704545454547	1.0	0.48925566426452133	0.4685932832699412
GOTERM_BP_DIRECT	GO:0048266~behavioral response to pain	2	2.272727272727273	0.06936656476751886	SCN9A, CAPN2	88	16	19414	27.576704545454547	1.0	0.48925566426452133	0.4685932832699412
GOTERM_BP_DIRECT	GO:0034374~low-density lipoprotein particle remodeling	2	2.272727272727273	0.06936656476751886	PLA2G2A, AGTR1	88	16	19414	27.576704545454547	1.0	0.48925566426452133	0.4685932832699412
GOTERM_BP_DIRECT	GO:0032516~positive regulation of phosphoprotein phosphatase activity	2	2.272727272727273	0.06936656476751886	AGTR2, JAK2	88	16	19414	27.576704545454547	1.0	0.48925566426452133	0.4685932832699412
GOTERM_BP_DIRECT	GO:0016042~lipid catabolic process	3	3.4090909090909087	0.07158819272331297	PLA2G1B, PLA2G2A, ADORA1	88	98	19414	6.75347866419295	1.0	0.5022536695826085	0.48104235322014544
GOTERM_BP_DIRECT	GO:0055089~fatty acid homeostasis	2	2.272727272727273	0.07354045428478641	NR1H4, ADORA1	88	17	19414	25.954545454545457	1.0	0.5026527957815813	0.4814246234107151
GOTERM_BP_DIRECT	GO:0031103~axon regeneration	2	2.272727272727273	0.07354045428478641	JUN, JAK2	88	17	19414	25.954545454545457	1.0	0.5026527957815813	0.4814246234107151
GOTERM_BP_DIRECT	GO:0099509~regulation of presynaptic cytosolic calcium ion concentration	2	2.272727272727273	0.07354045428478641	CNR1, ADORA1	88	17	19414	25.954545454545457	1.0	0.5026527957815813	0.4814246234107151
GOTERM_BP_DIRECT	GO:0008631~intrinsic apoptotic signaling pathway in response to oxidative stress	2	2.272727272727273	0.07354045428478641	JAK2, MAP3K5	88	17	19414	25.954545454545457	1.0	0.5026527957815813	0.4814246234107151
GOTERM_BP_DIRECT	GO:0045987~positive regulation of smooth muscle contraction	2	2.272727272727273	0.07354045428478641	TBXA2R, PTGS2	88	17	19414	25.954545454545457	1.0	0.5026527957815813	0.4814246234107151
GOTERM_BP_DIRECT	GO:0051649~establishment of localization in cell	3	3.4090909090909087	0.0741349584100848	CYSLTR1, P2RX3, PLA2G4A	88	100	19414	6.618409090909091	1.0	0.5041177171885767	0.4828276778502959
GOTERM_BP_DIRECT	GO:0006629~lipid metabolic process	4	4.545454545454546	0.07464839236591939	AKR1A1, PTPN22, CYP3A4, PPARD	88	218	19414	4.047956630525438	1.0	0.5050192259041281	0.4836911137995797
GOTERM_BP_DIRECT	GO:0046718~viral entry into host cell	3	3.4090909090909087	0.07671061443019976	AGTR1, ITGAV, EGFR	88	102	19414	6.488636363636363	1.0	0.5163364199718015	0.49453035698656694
GOTERM_BP_DIRECT	GO:0071318~cellular response to ATP	2	2.272727272727273	0.07769583812970306	P2RX3, PTGS2	88	18	19414	24.512626262626263	1.0	0.5177119666330967	0.495847811179512
GOTERM_BP_DIRECT	GO:0050995~negative regulation of lipid catabolic process	2	2.272727272727273	0.07769583812970306	HCAR2, ADORA1	88	18	19414	24.512626262626263	1.0	0.5177119666330967	0.495847811179512
GOTERM_BP_DIRECT	GO:0010666~positive regulation of cardiac muscle cell apoptotic process	2	2.272727272727273	0.08183279740673918	CAPN2, MAP3K5	88	19	19414	23.22248803827751	1.0	0.5274762497588434	0.5051997263904459
GOTERM_BP_DIRECT	GO:0035050~embryonic heart tube development	2	2.272727272727273	0.08183279740673918	EDNRA, ECE1	88	19	19414	23.22248803827751	1.0	0.5274762497588434	0.5051997263904459
GOTERM_BP_DIRECT	GO:2000059~negative regulation of protein ubiquitination involved in ubiquitin-dependent protein catabolic process	2	2.272727272727273	0.08183279740673918	CSNK2A1, CSNK2A2	88	19	19414	23.22248803827751	1.0	0.5274762497588434	0.5051997263904459
GOTERM_BP_DIRECT	GO:0051403~stress-activated MAPK cascade	2	2.272727272727273	0.08183279740673918	IKBKB, MAP3K5	88	19	19414	23.22248803827751	1.0	0.5274762497588434	0.5051997263904459
GOTERM_BP_DIRECT	GO:0008209~androgen metabolic process	2	2.272727272727273	0.08183279740673918	CYP3A4, CYP19A1	88	19	19414	23.22248803827751	1.0	0.5274762497588434	0.5051997263904459
GOTERM_BP_DIRECT	GO:0010744~positive regulation of macrophage derived foam cell differentiation	2	2.272727272727273	0.08183279740673918	PLA2G2A, AGTR1	88	19	19414	23.22248803827751	1.0	0.5274762497588434	0.5051997263904459
GOTERM_BP_DIRECT	GO:0032760~positive regulation of tumor necrosis factor production	3	3.4090909090909087	0.08194578239089122	SYK, STAT3, JAK2	88	106	19414	6.243782161234991	1.0	0.5274762497588434	0.5051997263904459
GOTERM_BP_DIRECT	GO:0007267~cell-cell signaling	4	4.545454545454546	0.08451771146978083	PTGIR, ADORA2A, ADORA1, ADRA2B	88	230	19414	3.8367588932806327	1.0	0.5301003415996376	0.5077129968563647
GOTERM_BP_DIRECT	GO:0050729~positive regulation of inflammatory response	3	3.4090909090909087	0.08594281533926994	PLA2G2A, AGTR1, JAK2	88	109	19414	6.071934945788157	1.0	0.5301003415996376	0.5077129968563647
GOTERM_BP_DIRECT	GO:0050965~detection of temperature stimulus involved in sensory perception of pain	2	2.272727272727273	0.08595141285363656	SCN9A, ADORA1	88	20	19414	22.061363636363634	1.0	0.5301003415996376	0.5077129968563647
GOTERM_BP_DIRECT	GO:0033189~response to vitamin A	2	2.272727272727273	0.08595141285363656	CYP26A1, PPARD	88	20	19414	22.061363636363634	1.0	0.5301003415996376	0.5077129968563647
GOTERM_BP_DIRECT	GO:0050850~positive regulation of calcium-mediated signaling	2	2.272727272727273	0.08595141285363656	P2RX3, SYK	88	20	19414	22.061363636363634	1.0	0.5301003415996376	0.5077129968563647
GOTERM_BP_DIRECT	GO:0007263~nitric oxide mediated signal transduction	2	2.272727272727273	0.08595141285363656	FPR1, AGTR2	88	20	19414	22.061363636363634	1.0	0.5301003415996376	0.5077129968563647
GOTERM_BP_DIRECT	GO:0019229~regulation of vasoconstriction	2	2.272727272727273	0.08595141285363656	AGTR1, ECE1	88	20	19414	22.061363636363634	1.0	0.5301003415996376	0.5077129968563647
GOTERM_BP_DIRECT	GO:0042759~long-chain fatty acid biosynthetic process	2	2.272727272727273	0.08595141285363656	CYP2C9, CYP3A4	88	20	19414	22.061363636363634	1.0	0.5301003415996376	0.5077129968563647
GOTERM_BP_DIRECT	GO:0042310~vasoconstriction	2	2.272727272727273	0.08595141285363656	EDNRA, EDNRB	88	20	19414	22.061363636363634	1.0	0.5301003415996376	0.5077129968563647
GOTERM_BP_DIRECT	GO:0007229~integrin-mediated signaling pathway	3	3.4090909090909087	0.08863988174706723	SYK, ITGA4, ITGAV	88	111	19414	5.962530712530712	1.0	0.5354647543782028	0.5128508582656995
GOTERM_BP_DIRECT	GO:0031589~cell-substrate adhesion	2	2.272727272727273	0.0900517648765756	ITGAV, PPARD	88	21	19414	21.010822510822514	1.0	0.5354647543782028	0.5128508582656995
GOTERM_BP_DIRECT	GO:0045722~positive regulation of gluconeogenesis	2	2.272727272727273	0.0900517648765756	PPARA, PTPN2	88	21	19414	21.010822510822514	1.0	0.5354647543782028	0.5128508582656995
GOTERM_BP_DIRECT	GO:0046470~phosphatidylcholine metabolic process	2	2.272727272727273	0.0900517648765756	PLA2G1B, PLA2G2A	88	21	19414	21.010822510822514	1.0	0.5354647543782028	0.5128508582656995
GOTERM_BP_DIRECT	GO:0010803~regulation of tumor necrosis factor-mediated signaling pathway	2	2.272727272727273	0.0900517648765756	IKBKB, SYK	88	21	19414	21.010822510822514	1.0	0.5354647543782028	0.5128508582656995
GOTERM_BP_DIRECT	GO:0006693~prostaglandin metabolic process	2	2.272727272727273	0.0900517648765756	AKR1B1, PTGES	88	21	19414	21.010822510822514	1.0	0.5354647543782028	0.5128508582656995
GOTERM_BP_DIRECT	GO:0042059~negative regulation of epidermal growth factor receptor signaling pathway	2	2.272727272727273	0.0900517648765756	EGFR, PTPN2	88	21	19414	21.010822510822514	1.0	0.5354647543782028	0.5128508582656995
GOTERM_BP_DIRECT	GO:0001659~temperature homeostasis	2	2.272727272727273	0.0900517648765756	STAT3, ADORA1	88	21	19414	21.010822510822514	1.0	0.5354647543782028	0.5128508582656995
GOTERM_BP_DIRECT	GO:0006805~xenobiotic metabolic process	3	3.4090909090909087	0.09136207669164212	CYP2C9, CYP26A1, CYP3A4	88	113	19414	5.856999195494771	1.0	0.5408308647014172	0.5179903455285066
GOTERM_BP_DIRECT	GO:0006939~smooth muscle contraction	2	2.272727272727273	0.09413393351949753	EDNRA, TBXA2R	88	22	19414	20.055785123966945	1.0	0.5498748715720428	0.5266524033910215
GOTERM_BP_DIRECT	GO:0042178~xenobiotic catabolic process	2	2.272727272727273	0.09413393351949753	CYP2C9, CYP3A4	88	22	19414	20.055785123966945	1.0	0.5498748715720428	0.5266524033910215
GOTERM_BP_DIRECT	GO:0016125~sterol metabolic process	2	2.272727272727273	0.09413393351949753	CYP26A1, CYP19A1	88	22	19414	20.055785123966945	1.0	0.5498748715720428	0.5266524033910215
GOTERM_BP_DIRECT	GO:0008284~positive regulation of cell proliferation	6	6.8181818181818175	0.09564167916588776	EDNRB, CSNK2A1, PLA2G1B, ERBB2, ITGAV, EGFR	88	541	19414	2.4467316417408838	1.0	0.5562318709384525	0.5327409321959538
GOTERM_BP_DIRECT	GO:0045944~positive regulation of transcription from RNA polymerase II promoter	10	11.363636363636363	0.096227795624827	IKBKB, KDM6B, JUN, PLA2G1B, STAT3, NR1H4, JAK2, PPARA, EGFR, PPARD	88	1222	19414	1.8053489064127364	1.0	0.557196755452055	0.5336650674389969
GOTERM_BP_DIRECT	GO:0050730~regulation of peptidyl-tyrosine phosphorylation	2	2.272727272727273	0.09819799848136636	PTPN22, EGFR	88	23	19414	19.183794466403164	1.0	0.5661328086360513	0.5422237307449359
