# Supplementary material for: Valsartan attenuates LPS-induced ALI by modulating NF-κB and MAPK pathways
Source: Front Pharmacol. 2024 Jan 15;15:1321095. doi: 10.3389/fphar.2024.1321095 (PMC10822936; doi:10.3389/fphar.2024.1321095)
Supplement: Supplementary file 25 [file DataSheet12.ZIP › 7GO/CC.txt]

Category	Term	Count	%	PValue	Genes	List Total	Pop Hits	Pop Total	Fold Enrichment	Bonferroni	Benjamini	FDR
GOTERM_CC_DIRECT	GO:0005886~plasma membrane	51	57.95454545454546	4.052183837440197E-10	DAGLA, ECE1, LTB4R, CYSLTR1, EDNRA, CCKAR, EDNRB, ADORA3, SCN9A, ADORA1, CCR9, CAPN2, ITGAV, FFAR1, JAK2, GHSR, PTGIR, HSP90AA1, CSNK2A1, SYK, ITGA4, PDE4D, MMP2, CSNK2A2, ADRA2B, F9, ADORA2A, AGTR1, AGTR2, PLEC, PTGER1, PTGER3, CACNA1B, FPR1, EGFR, HCAR2, TBXA2R, CNR1, ERBB2, TRPM8, JUN, SORT1, PLA2G2A, STAT3, HCRTR2, HCRTR1, MAPK10, CYP2C9, P2RX3, KLKB1, PTPN2	88	5333	20624	2.241242350374171	7.780193256312629E-8	6.083890141746518E-8	5.671960080065764E-8
GOTERM_CC_DIRECT	GO:0005887~integral component of plasma membrane	26	29.545454545454547	6.337385564319289E-10	PTGER1, PTGER3, LTB4R, EGFR, CYSLTR1, EDNRA, CCKAR, EDNRB, TBXA2R, CNR1, ADORA3, ERBB2, SCN9A, ADORA1, CCR9, ITGAV, TRPM8, FFAR1, PTGIR, ADRA2B, HCRTR2, HCRTR1, ADORA2A, P2RX3, AGTR1, AGTR2	88	1438	20624	4.237451005183968	1.216777858470408E-7	6.083890141746518E-8	5.671960080065764E-8
GOTERM_CC_DIRECT	GO:0045121~membrane raft	10	11.363636363636363	9.320582293107155E-7	IKBKB, GHSR, LDHB, EDNRB, P2RX3, CNR1, CAPN2, TRPM8, JAK2, EGFR	88	245	20624	9.565862708719852	1.789392518789512E-4	5.9651726675885794E-5	5.5612807682206024E-5
GOTERM_CC_DIRECT	GO:0042734~presynaptic membrane	6	6.8181818181818175	2.0187819007097237E-4	P2RX3, ADORA2A, CNR1, ADORA3, ERBB2, ADORA1	88	127	20624	11.072297780959197	0.03802279640261452	0.009690153123406674	0.009034049005676014
GOTERM_CC_DIRECT	GO:0048471~perinuclear region of cytoplasm	12	13.636363636363635	2.6034968898762086E-4	HSP90AA1, SORT1, PDE4D, ERBB2, PLA2G2A, PDE4B, ECE1, PTPN22, EIF4E, EGFR, PTGES, PLEC	88	735	20624	3.8263450834879404	0.04876453373067435	0.009997428057124641	0.009320518865756825
GOTERM_CC_DIRECT	GO:0005891~voltage-gated calcium channel complex	4	4.545454545454546	5.497182809939731E-4	PDE4D, SCN9A, CACNA1B, PDE4B	88	38	20624	24.669856459330145	0.10019295298165398	0.01759098499180714	0.0163999287163202
GOTERM_CC_DIRECT	GO:0005789~endoplasmic reticulum membrane	14	15.909090909090908	7.550705382531165E-4	SORT1, PLA2G2A, PLA2G4A, CYP3A4, PTGS2, CYP19A1, EGFR, HSD11B1, CYP2C9, CYP26A1, TBXAS1, ALOX5AP, TRPM8, PTGES	88	1112	20624	2.950621321124918	0.13500218973346312	0.018599677946396373	0.01734032475210912
GOTERM_CC_DIRECT	GO:0070062~extracellular exosome	21	23.863636363636363	7.749865810998489E-4	CTSA, CFD, HSP90AA1, MMP7, ITGA4, PLA2G2A, AKR1A1, AKR1B1, ECE1, PYGM, PYGL, MMP9, LDHB, LDHA, FABP3, F9, CAPN2, ITGAV, KLKB1, EIF4E, PLEC	88	2219	20624	2.2179523946085458	0.1383060444982429	0.018599677946396373	0.01734032475210912
GOTERM_CC_DIRECT	GO:0099056~integral component of presynaptic membrane	4	4.545454545454546	0.0017997743128395324	P2RX3, ADORA2A, CNR1, ADORA1	88	57	20624	16.446570972886764	0.2923941176883059	0.03839518534057669	0.03579551133314181
GOTERM_CC_DIRECT	GO:0005829~cytosol	37	42.04545454545455	0.0027550618743342964	KEAP1, AKR1B1, PYGM, PTPN22, PYGL, IKBKB, LDHB, LDHA, CCKAR, ERBB2, PDE4B, CAPN2, ITGAV, JAK2, EIF4E, JAK1, MAP3K5, PTGIR, HSP90AA1, SYK, CSNK2A1, SORT1, PDE4D, CSNK2A2, STAT3, AKR1A1, PLA2G4A, ADRA2B, DHODH, MAPK10, FABP3, AKR1B10, TBXAS1, ALOX5AP, PDE5A, PTPN2, PLEC	88	5593	20624	1.5504120410253077	0.41121953875007344	0.05289718798721849	0.0493156075505839
GOTERM_CC_DIRECT	GO:0043025~neuronal cell body	7	7.954545454545454	0.0045924204120252575	HSP90AA1, P2RX3, ADORA2A, ITGA4, ADORA1, CACNA1B, CAPN2	88	367	20624	4.47015110230369	0.5867801943475196	0.08015861082807721	0.07473120488659284
GOTERM_CC_DIRECT	GO:0016021~integral component of membrane	35	39.77272727272727	0.005571765800076728	DAGLA, PTGER1, PTGER3, FPR1, ECE1, CYP3A4, CYP19A1, LTB4R, EGFR, HCAR2, HSD11B1, LDHA, EDNRB, TBXA2R, CNR1, ADORA3, ERBB2, SCN9A, ADORA1, CCR9, TRPM8, FFAR1, GHSR, PTGIR, ITGA4, SORT1, HCRTR2, HCRTR1, DHODH, ADORA2A, TBXAS1, ALOX5AP, AGTR1, PTPN2, PTGES	88	5394	20624	1.5207132504129166	0.6579404483605915	0.08914825280122765	0.08311217318447786
GOTERM_CC_DIRECT	GO:0009986~cell surface	9	10.227272727272728	0.0063526866351375135	GHSR, HSP90AA1, ITGA4, SORT1, PLA2G1B, CCR9, ITGAV, ADRA2B, EGFR	88	654	20624	3.2251876563803172	0.7058326796323775	0.09382429491895405	0.08747160828381653
GOTERM_CC_DIRECT	GO:0016020~membrane	26	29.545454545454547	0.007569917983919721	PTGER3, FPR1, ECE1, CYP19A1, EGFR, HSD11B1, LDHB, LDHA, CYSLTR1, CCKAR, ERBB2, ITGAV, JAK2, JAK1, CTSA, HSP90AA1, ITGA4, SORT1, PDE4D, F9, ADORA2A, P2RX3, ALOX5AP, AGTR1, PTGES, PLEC	88	3653	20624	1.6680685862180524	0.7675205220801726	0.1028715555441559	0.09590629397085368
GOTERM_CC_DIRECT	GO:0043209~myelin sheath	3	3.4090909090909087	0.00803684027688718	HSP90AA1, ERBB2, PLEC	88	32	20624	21.971590909090907	0.7876049881208301	0.1028715555441559	0.09590629397085368
GOTERM_CC_DIRECT	GO:0005925~focal adhesion	7	7.954545454545454	0.0094909822362248	ITGA4, CAPN2, ITGAV, JAK2, EGFR, JAK1, PLEC	88	428	20624	3.8330501274426507	0.839742159405374	0.11389178683469761	0.10618036376776495
GOTERM_CC_DIRECT	GO:0099055~integral component of postsynaptic membrane	3	3.4090909090909087	0.015483832040952942	DAGLA, ADORA2A, ADORA1	88	45	20624	15.624242424242423	0.9500209838047626	0.1575213130500759	0.14685580747897703
GOTERM_CC_DIRECT	GO:0009897~external side of plasma membrane	7	7.954545454545454	0.015520565512463395	ITGA4, CCR9, CAPN2, ECE1, ITGAV, TRPM8, MAP3K5	88	477	20624	3.4392986468458164	0.9503777481675115	0.1575213130500759	0.14685580747897703
GOTERM_CC_DIRECT	GO:1904813~ficolin-1-rich granule lumen	4	4.545454545454546	0.015588046603913764	CFD, HSP90AA1, PYGL, MMP9	88	124	20624	7.560117302052785	0.9510265518018345	0.1575213130500759	0.14685580747897703
GOTERM_CC_DIRECT	GO:0005783~endoplasmic reticulum	11	12.5	0.023643792203665914	CTSA, ALOX5AP, TBXAS1, PLA2G2A, ADORA1, CAPN2, PLA2G4A, KEAP1, PTGS2, CYP19A1, PTPN2	88	1157	20624	2.2281763180639587	0.9898890480646314	0.22698040515519277	0.2116119402228099
GOTERM_CC_DIRECT	GO:0005956~protein kinase CK2 complex	2	2.272727272727273	0.025047897318197617	CSNK2A1, CSNK2A2	88	6	20624	78.12121212121212	0.9923300980859551	0.22900934690923536	0.21350350571225588
GOTERM_CC_DIRECT	GO:0000791~euchromatin	3	3.4090909090909087	0.02740802072488382	JUN, NR1H4, JAK2	88	61	20624	11.526080476900148	0.9951839467986877	0.23919727178080424	0.22300162317064565
GOTERM_CC_DIRECT	GO:0098590~plasma membrane region	2	2.272727272727273	0.03325857980118483	ERBB2, EGFR	88	8	20624	58.59090909090909	0.998487892487623	0.277636840079456	0.2588385123657428
GOTERM_CC_DIRECT	GO:1990204~oxidoreductase complex	2	2.272727272727273	0.037338251104308856	LDHB, LDHA	88	9	20624	52.08080808080808	0.9993286431999512	0.2926613399140816	0.27284572835739906
GOTERM_CC_DIRECT	GO:0031234~extrinsic component of cytoplasmic side of plasma membrane	3	3.4090909090909087	0.038106945301312714	SYK, JAK2, JAK1	88	73	20624	9.631382316313823	0.999424104775452	0.2926613399140816	0.27284572835739906
GOTERM_CC_DIRECT	GO:0009898~cytoplasmic side of plasma membrane	3	3.4090909090909087	0.04396099741923674	IKBKB, PTPN22, JAK1	88	79	20624	8.89988492520138	0.9998216319176089	0.32463505786513286	0.3026545591555145
GOTERM_CC_DIRECT	GO:0030673~axolemma	2	2.272727272727273	0.05748271820617586	ADORA2A, ADORA1	88	14	20624	33.480519480519476	0.9999884242313228	0.4087659961328061	0.38108913181131404
GOTERM_CC_DIRECT	GO:0043235~receptor complex	4	4.545454545454546	0.06618377517804001	P2RX3, ERBB2, NR1H4, EGFR	88	220	20624	4.2611570247933885	0.9999980492942676	0.42883340792112956	0.39979781259313646
GOTERM_CC_DIRECT	GO:0032587~ruffle membrane	3	3.4090909090909087	0.06793764998881907	ERBB2, ITGAV, EGFR	88	101	20624	6.96129612961296	0.9999986403305471	0.42883340792112956	0.39979781259313646
GOTERM_CC_DIRECT	GO:0098685~Schaffer collateral - CA1 synapse	3	3.4090909090909087	0.06793764998881907	GHSR, P2RX3, ADORA3	88	101	20624	6.96129612961296	0.9999986403305471	0.42883340792112956	0.39979781259313646
GOTERM_CC_DIRECT	GO:0005615~extracellular space	14	15.909090909090908	0.06923872732059905	CFD, CPB1, MMP7, PLA2G1B, MMP2, PLA2G2A, AKR1A1, AKR1B1, MMP9, EGFR, FABP3, BMP1, F9, KLKB1	88	1970	20624	1.6655283802491925	0.9999989601887406	0.42883340792112956	0.39979781259313646
GOTERM_CC_DIRECT	GO:0045202~synapse	6	6.8181818181818175	0.07670941850167881	ADORA3, ADORA1, CACNA1B, AKR1A1, HCRTR2, HCRTR1	88	537	20624	2.6185881157948194	0.999999778703867	0.46025651101007287	0.42909330974376586
GOTERM_CC_DIRECT	GO:0034774~secretory granule lumen	3	3.4090909090909087	0.08496268722795715	CFD, HSP90AA1, PYGL	88	115	20624	6.113833992094861	0.9999999605315266	0.47992474363861987	0.44742983912142165
GOTERM_CC_DIRECT	GO:0031904~endosome lumen	2	2.272727272727273	0.08498667335267227	JAK2, PTPN2	88	21	20624	22.32034632034632	0.999999960729673	0.47992474363861987	0.44742983912142165
GOTERM_CC_DIRECT	GO:0016323~basolateral plasma membrane	4	4.545454545454546	0.08991435128742328	HSP90AA1, ERBB2, ADORA1, EGFR	88	251	20624	3.7348786671495837	0.9999999860750045	0.48781880842756487	0.45478940994028183
GOTERM_CC_DIRECT	GO:0031965~nuclear membrane	4	4.545454545454546	0.09570752399541942	EDNRB, SORT1, ALOX5AP, EGFR	88	258	20624	3.63354474982382	0.9999999959138703	0.48781880842756487	0.45478940994028183
GOTERM_CC_DIRECT	GO:0098978~glutamatergic synapse	5	5.681818181818182	0.09592193755981114	GHSR, ADORA2A, CNR1, JAK2, EIF4E	88	411	20624	2.851139128511391	0.9999999960957395	0.48781880842756487	0.45478940994028183
GOTERM_CC_DIRECT	GO:0010008~endosome membrane	4	4.545454545454546	0.09654747250128888	SORT1, ERBB2, ECE1, EGFR	88	259	20624	3.6195156195156195	0.9999999965815853	0.48781880842756487	0.45478940994028183
