# Supplementary material for: Valsartan attenuates LPS-induced ALI by modulating NF-κB and MAPK pathways
Source: Front Pharmacol. 2024 Jan 15;15:1321095. doi: 10.3389/fphar.2024.1321095 (PMC10822936; doi:10.3389/fphar.2024.1321095)
Supplement: Supplementary file 25 [file DataSheet12.ZIP › 7GO/GO.xlsx]

## Sheet: Sheet1
GOterm	subgroup	Enrichment score
positive regulation of cytosolic calcium ion concentration	Biological process	18.7449
inflammatory response	Biological process	9.27814
G-protein coupled receptor signaling pathway	Biological process	4.8209
phospholipase C-activating G-protein coupled receptor signaling pathway	Biological process	25.5784
leukotriene biosynthetic process	Biological process	80.2231
cellular response to lipopolysaccharide	Biological process	9.289
negative regulation of inflammatory response	Biological process	10.6503
prostaglandin biosynthetic process	Biological process	46.445
sensory perception of pain	Biological process	21.2128
positive regulation of vascular smooth muscle cell proliferation	Biological process	20.8126
plasma membrane	Cellular component	2.24124
integral component of plasma membrane	Cellular component	4.23745
membrane raft	Cellular component	9.56586
presynaptic membrane	Cellular component	11.0723
perinuclear region of cytoplasm	Cellular component	3.82635
voltage-gated calcium channel complex	Cellular component	24.6699
endoplasmic reticulum membrane	Cellular component	2.95062
extracellular exosome	Cellular component	2.21795
integral component of presynaptic membrane	Cellular component	16.4466
cytosol	Cellular component	1.55041
peptide hormone binding	Molecular function	30.0396
enzyme binding	Molecular function	6.23191
G-protein coupled receptor activity	Molecular function	3.83946
protein phosphatase binding	Molecular function	14.3523
identical protein binding	Molecular function	2.65315
heme binding	Molecular function	9.8496
allyl-alcohol dehydrogenase activity	Molecular function	161.463
oxidoreductase activity, acting on paired donors, with incorporation or reduction of molecular oxygen	Molecular function	17.6462
G-protein coupled adenosine receptor activity	Molecular function	129.17
serine-type endopeptidase activity	Molecular function	8.0159
