# Supplementary material for: Valsartan attenuates LPS-induced ALI by modulating NF-κB and MAPK pathways
Source: Front Pharmacol. 2024 Jan 15;15:1321095. doi: 10.3389/fphar.2024.1321095 (PMC10822936; doi:10.3389/fphar.2024.1321095)
Supplement: Supplementary file 25 [file DataSheet12.ZIP › 7GO/MF.txt]

Category	Term	Count	%	PValue	Genes	List Total	Pop Hits	Pop Total	Fold Enrichment	Bonferroni	Benjamini	FDR
GOTERM_MF_DIRECT	GO:0017046~peptide hormone binding	6	6.8181818181818175	1.5254976627341421E-6	GHSR, CCKAR, EDNRB, ECE1, HCRTR2, HCRTR1	88	43	18945	30.039640591966172	5.124362653093906E-4	5.125672146786718E-4	4.7900626609852063E-4
GOTERM_MF_DIRECT	GO:0019899~enzyme binding	11	12.5	9.493371218664785E-6	HSP90AA1, JUN, ADORA2A, SORT1, PDE4D, ALOX5AP, CAPN2, CYP3A4, PTGS2, EIF4E, EGFR	88	380	18945	6.231907894736842	0.003184705901999263	0.0015948863647356837	0.001490459281330371
GOTERM_MF_DIRECT	GO:0004930~G-protein coupled receptor activity	14	15.909090909090908	5.78070263678457E-5	GHSR, PTGIR, FPR1, ADRA2B, HCRTR2, HCRTR1, HCAR2, CCKAR, ADORA2A, CNR1, ADORA3, AGTR1, FFAR1, AGTR2	88	785	18945	3.8394614939200924	0.019236297244172196	0.004149584146347395	0.0038778851843841726
GOTERM_MF_DIRECT	GO:0019903~protein phosphatase binding	6	6.8181818181818175	5.8805483683018446E-5	HSP90AA1, ERBB2, STAT3, EGFR, JAK1, MAP3K5	88	90	18945	14.352272727272725	0.01956528947096481	0.004149584146347395	0.0038778851843841726
GOTERM_MF_DIRECT	GO:0042802~identical protein binding	21	23.863636363636363	7.1180929805534E-5	GHSR, JUN, HSP90AA1, CSNK2A1, STAT3, KEAP1, PYGL, MMP9, EGFR, IKBKB, LDHB, LDHA, BMP1, P2RX3, ADORA2A, CNR1, ERBB2, ALOX5AP, TRPM8, JAK2, MAP3K5	88	1704	18945	2.6531490076824586	0.02363388361798391	0.004149584146347395	0.0038778851843841726
GOTERM_MF_DIRECT	GO:0020037~heme binding	7	7.954545454545454	7.409971689906062E-5	CYP2C9, CYP26A1, TBXAS1, JAK2, CYP3A4, PTGS2, CYP19A1	88	153	18945	9.849598930481283	0.02459101815016207	0.004149584146347395	0.0038778851843841726
GOTERM_MF_DIRECT	GO:0047655~allyl-alcohol dehydrogenase activity	3	3.4090909090909087	1.2433714162922023E-4	AKR1B10, AKR1A1, AKR1B1	88	4	18945	161.46306818181816	0.04091912693748456	0.005968182798202571	0.005577408924510736
GOTERM_MF_DIRECT	GO:0016705~oxidoreductase activity, acting on paired donors, with incorporation or reduction of molecular oxygen	5	5.681818181818182	1.773160329297121E-4	CYP2C9, CYP26A1, TBXAS1, CYP3A4, CYP19A1	88	61	18945	17.64623695976155	0.05784311131235387	0.007447273383047908	0.0069596542924912005
GOTERM_MF_DIRECT	GO:0001609~G-protein coupled adenosine receptor activity	3	3.4090909090909087	2.0660907569028324E-4	ADORA2A, ADORA3, ADORA1	88	5	18945	129.17045454545453	0.06707253210222708	0.007683598089794386	0.007180505357724515
GOTERM_MF_DIRECT	GO:0004252~serine-type endopeptidase activity	7	7.954545454545454	2.2867851457721386E-4	CFD, BMP1, MMP7, F9, MMP2, KLKB1, MMP9	88	188	18945	8.015897001934237	0.07396640713921254	0.007683598089794386	0.007180505357724515
GOTERM_MF_DIRECT	GO:0004672~protein kinase activity	9	10.227272727272728	3.454086610976399E-4	MAPK10, IKBKB, CSNK2A1, SYK, ERBB2, CSNK2A2, JAK2, EGFR, MAP3K5	88	378	18945	5.125811688311689	0.10959365972818425	0.010550664557164274	0.009859847234968994
GOTERM_MF_DIRECT	GO:0004175~endopeptidase activity	5	5.681818181818182	4.348613310793194E-4	MMP7, F9, MMP2, ECE1, MMP9	88	77	18945	13.979486422668241	0.13596775130075622	0.01180582841183341	0.011032827742010984
GOTERM_MF_DIRECT	GO:0004497~monooxygenase activity	5	5.681818181818182	4.5677312307688787E-4	CYP2C9, CYP26A1, TBXAS1, CYP3A4, CYP19A1	88	78	18945	13.800262237762237	0.14230852622363066	0.01180582841183341	0.011032827742010984
GOTERM_MF_DIRECT	GO:0032052~bile acid binding	3	3.4090909090909087	9.159406114980686E-4	PLA2G1B, NR1H4, PYGL	88	10	18945	64.58522727272727	0.2650090367305865	0.020946227081832323	0.019574747927664733
GOTERM_MF_DIRECT	GO:0004712~protein serine/threonine/tyrosine kinase activity	9	10.227272727272728	9.350994232960859E-4	IKBKB, CSNK2A1, SYK, ERBB2, CSNK2A2, JAK2, EGFR, JAK1, MAP3K5	88	440	18945	4.4035382231404965	0.26972959740044455	0.020946227081832323	0.019574747927664733
GOTERM_MF_DIRECT	GO:0004032~alditol:NADP+ 1-oxidoreductase activity	3	3.4090909090909087	0.0013353772595897208	AKR1B10, AKR1A1, AKR1B1	88	12	18945	53.82102272727272	0.36172535438168685	0.028042922451384136	0.026206778719448272
GOTERM_MF_DIRECT	GO:0004222~metalloendopeptidase activity	5	5.681818181818182	0.0017670885511896777	BMP1, MMP7, MMP2, ECE1, MMP9	88	112	18945	9.610896915584416	0.4480329735347066	0.03407768463210232	0.031846407662143236
GOTERM_MF_DIRECT	GO:0004713~protein tyrosine kinase activity	5	5.681818181818182	0.0018255902481483384	SYK, ERBB2, JAK2, EGFR, JAK1	88	113	18945	9.525844730490748	0.4587959572565762	0.03407768463210232	0.031846407662143236
GOTERM_MF_DIRECT	GO:0004879~RNA polymerase II transcription factor activity, ligand-activated sequence-specific DNA binding	4	4.545454545454546	0.0019592668265895155	STAT3, NR1H4, PPARA, PPARD	88	54	18945	15.946969696969695	0.4826105518293763	0.034648087038635644	0.03237946229205831
GOTERM_MF_DIRECT	GO:0047498~calcium-dependent phospholipase A2 activity	3	3.4090909090909087	0.0027109391164490695	PLA2G1B, PLA2G2A, PLA2G4A	88	17	18945	37.99131016042781	0.5983251880201461	0.04554377715634437	0.04256174412825039
GOTERM_MF_DIRECT	GO:0047834~D-threo-aldose 1-dehydrogenase activity	3	3.4090909090909087	0.003040729416147963	AKR1B10, AKR1A1, AKR1B1	88	18	18945	35.88068181818181	0.6405720624579818	0.04865167065836741	0.04546614460335526
GOTERM_MF_DIRECT	GO:0097110~scaffold protein binding	4	4.545454545454546	0.0036252973475119545	IKBKB, HSP90AA1, SYK, PDE4D	88	67	18945	12.852781546811398	0.7048622985294979	0.05536817767109167	0.05174288032357972
GOTERM_MF_DIRECT	GO:0004114~3',5'-cyclic-nucleotide phosphodiesterase activity	3	3.4090909090909087	0.004136421293760134	PDE4D, PDE4B, PDE5A	88	21	18945	30.754870129870127	0.7516012554053471	0.06025866836713444	0.05631316031928636
GOTERM_MF_DIRECT	GO:0008237~metallopeptidase activity	4	4.545454545454546	0.004439720916535039	BMP1, MMP7, MMP2, MMP9	88	72	18945	11.960227272727273	0.775766538379499	0.06025866836713444	0.05631316031928636
GOTERM_MF_DIRECT	GO:0005506~iron ion binding	5	5.681818181818182	0.004483531872554646	CYP2C9, CYP26A1, TBXAS1, CYP3A4, CYP19A1	88	145	18945	7.423589341692789	0.7790577631522477	0.06025866836713444	0.05631316031928636
GOTERM_MF_DIRECT	GO:0070330~aromatase activity	3	3.4090909090909087	0.008342114015159541	CYP2C9, CYP3A4, CYP19A1	88	30	18945	21.52840909090909	0.9400777268496759	0.10537686074050792	0.09847718533487942
GOTERM_MF_DIRECT	GO:0016499~orexin receptor activity	2	2.272727272727273	0.009163634016724775	HCRTR2, HCRTR1	88	2	18945	215.2840909090909	0.9546422914077137	0.10537686074050792	0.09847718533487942
GOTERM_MF_DIRECT	GO:0047939~L-glucuronate reductase activity	2	2.272727272727273	0.009163634016724775	AKR1A1, AKR1B1	88	2	18945	215.2840909090909	0.9546422914077137	0.10537686074050792	0.09847718533487942
GOTERM_MF_DIRECT	GO:0047956~glycerol dehydrogenase [NADP+] activity	2	2.272727272727273	0.009163634016724775	AKR1A1, AKR1B1	88	2	18945	215.2840909090909	0.9546422914077137	0.10537686074050792	0.09847718533487942
GOTERM_MF_DIRECT	GO:0001968~fibronectin binding	3	3.4090909090909087	0.009455653295666009	ITGA4, MMP2, ITGAV	88	32	18945	20.18288352272727	0.9589192504167915	0.10537686074050792	0.09847718533487942
GOTERM_MF_DIRECT	GO:0008395~steroid hydroxylase activity	3	3.4090909090909087	0.010035891499095992	CYP2C9, CYP3A4, CYP19A1	88	33	18945	19.571280991735538	0.9662607835348598	0.10537686074050792	0.09847718533487942
GOTERM_MF_DIRECT	GO:0004623~phospholipase A2 activity	3	3.4090909090909087	0.010035891499095992	PLA2G1B, PLA2G2A, PLA2G4A	88	33	18945	19.571280991735538	0.9662607835348598	0.10537686074050792	0.09847718533487942
GOTERM_MF_DIRECT	GO:0019825~oxygen binding	3	3.4090909090909087	0.011868662800274607	CYP26A1, CYP3A4, CYP19A1	88	36	18945	17.940340909090907	0.9818978575567546	0.1208445666937051	0.11293212482685536
GOTERM_MF_DIRECT	GO:0008289~lipid binding	5	5.681818181818182	0.012694508033483858	FABP3, ADORA2A, FFAR1, PPARA, PPARD	88	196	18945	5.4919410946196665	0.9863314719880394	0.12545160880148754	0.1172375153680568
GOTERM_MF_DIRECT	GO:0008184~glycogen phosphorylase activity	2	2.272727272727273	0.013714273506076713	PYGM, PYGL	88	3	18945	143.52272727272728	0.9903411960500735	0.127999886056716	0.11961894113633575
GOTERM_MF_DIRECT	GO:0004962~endothelin receptor activity	2	2.272727272727273	0.013714273506076713	EDNRA, EDNRB	88	3	18945	143.52272727272728	0.9903411960500735	0.127999886056716	0.11961894113633575
GOTERM_MF_DIRECT	GO:0004715~non-membrane spanning protein tyrosine kinase activity	3	3.4090909090909087	0.01816094220889373	SYK, JAK2, JAK1	88	45	18945	14.352272727272725	0.9978838702463592	0.153251719271327	0.1432173805095139
GOTERM_MF_DIRECT	GO:0004974~leukotriene receptor activity	2	2.272727272727273	0.018244252294205593	CYSLTR1, LTB4R	88	4	18945	107.64204545454545	0.9979433516022922	0.153251719271327	0.1432173805095139
GOTERM_MF_DIRECT	GO:0034875~caffeine oxidase activity	2	2.272727272727273	0.018244252294205593	CYP2C9, CYP3A4	88	4	18945	107.64204545454545	0.9979433516022922	0.153251719271327	0.1432173805095139
GOTERM_MF_DIRECT	GO:0004945~angiotensin type II receptor activity	2	2.272727272727273	0.018244252294205593	AGTR1, AGTR2	88	4	18945	107.64204545454545	0.9979433516022922	0.153251719271327	0.1432173805095139
GOTERM_MF_DIRECT	GO:0016301~kinase activity	5	5.681818181818182	0.021221502589614947	CSNK2A1, SYK, ERBB2, JAK2, EGFR	88	229	18945	4.700526002381897	0.9992587493767837	0.1739128017100152	0.16252565397900226
GOTERM_MF_DIRECT	GO:0019960~C-X3-C chemokine binding	2	2.272727272727273	0.022753663097252595	ITGA4, ITGAV	88	5	18945	86.11363636363636	0.9995621138546259	0.17779606513202026	0.16615465610551894
GOTERM_MF_DIRECT	GO:0004957~prostaglandin E receptor activity	2	2.272727272727273	0.022753663097252595	PTGER1, PTGER3	88	5	18945	86.11363636363636	0.9995621138546259	0.17779606513202026	0.16615465610551894
GOTERM_MF_DIRECT	GO:0005524~ATP binding	14	15.909090909090908	0.023462053747751444	HSP90AA1, SYK, CSNK2A1, CSNK2A2, CACNA1B, PYGL, EGFR, MAPK10, IKBKB, P2RX3, ERBB2, JAK2, JAK1, MAP3K5	88	1543	18945	1.9533229246450245	0.9996568013453211	0.17916477407373832	0.1674337471998626
GOTERM_MF_DIRECT	GO:0004459~L-lactate dehydrogenase activity	2	2.272727272727273	0.027242598225067013	LDHB, LDHA	88	6	18945	71.76136363636364	0.9999067761992187	0.19898941312222862	0.18596034440589224
GOTERM_MF_DIRECT	GO:0031702~type 1 angiotensin receptor binding	2	2.272727272727273	0.027242598225067013	EDNRB, JAK2	88	6	18945	71.76136363636364	0.9999067761992187	0.19898941312222862	0.18596034440589224
GOTERM_MF_DIRECT	GO:0030235~nitric-oxide synthase regulator activity	2	2.272727272727273	0.036159408626781304	HSP90AA1, EGFR	88	8	18945	53.82102272727273	0.9999957757332237	0.24433543092971893	0.22833727771408258
GOTERM_MF_DIRECT	GO:0001758~retinal dehydrogenase activity	2	2.272727272727273	0.036159408626781304	AKR1B10, AKR1B1	88	8	18945	53.82102272727273	0.9999957757332237	0.24433543092971893	0.22833727771408258
GOTERM_MF_DIRECT	GO:0005178~integrin binding	4	4.545454545454546	0.036273915620561155	SYK, ITGA4, ITGAV, PTPN2	88	158	18945	5.450230149597238	0.9999959410448914	0.24433543092971893	0.22833727771408258
GOTERM_MF_DIRECT	GO:0004674~protein serine/threonine kinase activity	6	6.8181818181818175	0.03635943912644627	MAPK10, IKBKB, CSNK2A1, SYK, CSNK2A2, MAP3K5	88	398	18945	3.245488807674737	0.999996060291406	0.24433543092971893	0.22833727771408258
GOTERM_MF_DIRECT	GO:0042277~peptide binding	3	3.4090909090909087	0.03905592680194767	CCKAR, HCRTR2, HCRTR1	88	68	18945	9.497827540106952	0.9999984633823757	0.257309635401067	0.24046198070218763
GOTERM_MF_DIRECT	GO:0008401~retinoic acid 4-hydroxylase activity	2	2.272727272727273	0.04499541379261587	CYP26A1, CYP3A4	88	10	18945	43.05681818181818	0.9999998086477303	0.2907395968138256	0.27170307559387274
GOTERM_MF_DIRECT	GO:0008270~zinc ion binding	9	10.227272727272728	0.047077311100014854	CPB1, BMP1, MMP7, MMP2, NR1H4, ECE1, PPARA, MMP9, PPARD	88	873	18945	2.219423617619494	0.9999999080871375	0.2984523873510376	0.27891086198876724
GOTERM_MF_DIRECT	GO:0005131~growth hormone receptor binding	2	2.272727272727273	0.049383340857073466	JAK2, JAK1	88	11	18945	39.142561983471076	0.9999999592787215	0.3072741208884571	0.2871549820207605
GOTERM_MF_DIRECT	GO:0061629~RNA polymerase II sequence-specific DNA binding transcription factor binding	4	4.545454545454546	0.05144660542931358	JUN, STAT3, KEAP1, PPARA	88	182	18945	4.731518481518481	0.9999999803772918	0.3142919895318066	0.29371334736008115
GOTERM_MF_DIRECT	GO:0004726~non-membrane spanning protein tyrosine phosphatase activity	2	2.272727272727273	0.0537513375500414	PTPN22, PTPN2	88	12	18945	35.88068181818182	0.9999999913348993	0.32250802530024836	0.30139142840558925
GOTERM_MF_DIRECT	GO:0031625~ubiquitin protein ligase binding	5	5.681818181818182	0.055545373605735006	HSP90AA1, JUN, PTPN22, EGFR, JAK1	88	312	18945	3.450065559440559	0.9999999954201734	0.3274253602022274	0.3059867949508911
GOTERM_MF_DIRECT	GO:0052650~NADP-retinol dehydrogenase activity	2	2.272727272727273	0.062427897319127366	AKR1B10, AKR1B1	88	14	18945	30.75487012987013	0.9999999996077424	0.3616512672280482	0.33797171996906883
GOTERM_MF_DIRECT	GO:0004033~aldo-keto reductase (NADP) activity	2	2.272727272727273	0.0667366381620735	AKR1B10, AKR1A1	88	15	18945	28.704545454545457	0.9999999999165519	0.38005949868570665	0.3551746505574759
GOTERM_MF_DIRECT	GO:0004115~3',5'-cyclic-AMP phosphodiesterase activity	2	2.272727272727273	0.07102580416777922	PDE4D, PDE4B	88	16	18945	26.910511363636363	0.9999999999822489	0.3977445033395636	0.37170170847804457
GOTERM_MF_DIRECT	GO:0019900~kinase binding	3	3.4090909090909087	0.08134238659731716	LDHB, PTPN22, EGFR	88	103	18945	6.27041041482789	0.9999999999995834	0.44804986715899286	0.4187132687140588
GOTERM_MF_DIRECT	GO:0016491~oxidoreductase activity	4	4.545454545454546	0.08585943463321619	HSD11B1, CYP2C9, CYP26A1, CYP3A4	88	226	18945	3.810337892196299	0.9999999999999205	0.4629674031420453	0.43265406126964956
GOTERM_MF_DIRECT	GO:0047485~protein N-terminus binding	3	3.4090909090909087	0.0868063880891335	CSNK2A1, ALOX5AP, CSNK2A2	88	107	18945	6.036002548853015	0.9999999999999439	0.4629674031420453	0.43265406126964956
GOTERM_MF_DIRECT	GO:0019901~protein kinase binding	6	6.8181818181818175	0.09222742433556505	IKBKB, SYK, STAT3, JAK2, PTPN2, MAP3K5	88	522	18945	2.474529780564263	0.9999999999999925	0.48244418577986836	0.45085557837761514
GOTERM_MF_DIRECT	GO:0004602~glutathione peroxidase activity	2	2.272727272727273	0.09635462376552145	ALOX5AP, PTGES	88	22	18945	19.571280991735538	0.9999999999999983	0.48244418577986836	0.45085557837761514
