# Supplementary material for: Valsartan attenuates LPS-induced ALI by modulating NF-κB and MAPK pathways
Source: Front Pharmacol. 2024 Jan 15;15:1321095. doi: 10.3389/fphar.2024.1321095 (PMC10822936; doi:10.3389/fphar.2024.1321095)
Supplement: Supplementary file 25 [file DataSheet12.ZIP › 8.cytoscape/string_interactions_short%20(2).tsv default node.csv]

Betweenness unDir	Closeness unDir	Degree unDir	name	selected	shared name
88.66066720223826	0.004739336492890996	4.0	ADORA1	true	ADORA1
2.0666666666666664	0.004016064257028112	3.0	ADORA3	true	ADORA3
1036.365639540537	0.006622516556291391	30.0	EGFR	false	EGFR
409.23348056024565	0.004901960784313725	13.0	AGTR2	false	AGTR2
5.4	0.003952569169960474	2.0	ADORA2A	true	ADORA2A
821.3883094684195	0.005376344086021506	9.0	CNR1	false	CNR1
177.22980089854858	0.005235602094240838	8.0	FPR1	false	FPR1
0.0	0.0034965034965034965	1.0	ADRA2B	true	ADRA2B
918.6797550305088	0.006211180124223602	21.0	AGTR1	false	AGTR1
184.53619494720022	0.005847953216374269	15.0	MMP2	false	MMP2
28.332594372046685	0.0045871559633027525	9.0	GHSR	false	GHSR
27.986136103022492	0.004651162790697674	5.0	FFAR1	true	FFAR1
457.1402240001176	0.006493506493506494	27.0	STAT3	false	STAT3
26.334244014374914	0.005	8.0	PTGER1	true	PTGER1
1.8	0.0043859649122807015	4.0	CCKAR	true	CCKAR
171.12010026399997	0.004878048780487805	10.0	EDNRA	false	EDNRA
40.679985331146376	0.00510204081632653	8.0	MAP3K5	true	MAP3K5
1408.1114348312522	0.006993006993006993	31.0	PTGS2	false	PTGS2
636.1650889660917	0.006493506493506494	28.0	JUN	false	JUN
213.1949861831644	0.006060606060606061	21.0	MMP9	false	MMP9
180.6728575338795	0.005025125628140704	14.0	CYSLTR1	false	CYSLTR1
68.52494081166991	0.004545454545454545	7.0	EDNRB	true	EDNRB
126.99948584697053	0.005714285714285714	14.0	JAK2	false	JAK2
34.92842726282729	0.0049261083743842365	9.0	LTB4R	false	LTB4R
16.3452380952381	0.004424778761061947	5.0	HCRTR1	true	HCRTR1
11.378543678543677	0.004608294930875576	7.0	TBXA2R	true	TBXA2R
0.0	0.00425531914893617	4.0	HCRTR2	true	HCRTR2
82.67816565277974	0.005076142131979695	9.0	PTGER3	false	PTGER3
13.468681318681313	0.004329004329004329	3.0	CCR9	true	CCR9
32.820245337318504	0.004405286343612335	4.0	HCAR2	true	HCAR2
115.82269397269405	0.0049261083743842365	6.0	AKR1B1	true	AKR1B1
44.825664205075974	0.004672897196261682	5.0	PYGM	true	PYGM
1.3333333333333333	0.0037313432835820895	3.0	PYGL	true	PYGL
445.2571605133156	0.006172839506172839	19.0	PPARA	false	PPARA
1.0333333333333332	0.004132231404958678	2.0	AKR1B10	true	AKR1B10
500.7786479497025	0.006097560975609756	25.0	HSP90AA1	false	HSP90AA1
158.7465073484621	0.005076142131979695	8.0	ALOX5AP	false	ALOX5AP
22.824983349983334	0.004975124378109453	9.0	PTGES	false	PTGES
24.071428571428573	0.0036363636363636364	3.0	PDE4D	true	PDE4D
213.62501583314855	0.005813953488372093	16.0	PLA2G4A	false	PLA2G4A
123.05920855467919	0.005263157894736842	11.0	TBXAS1	false	TBXAS1
0.0	0.004149377593360996	3.0	BMP1	true	BMP1
59.04651182151193	0.0051813471502590676	10.0	MMP7	false	MMP7
0.0	0.003367003367003367	2.0	CACNA1B	true	CACNA1B
182.16558441558462	0.004524886877828055	3.0	PDE4B	false	PDE4B
0.0	0.0035714285714285713	1.0	CAPN2	true	CAPN2
176.93433016847646	0.005050505050505051	10.0	ITGAV	false	ITGAV
24.266782106782106	0.0047169811320754715	5.0	ITGA4	true	ITGA4
0.0	0.0037313432835820895	1.0	DAGLA	true	DAGLA
324.0	0.003787878787878788	3.0	TRPM8	false	TRPM8
0.0	0.0034129692832764505	1.0	CPB1	true	CPB1
164.0	0.004739336492890996	6.0	PLA2G1B	false	PLA2G1B
5.932726423902892	0.0045045045045045045	4.0	CSNK2A1	true	CSNK2A1
227.5197965873956	0.0053475935828877	12.0	CYP19A1	false	CYP19A1
0.7619047619047619	0.00423728813559322	3.0	CSNK2A2	true	CSNK2A2
0.5333333333333333	0.004273504273504274	4.0	CYP26A1	true	CYP26A1
408.9763317865478	0.005376344086021506	13.0	CYP2C9	false	CYP2C9
52.23797535282068	0.005555555555555556	16.0	ERBB2	false	ERBB2
0.0	0.00392156862745098	2.0	HSD11B1	true	HSD11B1
1.4565359477124187	0.004273504273504274	3.0	FABP3	true	FABP3
206.34687966155596	0.005555555555555556	13.0	CYP3A4	false	CYP3A4
164.0	0.0037593984962406013	2.0	F9	false	F9
86.07484406634327	0.005025125628140704	8.0	NR1H4	true	NR1H4
33.531339935455314	0.005154639175257732	8.0	PLA2G2A	true	PLA2G2A
52.35147408541221	0.004761904761904762	5.0	PDE5A	true	PDE5A
0.0	0.0033783783783783786	1.0	DHODH	true	DHODH
208.83068500127334	0.004672897196261682	6.0	LDHA	false	LDHA
0.0	0.00425531914893617	2.0	DUSP16	true	DUSP16
0.0	0.0034965034965034965	2.0	ECE1	true	ECE1
29.881693347234467	0.004830917874396135	6.0	PTGIR	true	PTGIR
0.0	0.004329004329004329	2.0	SORT1	true	SORT1
20.830069930069918	0.005208333333333333	10.0	SYK	false	SYK
0.0	0.004651162790697674	5.0	EIF4E	true	EIF4E
0.0	0.004291845493562232	1.0	PLEC	true	PLEC
20.00535832416637	0.005319148936170213	10.0	IKBKB	false	IKBKB
42.91974477351175	0.005319148936170213	10.0	PPARD	false	PPARD
0.0	0.004329004329004329	3.0	PTPN22	true	PTPN22
0.0	0.004484304932735426	4.0	PTPN2	true	PTPN2
6.812332112332112	0.005263157894736842	10.0	KEAP1	false	KEAP1
40.96389517402678	0.005376344086021506	13.0	JAK1	false	JAK1
0.0	0.0028735632183908046	1.0	KLKB1	true	KLKB1
0.0	0.004694835680751174	4.0	KDM6B	true	KDM6B
0.0	0.002898550724637681	2.0	P2RX3	true	P2RX3
0.0	0.002898550724637681	2.0	SCN9A	true	SCN9A
