# Supplementary material for: Valsartan attenuates LPS-induced ALI by modulating NF-κB and MAPK pathways
Source: Front Pharmacol. 2024 Jan 15;15:1321095. doi: 10.3389/fphar.2024.1321095 (PMC10822936; doi:10.3389/fphar.2024.1321095)
Supplement: Supplementary file 26 [file DataSheet2.ZIP]

Archive with 41 entries (39 files):
- ERK1/
- ERK1/ERK 1.tif
- ERK1/ERK 2.tif
- ERK1/ERK 3.tif
- ERK1/ERK CYPB 1.tif
- ERK1/ERK CYPB 2.tif
- ERK1/ERK CYPB 3.tif
- ERK1/ERK CYPB.tif
- ERK1/ERK q.tif
- ERK1/p-ERK CYPB 1.tif
- ERK1/p-ERK CYPB 2.tif
- ERK1/p-ERK CYPB 3.tif
- ERK1/p-ERK CYPB q.tif
- ERK1/p-ERK CYPB.tif
- ERK1/p-ERK1.tif
- ERK1/p-ERK6.tif
- ERK1/p-ERK7.tif
- ERK1/p-ERKq.tif
- ERK1/Results ERK.xls
- ERK1/Results P-ERK.xls
- ERK2/
- ERK2/ERK CYPB1.tif
- ERK2/ERK2.xlsx
- ERK2/ERKq 1.tif
- ERK2/ERKq 2.tif
- ERK2/ERKq 3.tif
- ERK2/ERKq CYPB 2.tif
- ERK2/ERKq CYPB 3.tif
- ERK2/ERKq CYPB.tif
- ERK2/ERKq.tif
- ERK2/p-ERK 1.tif
- ERK2/p-ERK 2.tif
- ERK2/p-ERK 3.tif
- ERK2/p-ERK CYPB 1.tif
- ERK2/p-ERK CYPB 4.tif
- ERK2/p-ERK CYPB 6.tif
- ERK2/p-ERK CYPB gb.tif
- ERK2/p-ERK CYPB q.tif
- ERK2/p-ERK q.tif
- ERK2/Results ERK.xls
- ERK2/Results P-ERK.xls
