# Supplementary material for: Valsartan attenuates LPS-induced ALI by modulating NF-κB and MAPK pathways
Source: Front Pharmacol. 2024 Jan 15;15:1321095. doi: 10.3389/fphar.2024.1321095 (PMC10822936; doi:10.3389/fphar.2024.1321095)
Supplement: Supplementary file 26 [file DataSheet2.ZIP › ERK1/Results ERK.xls]

	Area	Mean	Min	Max	IntDen	RawIntDen
1	1710	73.899	16	191	126367.000	126367.000
2	1710	66.516	21	154	113742.000	113742.000
3	1710	66.518	17	141	113745.000	113745.000
4	1710	63.288	15	136	108222.000	108222.000
5	1710	58.987	17	121	100868.000	100868.000
6	1710	88.636	22	192	151567.000	151567.000
7	1710	88.641	23	190	151576.000	151576.000
8	1710	77.861	17	155	133143.000	133143.000
9	1710	90.858	27	177	155367.000	155367.000
10	1710	103.311	33	244	176661.000	176661.000
11	1710	81.244	18	165	138927.000	138927.000
12	1710	63.387	6	143	108392.000	108392.000
13	928	82.080	12	171	76170.000	76170.000
14	928	82.923	25	189	76953.000	76953.000
15	928	94.501	27	206	87697.000	87697.000
16	928	100.992	33	214	93721.000	93721.000
17	928	86.020	33	162	79827.000	79827.000
18	928	116.196	35	241	107830.000	107830.000
19	928	109.125	44	213	101268.000	101268.000
20	928	110.643	40	225	102677.000	102677.000
21	928	100.827	32	222	93567.000	93567.000
22	928	91.932	26	177	85313.000	85313.000
23	928	83.823	20	172	77788.000	77788.000
24	928	60.817	4	157	56438.000	56438.000
