# Supplementary material for: Valsartan attenuates LPS-induced ALI by modulating NF-κB and MAPK pathways
Source: Front Pharmacol. 2024 Jan 15;15:1321095. doi: 10.3389/fphar.2024.1321095 (PMC10822936; doi:10.3389/fphar.2024.1321095)
Supplement: Supplementary file 26 [file DataSheet2.ZIP › ERK1/Results P-ERK.xls]

	Area	Mean	Min	Max	IntDen	RawIntDen
1	1683	98.097	27	169	165098.000	165098.000
2	1683	109.956	42	195	185056.000	185056.000
3	1683	113.228	45	206	190563.000	190563.000
4	1683	139.184	54	238	234246.000	234246.000
5	1683	129.930	44	219	218672.000	218672.000
6	1683	123.431	35	204	207734.000	207734.000
7	1683	105.632	38	176	177779.000	177779.000
8	1683	119.819	40	192	201656.000	201656.000
9	1683	118.108	35	198	198776.000	198776.000
10	1683	66.559	21	118	112019.000	112019.000
11	1683	74.504	21	153	125391.000	125391.000
12	1683	65.146	10	144	109641.000	109641.000
13	782	137.092	35	255	107206.000	107206.000
14	782	167.785	75	255	131208.000	131208.000
15	782	178.326	77	255	139451.000	139451.000
16	782	158.482	78	255	123933.000	123933.000
17	782	187.004	84	255	146237.000	146237.000
18	782	182.340	85	255	142590.000	142590.000
19	782	198.586	93	255	155294.000	155294.000
20	782	208.304	94	255	162894.000	162894.000
21	782	170.775	70	255	133546.000	133546.000
22	782	135.225	55	255	105746.000	105746.000
23	782	115.068	49	255	89983.000	89983.000
24	782	127.607	28	255	99789.000	99789.000
