# Supplementary material for: Valsartan attenuates LPS-induced ALI by modulating NF-κB and MAPK pathways
Source: Front Pharmacol. 2024 Jan 15;15:1321095. doi: 10.3389/fphar.2024.1321095 (PMC10822936; doi:10.3389/fphar.2024.1321095)
Supplement: Supplementary file 26 [file DataSheet2.ZIP › ERK2/ERK2.xlsx]

## Sheet: Sheet1
P-ERK		Area	Mean	Min	Max	IntDen	RawIntDen
P-ERK	1	1392	35.165	8	104	48949	48949		48949	89257		0.548405	1.40245		0.391033
	2	1392	71.239	19	184	99165	99165		99165	119979		0.82652	1.29073		0.640348
	3	1392	95.344	28	223	132719	132719		132719	98619		1.34578	1.98042		0.679539
	4	1392	155.294	47	255	216169	216169		216169	100395		2.15318	1.35378		1.5905
	5	1392	126.333	42	200	175856	175856		175856	108749		1.61708	1.51548		1.06704
	6	1392	114.703	28	202	159667	159667		159667	80248		1.98967	2.00713		0.991302
	7	1392	52.226	15	128	72699	72699		72699	76535		0.949879	2.29952		0.413077
	8	1392	40.478	12	95	56345	56345		56345	76510		0.73644	2.43965		0.301862
	9	1392	44.52	14	102	61972	61972		61972	76445		0.810674	1.72903		0.468861
	10	1392	59.994	20	151	83511	83511		83511	72395		1.15355	2.02628		0.569293
	11	1392	55.897	16	186	77809	77809		77809	72487		1.07342	1.39943		0.767042
	12	1392	53.787	18	136	74872	74872		74872	90879		0.823865	1.60037		0.514796
CYPB	13	1081	82.569	17	241	89257	89257
	14	1081	110.989	35	239	119979	119979
	15	1081	91.229	32	239	98619	98619
	16	1081	92.872	31	228	100395	100395
	17	1081	100.6	34	239	108749	108749
	18	1081	74.235	23	180	80248	80248
	19	1081	70.8	21	154	76535	76535
	20	1081	70.777	23	149	76510	76510
	21	1081	70.717	18	186	76445	76445
	22	1081	66.97	12	186	72395	72395
	23	1081	67.056	11	226	72487	72487
	24	1081	84.069	9	244	90879	90879
ERK		Area	Mean	Min	Max	IntDen	RawIntDen
ERK	1	1696	110.192	16	229	186885	186885		186885	133256		1.40245
	2	1696	101.065	28	208	171407	171407		171407	132798		1.29073
	3	1696	98.957	28	193	167831	167831		167831	84745		1.98042
	4	1696	105.084	31	205	178222	178222		178222	131648		1.35378
	5	1696	99.775	33	174	169219	169219		169219	111660		1.51548
	6	1696	118.223	41	221	200506	200506		200506	99897		2.00713
	7	1696	124.458	40	238	211080	211080		211080	91793		2.29952
	8	1696	132.417	44	239	224580	224580		224580	92054		2.43965
	9	1696	120.254	41	210	203951	203951		203951	117957		1.72903
	10	1696	111.834	30	209	189670	189670		189670	93605		2.02628
	11	1696	87.472	27	160	148352	148352		148352	106009		1.39943
	12	1696	95.399	13	202	161796	161796		161796	101099		1.60037
CYPB	13	855	155.855	46	240	133256	133256
	14	855	155.319	42	240	132798	132798
	15	855	99.117	25	241	84745	84745
	16	855	153.974	51	239	131648	131648
	17	855	130.596	41	239	111660	111660
	18	855	116.839	39	213	99897	99897
	19	855	107.36	33	206	91793	91793
	20	855	107.665	32	198	92054	92054
	21	855	137.961	40	241	117957	117957
	22	855	109.48	33	231	93605	93605
	23	855	123.987	33	241	106009	106009
	24	855	118.244	22	242	101099	101099
