# Supplementary material for: Valsartan attenuates LPS-induced ALI by modulating NF-κB and MAPK pathways
Source: Front Pharmacol. 2024 Jan 15;15:1321095. doi: 10.3389/fphar.2024.1321095 (PMC10822936; doi:10.3389/fphar.2024.1321095)
Supplement: Supplementary file 26 [file DataSheet2.ZIP › ERK2/Results ERK.xls]

	Area	Mean	Min	Max	IntDen	RawIntDen
1	1696	110.192	16	229	186885.000	186885.000
2	1696	101.065	28	208	171407.000	171407.000
3	1696	98.957	28	193	167831.000	167831.000
4	1696	105.084	31	205	178222.000	178222.000
5	1696	99.775	33	174	169219.000	169219.000
6	1696	118.223	41	221	200506.000	200506.000
7	1696	124.458	40	238	211080.000	211080.000
8	1696	132.417	44	239	224580.000	224580.000
9	1696	120.254	41	210	203951.000	203951.000
10	1696	111.834	30	209	189670.000	189670.000
11	1696	87.472	27	160	148352.000	148352.000
12	1696	95.399	13	202	161796.000	161796.000
13	855	155.855	46	240	133256.000	133256.000
14	855	155.319	42	240	132798.000	132798.000
15	855	99.117	25	241	84745.000	84745.000
16	855	153.974	51	239	131648.000	131648.000
17	855	130.596	41	239	111660.000	111660.000
18	855	116.839	39	213	99897.000	99897.000
19	855	107.360	33	206	91793.000	91793.000
20	855	107.665	32	198	92054.000	92054.000
21	855	137.961	40	241	117957.000	117957.000
22	855	109.480	33	231	93605.000	93605.000
23	855	123.987	33	241	106009.000	106009.000
24	855	118.244	22	242	101099.000	101099.000
