# Supplementary material for: Valsartan attenuates LPS-induced ALI by modulating NF-κB and MAPK pathways
Source: Front Pharmacol. 2024 Jan 15;15:1321095. doi: 10.3389/fphar.2024.1321095 (PMC10822936; doi:10.3389/fphar.2024.1321095)
Supplement: Supplementary file 26 [file DataSheet2.ZIP › ERK2/Results P-ERK.xls]

	Area	Mean	Min	Max	IntDen	RawIntDen
1	1392	35.165	8	104	48949.000	48949.000
2	1392	71.239	19	184	99165.000	99165.000
3	1392	95.344	28	223	132719.000	132719.000
4	1392	155.294	47	255	216169.000	216169.000
5	1392	126.333	42	200	175856.000	175856.000
6	1392	114.703	28	202	159667.000	159667.000
7	1392	52.226	15	128	72699.000	72699.000
8	1392	40.478	12	95	56345.000	56345.000
9	1392	44.520	14	102	61972.000	61972.000
10	1392	59.994	20	151	83511.000	83511.000
11	1392	55.897	16	186	77809.000	77809.000
12	1392	53.787	18	136	74872.000	74872.000
13	1081	82.569	17	241	89257.000	89257.000
14	1081	110.989	35	239	119979.000	119979.000
15	1081	91.229	32	239	98619.000	98619.000
16	1081	92.872	31	228	100395.000	100395.000
17	1081	100.600	34	239	108749.000	108749.000
18	1081	74.235	23	180	80248.000	80248.000
19	1081	70.800	21	154	76535.000	76535.000
20	1081	70.777	23	149	76510.000	76510.000
21	1081	70.717	18	186	76445.000	76445.000
22	1081	66.970	12	186	72395.000	72395.000
23	1081	67.056	11	226	72487.000	72487.000
24	1081	84.069	9	244	90879.000	90879.000
