# Supplementary material for: Valsartan attenuates LPS-induced ALI by modulating NF-κB and MAPK pathways
Source: Front Pharmacol. 2024 Jan 15;15:1321095. doi: 10.3389/fphar.2024.1321095 (PMC10822936; doi:10.3389/fphar.2024.1321095)
Supplement: Supplementary file 33 [file DataSheet5.ZIP]

Archive with 36 entries (34 files):
- P38-1/
- P38-1/data analysis.xlsx
- P38-1/p-p38 CYPB q 2.tif
- P38-1/p-p38 CYPB5.tif
- P38-1/p-p38 CYPBgb.tif
- P38-1/p-p38-1.tif
- P38-1/p-p38-2.tif
- P38-1/p-p38-q.tif
- P38-1/p38 1.tif
- P38-1/p38 2.tif
- P38-1/p38 CYPB q.tif
- P38-1/p38 CYPB2.tif
- P38-1/p38 CYPB3.tif
- P38-1/p38 q.tif
- P38-1/ResultsP-P38.xls
- P38-1/ResultsP38.xls
- P38-2/
- P38-2/data analysis.xlsx
- P38-2/p-p38 1.tif
- P38-2/p-p38 2.tif
- P38-2/p-p38 3.tif
- P38-2/p-p38 CYPB1.tif
- P38-2/p-p38 CYPB2.tif
- P38-2/p-p38 CYPB3.tif
- P38-2/p-p38 CYPBq.tif
- P38-2/p-p38 q.tif
- P38-2/p38 1.tif
- P38-2/p38 2.tif
- P38-2/p38 3.tif
- P38-2/p38 CYPB 1.tif
- P38-2/p38 CYPB 2.tif
- P38-2/p38 CYPB 3.tif
- P38-2/p38 CYPB.tif
- P38-2/p38 q.tif
- P38-2/Results P38.xls
- P38-2/ResultsP-P38.xls
