# Supplementary material for: Valsartan attenuates LPS-induced ALI by modulating NF-κB and MAPK pathways
Source: Front Pharmacol. 2024 Jan 15;15:1321095. doi: 10.3389/fphar.2024.1321095 (PMC10822936; doi:10.3389/fphar.2024.1321095)
Supplement: Supplementary file 33 [file DataSheet5.ZIP › P38-1/data analysis.xlsx]

## Sheet: Sheet1
P38	Area	Mean	Min	Max	IntDen	RawIntDen
P38	864	96.352	41	180	83248	83248		83248	44577		1.86751
	864	99.078	43	177	85603	85603		85603	51468		1.66323
	864	102.562	41	174	88614	88614		88614	50338		1.76038
	864	101.14	50	166	87385	87385		87385	61507		1.42073
	864	111.141	52	174	96026	96026		96026	71309		1.34662
	864	115.194	53	181	99528	99528		99528	77622		1.28221
	864	108.41	46	183	93666	93666		93666	80709		1.16054
	864	107.414	43	159	92806	92806		92806	87577		1.05971
	864	104.766	49	168	90518	90518		90518	77875		1.16235
	864	100.591	46	158	86911	86911		86911	59879		1.45144
	864	88.411	38	150	76387	76387		76387	46134		1.65576
	864	100.962	34	184	87231	87231		87231	38702		2.25391
CYPB	1045	42.657	14	94	44577	44577
	1045	49.252	15	108	51468	51468
	1045	48.17	15	106	50338	50338
	1045	58.858	14	129	61507	61507
	1045	68.238	21	155	71309	71309
	1045	74.279	20	167	77622	77622
	1045	77.233	29	169	80709	80709
	1045	83.806	26	191	87577	87577
	1045	74.522	26	170	77875	77875
	1045	57.3	19	121	59879	59879
	1045	44.147	8	121	46134	46134
	1045	37.035	0	108	38702	38702
P-P38	Area	Mean	Min	Max	IntDen	RawIntDen
P-P38	1320	36.358	12	63	47993	47993		47993	83935		0.571788	1.86751		0.306176
	1320	38.91	14	63	51361	51361		51361	80018		0.641868	1.66323		0.385917
	1320	49.261	23	72	65025	65025		65025	87367		0.744274	1.76038		0.422792
	1320	67.599	24	104	89231	89231		89231	82712		1.07882	1.42073		0.759338
	1320	94.061	46	138	124160	124160		124160	74333		1.67032	1.34662		1.24038
	1320	97.915	46	140	129248	129248		129248	60491		2.13665	1.28221		1.66637
	1320	60.789	20	104	80241	80241		80241	70419		1.13948	1.16054		0.981853
	1320	45.173	19	70	59628	59628		59628	66651		0.89463	1.05971		0.844224
	1320	41.057	23	58	54195	54195		54195	71371		0.759342	1.16235		0.653282
	1320	36.934	12	58	48753	48753		48753	73899		0.659725	1.45144		0.45453
	1320	31.795	10	51	41970	41970		41970	53588		0.783198	1.65576		0.473013
	1320	70.077	24	111	92502	92502		92502	60241		1.53553	2.25391		0.681274
CYPB	1102	76.166	7	246	83935	83935
	1102	72.612	16	209	80018	80018
	1102	79.28	19	245	87367	87367
	1102	75.056	20	230	82712	82712
	1102	67.453	15	200	74333	74333
	1102	54.892	17	163	60491	60491
	1102	63.901	16	239	70419	70419
	1102	60.482	16	194	66651	66651
	1102	64.765	16	204	71371	71371
	1102	67.059	13	228	73899	73899
	1102	48.628	14	164	53588	53588
	1102	54.665	3	181	60241	60241
