# Supplementary material for: Valsartan attenuates LPS-induced ALI by modulating NF-κB and MAPK pathways
Source: Front Pharmacol. 2024 Jan 15;15:1321095. doi: 10.3389/fphar.2024.1321095 (PMC10822936; doi:10.3389/fphar.2024.1321095)
Supplement: Supplementary file 33 [file DataSheet5.ZIP › P38-1/ResultsP-P38.xls]

	Area	Mean	Min	Max	IntDen	RawIntDen
1	1320	36.358	12	63	47993.000	47993.000
2	1320	38.910	14	63	51361.000	51361.000
3	1320	49.261	23	72	65025.000	65025.000
4	1320	67.599	24	104	89231.000	89231.000
5	1320	94.061	46	138	124160.000	124160.000
6	1320	97.915	46	140	129248.000	129248.000
7	1320	60.789	20	104	80241.000	80241.000
8	1320	45.173	19	70	59628.000	59628.000
9	1320	41.057	23	58	54195.000	54195.000
10	1320	36.934	12	58	48753.000	48753.000
11	1320	31.795	10	51	41970.000	41970.000
12	1320	70.077	24	111	92502.000	92502.000
13	1102	76.166	7	246	83935.000	83935.000
14	1102	72.612	16	209	80018.000	80018.000
15	1102	79.280	19	245	87367.000	87367.000
16	1102	75.056	20	230	82712.000	82712.000
17	1102	67.453	15	200	74333.000	74333.000
18	1102	54.892	17	163	60491.000	60491.000
19	1102	63.901	16	239	70419.000	70419.000
20	1102	60.482	16	194	66651.000	66651.000
21	1102	64.765	16	204	71371.000	71371.000
22	1102	67.059	13	228	73899.000	73899.000
23	1102	48.628	14	164	53588.000	53588.000
24	1102	54.665	3	181	60241.000	60241.000
