# Supplementary material for: Valsartan attenuates LPS-induced ALI by modulating NF-κB and MAPK pathways
Source: Front Pharmacol. 2024 Jan 15;15:1321095. doi: 10.3389/fphar.2024.1321095 (PMC10822936; doi:10.3389/fphar.2024.1321095)
Supplement: Supplementary file 33 [file DataSheet5.ZIP › P38-1/ResultsP38.xls]

	Area	Mean	Min	Max	IntDen	RawIntDen
1	864	96.352	41	180	83248	83248
2	864	99.078	43	177	85603	85603
3	864	102.562	41	174	88614	88614
4	864	101.140	50	166	87385	87385
5	864	111.141	52	174	96026	96026
6	864	115.194	53	181	99528	99528
7	864	108.410	46	183	93666	93666
8	864	107.414	43	159	92806	92806
9	864	104.766	49	168	90518	90518
10	864	100.591	46	158	86911	86911
11	864	88.411	38	150	76387	76387
12	864	100.962	34	184	87231	87231
13	1045	42.657	14	94	44577	44577
14	1045	49.252	15	108	51468	51468
15	1045	48.170	15	106	50338	50338
16	1045	58.858	14	129	61507	61507
17	1045	68.238	21	155	71309	71309
18	1045	74.279	20	167	77622	77622
19	1045	77.233	29	169	80709	80709
20	1045	83.806	26	191	87577	87577
21	1045	74.522	26	170	77875	77875
22	1045	57.300	19	121	59879	59879
23	1045	44.147	8	121	46134	46134
24	1045	37.035	0	108	38702	38702
