# Supplementary material for: Valsartan attenuates LPS-induced ALI by modulating NF-κB and MAPK pathways
Source: Front Pharmacol. 2024 Jan 15;15:1321095. doi: 10.3389/fphar.2024.1321095 (PMC10822936; doi:10.3389/fphar.2024.1321095)
Supplement: Supplementary file 33 [file DataSheet5.ZIP › P38-2/data analysis.xlsx]

## Sheet: Sheet1
P38	Area	Mean	Min	Max	IntDen	RawIntDen
P38	880	113.966	35	172	100290	100290			100290	45076		2.22491
	880	126.502	65	175	111322	111322			111322	52219		2.13183
	880	135.617	86	183	119343	119343			119343	44365		2.69003
	880	125.395	50	183	110348	110348			110348	48878		2.25762
	880	131.674	75	179	115873	115873			115873	56675		2.04452
	880	134.801	91	184	118625	118625			118625	59579		1.99105
	880	133.722	80	187	117675	117675			117675	58717		2.0041
	880	134.642	81	187	118485	118485			118485	62114		1.90754
	880	122.816	68	173	108078	108078			108078	56134		1.92536
	880	116.685	75	170	102683	102683			102683	44481		2.30847
	880	108.814	40	168	95756	95756			95756	40757		2.34944
	880	102.612	37	162	90299	90299			90299	36595		2.46752
CYPB	918	49.102	21	89	45076	45076
	918	56.883	23	110	52219	52219
	918	48.328	21	91	44365	44365
	918	53.244	21	105	48878	48878
	918	61.737	28	122	56675	56675
	918	64.901	19	175	59579	59579
	918	63.962	25	129	58717	58717
	918	67.662	26	136	62114	62114
	918	61.148	21	127	56134	56134
	918	48.454	13	98	44481	44481
	918	44.398	10	112	40757	40757
	918	39.864	6	101	36595	36595
P-P38	Area	Mean	Min	Max	IntDen	RawIntDen
P-P38	1320	68.514	4	121	90438	90438			90438	84600		1.06901	2.22491		0.480472
	1320	66.06	29	126	87199	87199			87199	105502		0.826515	2.13183		0.387702
	1320	62.377	27	107	82338	82338			82338	106565		0.772655	2.69003		0.28723
	1320	88.952	25	140	117417	117417			117417	86929		1.35072	2.25762		0.598295
	1320	101.611	39	152	134126	134126			134126	86010		1.55942	2.04452		0.762734
	1320	95.871	31	151	126550	126550			126550	89538		1.41337	1.99105		0.709858
	1320	65.994	29	109	87112	87112			87112	117454		0.741669	2.0041		0.370075
	1320	66.094	24	117	87244	87244			87244	78926		1.10539	1.90754		0.579484
	1320	57.061	14	98	75320	75320			75320	114509		0.657765	1.92536		0.341633
	1320	38.852	6	69	51284	51284			51284	111416		0.460293	2.30847		0.199393
	1320	46.477	13	82	61349	61349			61349	95003		0.645759	2.34944		0.274857
	1320	58.163	17	95	76775	76775			76775	86116		0.89153	2.46752		0.361306
CYPB	1248	67.788	8	196	84600	84600
	1248	84.537	18	230	105502	105502
	1248	85.389	23	230	106565	106565
	1248	69.655	20	162	86929	86929
	1248	68.918	21	170	86010	86010
	1248	71.745	22	193	89538	89538
	1248	94.114	22	238	117454	117454
	1248	63.242	17	173	78926	78926
	1248	91.754	18	244	114509	114509
	1248	89.276	19	244	111416	111416
	1248	76.124	17	245	95003	95003
	1248	69.003	8	207	86116	86116
