# Supplementary material for: Valsartan attenuates LPS-induced ALI by modulating NF-κB and MAPK pathways
Source: Front Pharmacol. 2024 Jan 15;15:1321095. doi: 10.3389/fphar.2024.1321095 (PMC10822936; doi:10.3389/fphar.2024.1321095)
Supplement: Supplementary file 33 [file DataSheet5.ZIP › P38-2/Results P38.xls]

	Area	Mean	Min	Max	IntDen	RawIntDen
1	880	113.966	35	172	100290.000	100290.000
2	880	126.502	65	175	111322.000	111322.000
3	880	135.617	86	183	119343.000	119343.000
4	880	125.395	50	183	110348.000	110348.000
5	880	131.674	75	179	115873.000	115873.000
6	880	134.801	91	184	118625.000	118625.000
7	880	133.722	80	187	117675.000	117675.000
8	880	134.642	81	187	118485.000	118485.000
9	880	122.816	68	173	108078.000	108078.000
10	880	116.685	75	170	102683.000	102683.000
11	880	108.814	40	168	95756.000	95756.000
12	880	102.612	37	162	90299.000	90299.000
13	918	49.102	21	89	45076.000	45076.000
14	918	56.883	23	110	52219.000	52219.000
15	918	48.328	21	91	44365.000	44365.000
16	918	53.244	21	105	48878.000	48878.000
17	918	61.737	28	122	56675.000	56675.000
18	918	64.901	19	175	59579.000	59579.000
19	918	63.962	25	129	58717.000	58717.000
20	918	67.662	26	136	62114.000	62114.000
21	918	61.148	21	127	56134.000	56134.000
22	918	48.454	13	98	44481.000	44481.000
23	918	44.398	10	112	40757.000	40757.000
24	918	39.864	6	101	36595.000	36595.000
