# Supplementary material for: Valsartan attenuates LPS-induced ALI by modulating NF-κB and MAPK pathways
Source: Front Pharmacol. 2024 Jan 15;15:1321095. doi: 10.3389/fphar.2024.1321095 (PMC10822936; doi:10.3389/fphar.2024.1321095)
Supplement: Supplementary file 33 [file DataSheet5.ZIP › P38-2/ResultsP-P38.xls]

	Area	Mean	Min	Max	IntDen	RawIntDen
1	1320	68.514	4	121	90438.000	90438.000
2	1320	66.060	29	126	87199.000	87199.000
3	1320	62.377	27	107	82338.000	82338.000
4	1320	88.952	25	140	117417.000	117417.000
5	1320	101.611	39	152	134126.000	134126.000
6	1320	95.871	31	151	126550.000	126550.000
7	1320	65.994	29	109	87112.000	87112.000
8	1320	66.094	24	117	87244.000	87244.000
9	1320	57.061	14	98	75320.000	75320.000
10	1320	38.852	6	69	51284.000	51284.000
11	1320	46.477	13	82	61349.000	61349.000
12	1320	58.163	17	95	76775.000	76775.000
13	1248	67.788	8	196	84600.000	84600.000
14	1248	84.537	18	230	105502.000	105502.000
15	1248	85.389	23	230	106565.000	106565.000
16	1248	69.655	20	162	86929.000	86929.000
17	1248	68.918	21	170	86010.000	86010.000
18	1248	71.745	22	193	89538.000	89538.000
19	1248	94.114	22	238	117454.000	117454.000
20	1248	63.242	17	173	78926.000	78926.000
21	1248	91.754	18	244	114509.000	114509.000
22	1248	89.276	19	244	111416.000	111416.000
23	1248	76.124	17	245	95003.000	95003.000
24	1248	69.003	8	207	86116.000	86116.000
