# Supplementary material for: Valsartan attenuates LPS-induced ALI by modulating NF-κB and MAPK pathways
Source: Front Pharmacol. 2024 Jan 15;15:1321095. doi: 10.3389/fphar.2024.1321095 (PMC10822936; doi:10.3389/fphar.2024.1321095)
Supplement: Supplementary file 35 [file DataSheet7.ZIP]

Archive with 41 entries (38 files):
- ERK-1/
- ERK-1/ERK 1.tif
- ERK-1/ERK 2.tif
- ERK-1/ERK q.tif
- ERK-1/ERK tublin 1.tif
- ERK-1/ERK tublin 2.tif
- ERK-1/ERK tublin.tif
- ERK-1/P-ERK 1.tif
- ERK-1/P-ERK 2.tif
- ERK-1/P-ERK Q.tif
- ERK-1/P-ERK tublin 2.tif
- ERK-1/P-ERK tublin q.tif
- ERK-1/Results2.xls
- ERK-2/
- ERK-2/ERK 1.tif
- ERK-2/ERK 2.tif
- ERK-2/ERK q.tif
- ERK-2/ERK tublin 2.tif
- ERK-2/ERK tublin 3.tif
- ERK-2/ERK tublin q.tif
- ERK-2/p-ERK 1.tif
- ERK-2/p-ERK 2.tif
- ERK-2/p-ERK q.tif
- ERK-2/p-ERK tublin 1.tif
- ERK-2/p-ERK tublin 2.tif
- ERK-2/p-ERK tublin q.tif
- ERK-2/Results.xls
- ERK-3/
- ERK-3/ERK 1.tif
- ERK-3/ERK 2.tif
- ERK-3/ERK Q.tif
- ERK-3/ERK tublin 1.tif
- ERK-3/ERK tublin 2.tif
- ERK-3/ERK tublin q.tif
- ERK-3/p-erk 1.tif
- ERK-3/p-erk 2.tif
- ERK-3/p-erk q.tif
- ERK-3/p-erk tublin 1.tif
- ERK-3/p-erk tublin 2.tif
- ERK-3/p-erk tublin q.tif
- ERK-3/Results3.xls
