# Supplementary material for: Valsartan attenuates LPS-induced ALI by modulating NF-κB and MAPK pathways
Source: Front Pharmacol. 2024 Jan 15;15:1321095. doi: 10.3389/fphar.2024.1321095 (PMC10822936; doi:10.3389/fphar.2024.1321095)
Supplement: Supplementary file 35 [file DataSheet7.ZIP › ERK-1/Results2.xls]

	Area	Mean	Min	Max	IntDen	RawIntDen
P-ERK	1938	55.167	4	207	106913	106913
	1938	86.4	9	202	167443	167443		106913	117990		0.906119163	1.31258192		0.690333417	0.690333417		1
	1938	80.698	3	202	156392	156392		167443	139414		1.201048675	1.406696659		0.853807868	0.690333417		1.236805066
	1938	73.63	5	206	142694	142694		156392	144534		1.08204298	1.734680591		0.62377073	0.690333417		0.90357893
	1938	66.412	2	211	128706	128706		142694	135857		1.050324974	1.826762489		0.574965263	0.690333417		0.83288053
P-ERK tublin	1196	98.654	9	235	117990	117990		128706	134286		0.958446897	1.671083217		0.573548275	0.690333417		0.830827917
	1196	116.567	28	233	139414	139414
	1196	120.848	32	233	144534	144534		125177	95367		1.31258192
	1196	113.593	31	234	135857	135857		155402	110473		1.406696659
	1196	112.279	27	234	134286	134286		191847	110595		1.734680591
ERK	2120	59.046	6	152	125177	125177		197758	108256		1.826762489
	2120	73.303	16	203	155402	155402		165347	98946		1.671083217
	2120	90.494	22	224	191847	191847
	2120	93.282	22	225	197758	197758
	2120	77.994	7	194	165347	165347
ERK Tublin	1150	82.928	4	218	95367	95367
	1150	96.063	18	237	110473	110473
	1150	96.17	11	236	110595	110595
	1150	94.136	11	236	108256	108256
	1150	86.04	9	237	98946	98946
