# Supplementary material for: Valsartan attenuates LPS-induced ALI by modulating NF-κB and MAPK pathways
Source: Front Pharmacol. 2024 Jan 15;15:1321095. doi: 10.3389/fphar.2024.1321095 (PMC10822936; doi:10.3389/fphar.2024.1321095)
Supplement: Supplementary file 35 [file DataSheet7.ZIP › ERK-2/Results.xls]

	Area	Mean	Min	Max	IntDen	RawIntDen
p-ERK	1632	74.1	5	170	120931	120931
	1632	97.094	20	230	158457	158457			120931	68499		1.765441831
	1632	97.838	21	203	159672	159672			158457	94250		1.681241379
	1632	88.831	15	208	144972	144972			159672	91007		1.754502401
	1632	76.67	7	170	125125	125125			144972	84119		1.723415637
p-erk tublin	765	89.541	18	209	68499	68499			125125	78244		1.599164153
	765	123.203	24	238	94250	94250
	765	118.963	18	239	91007	91007			160390	83873		1.912295971	1.765441831		1.083182656	1.083182656		1
	765	109.959	20	239	84119	84119			193179	87980		2.195714935	1.681241379		1.306008145	1.083182656		1.205713679
	765	102.28	18	240	78244	78244			193997	95149		2.038875868	1.754502401		1.162082119	1.083182656		1.072840405
ERK	1536	104.421	14	221	160390	160390			156897	84246		1.862367353	1.723415637		1.080625772	1.083182656		0.997639471
	1536	125.768	33	216	193179	193179			160525	93370		1.7192353	1.599164153		1.075083691	1.083182656		0.992522993
	1536	126.3	32	216	193997	193997
	1536	102.146	26	221	156897	156897
	1536	104.508	6	225	160525	160525
ERK Tublin	817	102.66	26	225	83873	83873
	817	107.687	27	218	87980	87980
	817	116.461	25	234	95149	95149
	817	103.116	29	225	84246	84246
	817	114.284	15	239	93370	93370
