# Supplementary material for: Valsartan attenuates LPS-induced ALI by modulating NF-κB and MAPK pathways
Source: Front Pharmacol. 2024 Jan 15;15:1321095. doi: 10.3389/fphar.2024.1321095 (PMC10822936; doi:10.3389/fphar.2024.1321095)
Supplement: Supplementary file 35 [file DataSheet7.ZIP › ERK-3/Results3.xls]

	Area	Mean	Min	Max	IntDen	RawIntDen
p-ERK	1677	62.82	11	170	105349	105349		105349	129355		0.814417688	1.486152595		0.548004081	0.548004081		1
	1677	90.002	13	188	150934	150934		150934	138617		1.088856345	1.395913381		0.780031454	0.548004081		1.423404462
	1677	74.627	16	167	125149	125149		125149	121266		1.032020517	1.546209083		0.667452111	0.548004081		1.217969234
	1677	73.454	6	191	123183	123183		123183	114509		1.075749504	2.028835432		0.530230046	0.548004081		0.96756587
	1677	56.316	4	151	94442	94442		94442	109766		0.860393929	1.558167626		0.552183163	0.548004081		1.007626005
P-ERK Tublin	1519	85.158	11	219	129355	129355
	1519	91.255	20	218	138617	138617
	1519	79.833	16	200	121266	121266		179123	120528		1.486152595
	1519	75.384	15	199	114509	114509		188553	135075		1.395913381
	1519	72.262	4	199	109766	109766		198960	128676		1.546209083
ERK	2112	84.812	12	193	179123	179123		209248	103137		2.028835432
	2112	89.277	19	191	188553	188553		203813	130803		1.558167626
	2112	94.205	13	207	198960	198960
	2112	99.076	16	215	209248	209248
	2112	96.502	8	231	203813	203813
ERK Tublin	1150	104.807	28	221	120528	120528
	1150	117.457	39	220	135075	135075
	1150	111.892	32	219	128676	128676
	1150	89.684	30	211	103137	103137
	1150	113.742	25	223	130803	130803
